# Supplementary material for: ERK and USP5 govern PD-1 homeostasis via deubiquitination to modulate tumor immunotherapy
Source: Nat Commun. 2023 May 19;14:2859. doi: 10.1038/s41467-023-38605-3 (PMC10199079; doi:10.1038/s41467-023-38605-3)
Supplement: Supplementary file 4 — Supplementary Data 1 [file 41467_2023_38605_MOESM4_ESM.xlsx]

## Sheet: MS results for PD-1 sample
Checked	Protein FDR Confidence	Master	Accession	Description	Exp. q-value	Sum PEP Score	Coverage	# Peptides	# PSMs	# Unique Peptides	# Protein Groups	# AAs	MW [kDa]	calc. pI	Found in Sample: [S6] F6: Sample	Modifications	Score Sequest HT	# Peptides Sequest HT
FALSE	High	Master Protein	P78527	DNA-dependent protein kinase catalytic subunit OS=Homo sapiens GN=PRKDC PE=1 SV=3	0	220.262	15.2859	65	78	65	1	4128	468.788	7.12	High		155.206	65
	Checked	Confidence	Annotated Sequence	Modifications	Modifications in Master Proteins	Qvality PEP	Qvality q-value	# Protein Groups	# Proteins	# PSMs	Master Protein Accessions	Positions in Master Proteins	# Missed Cleavages	Theo. MH+ [Da]	Found in Sample: [S6] F6: Sample	XCorr Sequest HT	Confidence Sequest HT	Percolator q-Value Sequest HT	Percolator PEP Sequest HT
	FALSE	High	[K].LATTILQHWK.[K]			0.000346238	0	1	1	2	P78527	P78527 [1618-1627]	0	1210.69	High	2.45357	High	0	0.0002343
	FALSE	High	[R].GYGLFAGPCK.[V]	1xCarbamidomethyl [C9]		0.00173775	0	1	3	2	P78527	P78527 [365-374]	0	1069.51	High	2.72624	High	0	0.001263
	FALSE	High	[R].NCISTVVHQGLIR.[I]	1xCarbamidomethyl [C2]		9.41785e-06	0	1	1	1	P78527	P78527 [477-489]	0	1496.8	High	3.57176	High	0	5.364e-06
	FALSE	High	[K].SLGTIQQCCDAIDHLCR.[I]	3xCarbamidomethyl [C8; C9; C16]		1.34428e-06	0	1	1	1	P78527	P78527 [1120-1136]	0	2046.92	High	3.16562	High	0	6.987e-07
	FALSE	High	[R].LLNTWTNRYPDAK.[M]			0.00106517	0	1	1	2	P78527	P78527 [3160-3172]	1	1591.82	High	2.83513	High	0	0.0007556
	FALSE	High	[K].INQVFHGSCITEGNELTK.[T]	1xCarbamidomethyl [C9]		3.67161e-06	0	1	2	2	P78527	P78527 [1896-1913]	0	2046.99	High	3.22828	High	0	2.007e-06
	FALSE	High	[K].LNESTFDTQITK.[K]			1.39885e-05	0	1	2	1	P78527	P78527 [1858-1869]	0	1396.7	High	2.53558	High	0	8.109e-06
	FALSE	High	[K].QITQSALLAEAR.[S]			1.65733e-05	0	1	1	1	P78527	P78527 [2951-2962]	0	1300.72	High	3.15956	High	0	9.677e-06
	FALSE	High	[R].APPCEYKDWLTK.[M]	1xCarbamidomethyl [C4]		0.000203038	0	1	1	2	P78527	P78527 [3834-3845]	1	1507.72	High	2.46061	High	0	0.0001341
	FALSE	High	[KR].MSTSPEAFLALR.[S]			2.46166e-05	0	1	2	1	P78527	P78527 [3890-3901]	0	1322.68	High	2.59207	High	0	1.472e-05
	FALSE	High	[R].LLALNSLYSPK.[I]			7.8171e-05	0	1	3	1	P78527	P78527 [2539-2549]	0	1218.71	High	2.84711	High	0	4.927e-05
	FALSE	High	[K].AALSALESFLK.[Q]			0.000865884	0	1	1	1	P78527	P78527 [311-321]	0	1149.65	High	2.11829	High	0	0.0006104
	FALSE	High	[K].GLSSLLCNFTK.[S]	1xCarbamidomethyl [C7]		0.000161958	0	1	2	1	P78527	P78527 [226-236]	0	1239.64	High	2.27342	High	0	0.0001053
	FALSE	High	[K].TVSLLDENNVSSYLSK.[N]			5.52245e-06	0	1	1	1	P78527	P78527 [3303-3318]	0	1768.9	High	3.10633	High	0	3.074e-06
	FALSE	High	[R].QCLPSLDLSCK.[Q]	2xCarbamidomethyl [C2; C10]		4.33195e-05	0	1	1	2	P78527	P78527 [1498-1508]	0	1320.63	High	3.29838	High	0	2.66e-05
	FALSE	High	[R].LYSLALHPNAFK.[R]			0.000431336	0	1	2	2	P78527	P78527 [1063-1074]	0	1373.76	High	2.25348	High	0	0.0002931
	FALSE	High	[R].VVQMLGSLGGQINK.[N]			6.7658e-05	0	1	1	1	P78527	P78527 [855-868]	0	1443.8	High	3.40854	High	0	4.217e-05
	FALSE	High	[K].QDAQVVLYR.[S]			0.001013	0	1	2	1	P78527	P78527 [2765-2773]	0	1091.58	High	2.72286	High	0	0.0007185
	FALSE	High	[R].LLPAELPAKR.[V]			0.00211077	0	1	1	1	P78527	P78527 [2900-2909]	1	1107.69	High	2.59445	High	0	0.00155
	FALSE	High	[R].LGLPGDEVDNKVK.[G]			1.65733e-05	0	1	1	1	P78527	P78527 [2705-2717]	1	1383.75	High	3.02178	High	0	9.677e-06
	FALSE	High	[R].SLGPPQGEEDSVPR.[D]			3.02211e-06	0	1	1	1	P78527	P78527 [2107-2120]	0	1467.71	High	2.91143	High	0	1.636e-06
	FALSE	High	[R].ILELSGSSSEDSEK.[V]			1.65382e-06	0	1	1	1	P78527	P78527 [3359-3372]	0	1480.7	High	3.06472	High	0	8.707e-07
	FALSE	High	[K].LNESTFDTQITKK.[M]			5.38545e-06	0	1	2	2	P78527	P78527 [1858-1870]	1	1524.79	High	2.87058	High	0	2.988e-06
	FALSE	High	[R].LACDVDQVTR.[Q]	1xCarbamidomethyl [C3]		0.000150202	0	1	2	1	P78527	P78527 [972-981]	0	1176.57	High	3.04504	High	0	9.72e-05
	FALSE	High	[R].AQEPESGLSEETQVK.[C]			4.07663e-07	0	1	2	2	P78527	P78527 [4091-4105]	0	1631.78	High	3.42539	High	0	2.005e-07
	FALSE	High	[R].LGLPGDEVDNK.[V]			0.00073549	0	1	1	1	P78527	P78527 [2705-2715]	0	1156.58	High	2.24536	High	0	0.0005137
	FALSE	High	[R].NVDSNNKELSIAIR.[G]			3.15792e-06	0	1	1	1	P78527	P78527 [351-364]	1	1572.83	High	3.3682	High	0	1.711e-06
	FALSE	High	[R].VTELALTASDR.[Q]			0.000119811	0	1	1	1	P78527	P78527 [914-924]	0	1175.63	High	3.54067	High	0	7.683e-05
	FALSE	High	[R].CGAALAGHQLIR.[G]	1xCarbamidomethyl [C1]		2.91036e-06	0	1	1	1	P78527	P78527 [25-36]	0	1266.67	High	3.32806	High	0	1.571e-06
	FALSE	High	[K].DLCNTHLMR.[V]	1xCarbamidomethyl [C3]		0.000290416	0	1	1	1	P78527	P78527 [1362-1370]	0	1159.53	High	2.37069	High	0	0.0001947
	FALSE	High	[K].MKQDAQVVLYR.[S]			0.000240552	0	1	2	2	P78527	P78527 [2763-2773]	1	1350.72	High	2.95266	High	0.0002686	0.002193
	FALSE	High	[R].ATQQQHDFTLTQTADGR.[S]			3.2046e-05	0	1	1	1	P78527	P78527 [2637-2653]	0	1917.9	High	3.89258	High	0	1.934e-05
	FALSE	High	[K].AIRPQIDLK.[R]			0.00716138	0.00033675	1	2	1	P78527	P78527 [255-263]	0	1053.64	High	2.36289	High	0.0002686	0.005573
	FALSE	High	[R].LGASLAFNNIYR.[E]			0.0057169	0.00033675	1	2	1	P78527	P78527 [1076-1087]	0	1338.72	High	2.01495	High	0.0002686	0.004411
	FALSE	High	[K].VFLALAAK.[G]			0.0096675	0.00033675	1	1	1	P78527	P78527 [464-471]	0	832.529	High	1.84734	High	0.0002686	0.007633
	FALSE	High	[K].LGNPIVPLNIR.[L]			0.00913889	0.00033675	1	1	1	P78527	P78527 [2133-2143]	0	1205.74	High	2.19019	High	0.0002686	0.007193
	FALSE	High	[K].AIRPQIDLKR.[Y]			0.0022474	0.00033675	1	2	2	P78527	P78527 [255-264]	1	1209.74	High	2.68278	High	0.0002686	0.001657
	FALSE	High	[R].LYSLALHPNAFKR.[L]			0.00624045	0.00033675	1	2	1	P78527	P78527 [1063-1075]	1	1529.86	High	2.20072	High	0.0002686	0.004828
	FALSE	High	[R].WPVAGQIR.[A]			0.0121794	0.00033675	1	1	1	P78527	P78527 [2629-2636]	0	926.521	High	2.12862	High	0.0002686	0.009695
	FALSE	High	[K].ILDVMYSR.[L]			0.00707234	0.00033675	1	1	1	P78527	P78527 [1876-1883]	0	996.518	High	2.33679	High	0.0002686	0.005491
	FALSE	High	[R].GIFTSEIGTK.[Q]			0.00418002	0.00033675	1	1	1	P78527	P78527 [2941-2950]	0	1052.56	High	2.39208	High	0.0002686	0.003175
	FALSE	High	[R].EIFNFVLK.[A]			0.0155301	0.000646941	1	1	1	P78527	P78527 [247-254]	0	1009.57	High	1.53957	High	0.0005161	0.01256
	FALSE	High	[K].LVINTEEVFRPYAK.[HY]			0.0273095	0.00089158	1	3	1	P78527	P78527 [2149-2162]	0	1678.92	High	1.01605	High	0.0009489	0.0226
	FALSE	High	[R].YNFPVEVEVPMER.[K]			0.0258322	0.00089158	1	1	1	P78527	P78527 [1988-2000]	0	1608.77	High	1.56506	High	0.0009489	0.0214
	FALSE	High	[K].FYGELALKK.[K]			0.0229667	0.00089158	1	1	2	P78527	P78527 [156-164]	1	1068.61	High	1.9755	High	0.001152	0.02669
	FALSE	High	[R].NELEIPGQYDGR.[G]			0.0205417	0.00089158	1	1	1	P78527	P78527 [3697-3708]	0	1390.66	High	2.69066	High	0.0007505	0.01677
	FALSE	High	[RK].APGLGAFR.[R]			0.0320576	0.00115529	1	2	1	P78527	P78527 [3622-3629]	0	788.441	High	2.20864	High	0.001152	0.02688
	FALSE	High	[R].LLPAELPAK.[R]			0.0362498	0.00142823	1	1	1	P78527	P78527 [2900-2908]	0	951.587	High	1.39745	High	0.001367	0.03056
	FALSE	High	[R].SIGEYDVLR.[G]			0.0407232	0.00192473	1	2	1	P78527	P78527 [2932-2940]	0	1051.54	High	1.77127	High	0.001756	0.03448
	FALSE	High	[K].FYGELALK.[TK]			0.0412241	0.00192473	1	2	1	P78527	P78527 [156-163]	0	940.514	High	1.46141	High	0.001756	0.03492
	FALSE	High	[K].GGSWIQEINVAEK.[N]			0.0551904	0.00240341	1	1	1	P78527	P78527 [4024-4036]	0	1430.73	High	1.10742	High	0.002349	0.04746
	FALSE	High	[K].SLNSIEFR.[E]			0.0611454	0.00314104	1	1	1	P78527	P78527 [72-79]	0	965.505	High	1.85228	High	0.002934	0.05291
	FALSE	High	[K].MSGKHDVGAYMLMYK.[G]			0.0673027	0.00336326	1	1	1	P78527	P78527 [3846-3860]	1	1730.81	High	1.27239	High	0.003103	0.05839
	FALSE	High	[K].LLQDFNR.[F]			0.0669013	0.00336326	1	1	1	P78527	P78527 [2836-2842]	0	905.484	High	1.88803	High	0.003103	0.05806
	FALSE	High	[R].NFWSHETR.[L]			0.0744822	0.00357567	1	3	2	P78527	P78527 [2523-2530]	0	1076.49	High	1.8521	High	0.003437	0.0677
	FALSE	High	[K].LSLMYAR.[K]			0.0785676	0.00379254	1	1	1	P78527	P78527 [2739-2745]	0	853.46	High	1.85059	High	0.003437	0.06872
	FALSE	High	[K].IGELFSK.[F]			0.0828607	0.00450862	1	1	1	P78527	P78527 [149-155]	0	793.445	High	2.10052	High	0.004003	0.07276
	FALSE	High	[R].LLNFLMK.[H]	1xOxidation [M6]		0.0926457	0.00493659	1	1	1	P78527	P78527 [2215-2221]	0	894.512	High	1.28636	High	0.004529	0.08209
	FALSE	High	[R].MYAALGDPK.[A]			0.0965107	0.00562364	1	1	1	P78527	P78527 [3613-3621]	0	965.476	High	2.16825	High	0.004891	0.08562
	FALSE	High	[R].DLPSWMK.[F]			0.105292	0.00651781	1	1	1	P78527	P78527 [2121-2127]	0	876.428	High	1.56554	High	0.005592	0.09349
	FALSE	High	[R].SPNLWLK.[D]			0.11348	0.0081022	1	1	1	P78527	P78527 [1203-1209]	0	857.488	High	1.86376	High	0.006856	0.1011
	FALSE	High	[K].CDSWWAK.[D]	1xCarbamidomethyl [C1]		0.122234	0.00898396	1	1	1	P78527	P78527 [1629-1635]	0	952.398	High	1.57654	High	0.007735	0.1098
	FALSE	High	[R].AFLGELK.[TI]			0.118122	0.00898396	1	3	1	P78527	P78527 [199-205]	0	777.451	High	1.77522	High	0.007735	0.1058
	FALSE	High	[R].LSFAVPFR.[E]			0.127192	0.00920363	1	2	1	P78527	P78527 [892-899]	0	936.53	High	1.4703	High	0.00791	0.114
	FALSE	High	[K].LLSITVR.[N]			0.12864	0.0093715	1	1	1	P78527	P78527 [669-675]	0	801.519	High	1.74427	High	0.00805	0.1156
FALSE	High	Master Protein	Q9BUJ2	Heterogeneous nuclear ribonucleoprotein U-like protein 1 OS=Homo sapiens GN=HNRNPUL1 PE=1 SV=2	0	204.031	28.6215	27	60	27	1	856	95.679	6.92	High		178.201	27
	Checked	Confidence	Annotated Sequence	Modifications	Modifications in Master Proteins	Qvality PEP	Qvality q-value	# Protein Groups	# Proteins	# PSMs	Master Protein Accessions	Positions in Master Proteins	# Missed Cleavages	Theo. MH+ [Da]	Found in Sample: [S6] F6: Sample	XCorr Sequest HT	Confidence Sequest HT	Percolator q-Value Sequest HT	Percolator PEP Sequest HT
	FALSE	High	[K].KYNILGTNAIMDK.[M]			1.7172e-09	0	1	1	2	Q9BUJ2	Q9BUJ2 [449-461]	1	1480.78	High	4.17821	High	0	6.559e-10
	FALSE	High	[R].IQKEALGGQALYPHVLVK.[N]			6.90867e-07	0	1	1	1	Q9BUJ2	Q9BUJ2 [358-375]	1	1964.13	High	4.02983	High	0	3.493e-07
	FALSE	High	[R].NYILDQTNVYGSAQR.[R]			1.25711e-08	0	1	1	3	Q9BUJ2	Q9BUJ2 [501-515]	0	1741.85	High	3.71096	High	0	5.255e-09
	FALSE	High	[K].YNILGTNAIMDK.[M]	1xOxidation [M10]		8.30627e-06	0	1	1	1	Q9BUJ2	Q9BUJ2 [450-461]	0	1368.68	High	3.19945	High	0	4.712e-06
	FALSE	High	[K].YNILGTNAIMDK.[M]			2.104e-05	0	1	1	2	Q9BUJ2	Q9BUJ2 [450-461]	0	1352.69	High	2.74938	High	0	1.249e-05
	FALSE	High	[K].NCAVEFNFGQR.[A]	1xCarbamidomethyl [C2]		7.67121e-05	0	1	1	2	Q9BUJ2	Q9BUJ2 [376-386]	0	1341.6	High	3.10868	High	0	4.83e-05
	FALSE	High	[K].AIVICPTDEDLKDR.[T]	1xCarbamidomethyl [C5]		6.31382e-08	0	1	1	4	Q9BUJ2	Q9BUJ2 [528-541]	1	1644.83	High	4.21721	High	0	2.857e-08
	FALSE	High	[R].QNQFYDTQVIK.[Q]			2.80867e-05	0	1	1	1	Q9BUJ2	Q9BUJ2 [107-117]	0	1383.69	High	3.39835	High	0	1.683e-05
	FALSE	High	[R].QNQFYDTQVIKQENESGYER.[R]			4.46036e-09	0	1	1	2	Q9BUJ2	Q9BUJ2 [107-126]	1	2476.14	High	5.27719	High	0	1.775e-09
	FALSE	High	[K].RNYILDQTNVYGSAQR.[R]			2.05601e-07	0	1	1	1	Q9BUJ2	Q9BUJ2 [500-515]	1	1897.95	High	4.50596	High	0	9.779e-08
	FALSE	High	[K].EALGGQALYPHVLVK.[N]			1.34702e-08	0	1	1	4	Q9BUJ2	Q9BUJ2 [361-375]	0	1594.9	High	3.95901	High	0	5.657e-09
	FALSE	High	[R].WDVLIQQATQCLNR.[L]	1xCarbamidomethyl [C11]		0.00131852	0	1	1	2	Q9BUJ2	Q9BUJ2 [477-490]	0	1744.88	High	2.32262	High	0	0.0009461
	FALSE	High	[K].QGAPTSFLPPEASQLKPDR.[Q]			4.90094e-09	0	1	1	5	Q9BUJ2	Q9BUJ2 [147-165]	0	2039.06	High	4.67378	High	0	1.969e-09
	FALSE	High	[K].SKAECEILMMVGLPAAGK.[T]	2xOxidation [M9; M10]; 1xCarbamidomethyl [C5]		0.00073549	0	1	1	2	Q9BUJ2	Q9BUJ2 [417-434]	1	1936.95	High	2.39475	High	0	0.0005144
	FALSE	High	[R].KAIVICPTDEDLKDR.[T]	1xCarbamidomethyl [C6]		4.21493e-12	0	1	1	1	Q9BUJ2	Q9BUJ2 [527-541]	2	1772.92	High	6.63917	High	0	1.216e-12
	FALSE	High	[R].TDEEGKDVPDHAVLEMK.[A]			4.60228e-12	0	1	1	3	Q9BUJ2	Q9BUJ2 [546-562]	1	1912.9	High	5.98987	High	0	1.336e-12
	FALSE	High	[R].RPLEMEQQQAYRPEMK.[T]			6.38008e-09	0	1	1	2	Q9BUJ2	Q9BUJ2 [127-142]	0	2033.99	High	4.92955	High	0	2.588e-09
	FALSE	High	[R].RPLEMEQQQAYRPEMK.[T]	1xOxidation [M]		1.21577e-06	0	1	1	2	Q9BUJ2	Q9BUJ2 [127-142]	0	2049.98	High	3.26188	High	0	6.301e-07
	FALSE	High	[K].HLPSTEPDPHVVR.[I]			5.37406e-07	0	1	1	2	Q9BUJ2	Q9BUJ2 [271-283]	0	1483.77	High	3.5401	High	0	2.68e-07
	FALSE	High	[K].RTDEEGKDVPDHAVLEMK.[A]			3.36234e-09	0	1	1	2	Q9BUJ2	Q9BUJ2 [545-562]	2	2069	High	5.56682	High	0	1.326e-09
	FALSE	High	[K].MRPFEGFQR.[K]			0.00274677	0.00033675	1	1	2	Q9BUJ2	Q9BUJ2 [518-526]	0	1167.57	High	3.05238	High	0.0002686	0.002038
	FALSE	High	[R].KMRPFEGFQR.[K]			0.00425932	0.00033675	1	1	2	Q9BUJ2	Q9BUJ2 [517-526]	1	1295.67	High	2.22882	High	0.0002686	0.003235
	FALSE	High	[R].LKVNELREELQR.[R]			0.0181427	0.000646941	1	1	1	Q9BUJ2	Q9BUJ2 [6-17]	2	1526.86	High	2.08548	High	0.0005161	0.01474
	FALSE	High	[K].VNELREELQR.[R]			0.0178076	0.000646941	1	1	2	Q9BUJ2	Q9BUJ2 [8-17]	1	1285.69	High	2.36141	High	0.0005161	0.01447
	FALSE	High	[K].INEEISVK.[H]			0.0209276	0.00089158	1	1	1	Q9BUJ2	Q9BUJ2 [263-270]	0	931.509	High	2.46955	High	0.0007505	0.01714
	FALSE	High	[K].WMGIAFR.[I]			0.0303291	0.00115529	1	1	3	Q9BUJ2	Q9BUJ2 [351-357]	0	880.45	High	2.19476	High	0.003103	0.05451
	FALSE	High	[K].WMGIAFR.[I]	1xOxidation [M2]		0.038072	0.00142823	1	1	2	Q9BUJ2	Q9BUJ2 [351-357]	0	896.445	High	1.82225	High	0.004529	0.08251
	FALSE	High	[K].VNELREELQRR.[G]			0.114789	0.0081022	1	1	1	Q9BUJ2	Q9BUJ2 [8-18]	2	1441.79	High	2.00288	High	0.006856	0.1026
	FALSE	High	[R].GLKAELAER.[L]			0.125046	0.00898396	1	1	1	Q9BUJ2	Q9BUJ2 [24-32]	1	986.563	High	2.01924	High	0.007735	0.112
	FALSE	High	[R].LIQIAAR.[K]			0.131581	0.0093715	1	1	1	Q9BUJ2	Q9BUJ2 [491-497]	0	784.504	High	2.21646	High	0.00805	0.1183
FALSE	High	Master Protein	P09874	Poly [ADP-ribose] polymerase 1 OS=Homo sapiens GN=PARP1 PE=1 SV=4	0	179.254	32.3471	29	47	29	1	1014	113.012	8.88	High		131.918	29
	Checked	Confidence	Annotated Sequence	Modifications	Modifications in Master Proteins	Qvality PEP	Qvality q-value	# Protein Groups	# Proteins	# PSMs	Master Protein Accessions	Positions in Master Proteins	# Missed Cleavages	Theo. MH+ [Da]	Found in Sample: [S6] F6: Sample	XCorr Sequest HT	Confidence Sequest HT	Percolator q-Value Sequest HT	Percolator PEP Sequest HT
	FALSE	High	[K].MIFDVESMKK.[A]			0.00194549	0	1	1	1	P09874	P09874 [675-684]	1	1227.61	High	2.22997	High	0	0.001423
	FALSE	High	[R].EELGFRPEYSASQLK.[G]			0.000317101	0	1	1	1	P09874	P09874 [168-182]	0	1753.88	High	2.54772	High	0	0.000213
	FALSE	High	[K].KFYPLEIDYGQDEEAVKK.[L]			1.03254e-09	0	1	1	2	P09874	P09874 [637-654]	2	2172.09	High	5.54955	High	0	3.84e-10
	FALSE	High	[K].SKLPKPVQDLIK.[M]			6.10616e-06	0	1	1	2	P09874	P09874 [663-674]	1	1365.85	High	3.30971	High	0	3.411e-06
	FALSE	High	[K].GFSLLATEDKEALKK.[Q]			3.27918e-06	0	1	1	3	P09874	P09874 [183-197]	2	1649.91	High	3.92418	High	0	1.78e-06
	FALSE	High	[R].WYHPGCFVK.[N]	1xCarbamidomethyl [C6]		0.000899117	0	1	1	3	P09874	P09874 [157-165]	0	1193.56	High	2.70605	High	0.0002686	0.001853
	FALSE	High	[K].NREELGFRPEYSASQLK.[G]			7.84983e-06	0	1	1	2	P09874	P09874 [166-182]	1	2024.02	High	4.5229	High	0	3.891e-05
	FALSE	High	[K].MVDPEKPQLGMIDR.[W]			5.48787e-06	0	1	1	1	P09874	P09874 [143-156]	0	1628.81	High	3.18295	High	0	3.042e-06
	FALSE	High	[R].VVSEDFLQDVSASTK.[S]			5.87992e-09	0	1	1	1	P09874	P09874 [453-467]	0	1624.81	High	4.01578	High	0	2.375e-09
	FALSE	High	[K].KFYPLEIDYGQDEEAVK.[K]			0.00057939	0	1	1	1	P09874	P09874 [637-653]	1	2043.99	High	2.56508	High	0	0.0004013
	FALSE	High	[R].TTNFAGILSQGLR.[I]			2.15296e-06	0	1	1	2	P09874	P09874 [866-878]	0	1377.75	High	3.05984	High	0	1.145e-06
	FALSE	High	[K].VCSTNDLKELLIFNK.[Q]	1xCarbamidomethyl [C2]		0.000220308	0	1	1	1	P09874	P09874 [255-269]	1	1793.95	High	2.75632	High	0	0.0001454
	FALSE	High	[K].TLGDFAAEYAK.[S]			3.67938e-05	0	1	1	1	P09874	P09874 [109-119]	0	1185.58	High	2.96296	High	0	2.23e-05
	FALSE	High	[K].AQNDLIWNIKDELKK.[V]			0.00082866	0	1	1	1	P09874	P09874 [240-254]	2	1828	High	2.08587	High	0	0.0005802
	FALSE	High	[K].SDAYYCTGDVTAWTK.[C]	1xCarbamidomethyl [C6]		6.6532e-07	0	1	1	1	P09874	P09874 [306-320]	0	1737.74	High	3.76092	High	0	3.352e-07
	FALSE	High	[K].KPPLLNNADSVQAK.[V]			1.06556e-06	0	1	1	1	P09874	P09874 [748-761]	0	1494.83	High	3.53824	High	0	5.473e-07
	FALSE	High	[K].LQLLEDDKENR.[Y]			1.50834e-05	0	1	1	2	P09874	P09874 [572-582]	1	1372.71	High	3.55952	High	0	8.788e-06
	FALSE	High	[K].GGAAVDPDSGLEHSAHVLEK.[G]			2.58282e-09	0	1	1	3	P09874	P09874 [529-548]	0	1988.97	High	4.4697	High	0	4.504e-08
	FALSE	High	[K].VVDRDSEEAEIIRK.[Y]			8.97522e-05	0	1	1	2	P09874	P09874 [803-816]	2	1658.87	High	2.91171	High	0	5.696e-05
	FALSE	High	[K].QQVPSGESAILDR.[V]			1.4989e-05	0	1	1	2	P09874	P09874 [270-282]	0	1399.72	High	2.84157	High	0	1.153e-05
	FALSE	High	[K].VVDRDSEEAEIIR.[K]			5.43082e-05	0	1	1	1	P09874	P09874 [803-815]	1	1530.78	High	3.55303	High	0	3.354e-05
	FALSE	High	[R].GGSDDSSKDPIDVNYEK.[L]			3.40483e-09	0	1	1	3	P09874	P09874 [780-796]	1	1825.81	High	5.29131	High	0	1.345e-09
	FALSE	High	[K].AEPVEVVAPR.[G]			0.00593569	0.00033675	1	1	1	P09874	P09874 [487-496]	0	1066.59	High	2.09095	High	0.0002686	0.004565
	FALSE	High	[K].GIYFADMVSK.[S]			0.00355165	0.00033675	1	1	1	P09874	P09874 [894-903]	0	1130.56	High	2.24703	High	0.0002686	0.002667
	FALSE	High	[K].GIYFADMVSK.[S]	1xOxidation [M7]		0.00568123	0.00033675	1	1	1	P09874	P09874 [894-903]	0	1146.55	High	1.84791	High	0.0002686	0.004356
	FALSE	High	[K].LPKPVQDLIK.[M]			0.00450633	0.00033675	1	1	1	P09874	P09874 [665-674]	0	1150.72	High	2.01042	High	0.0002686	0.003423
	FALSE	High	[R].HPDVEVDGFSELR.[W]			0.00568123	0.00033675	1	1	2	P09874	P09874 [66-78]	0	1499.71	High	2.86378	High	0.0002686	0.004363
	FALSE	High	[R].IAPPEAPVTGYMFGK.[G]			0.023689	0.00089158	1	1	2	P09874	P09874 [879-893]	0	1577.8	High	1.65246	High	0.0009489	0.01955
	FALSE	High	[R].FYTLIPHDFGMK.[K]	1xOxidation [M11]		0.0753726	0.00357567	1	1	1	P09874	P09874 [736-747]	0	1484.72	High	1.36379	High	0.003261	0.06575
	FALSE	High	[K].ELLIFNK.[Q]			0.0982118	0.0058663	1	1	1	P09874	P09874 [263-269]	0	876.519	High	2.13392	High	0.005262	0.0872
FALSE	High	Master Protein	P04264	Keratin, type II cytoskeletal 1 OS=Homo sapiens GN=KRT1 PE=1 SV=6	0	149.576	38.354	23	39	19	1	644	65.999	8.12	High		121.301	23
	Checked	Confidence	Annotated Sequence	Modifications	Modifications in Master Proteins	Qvality PEP	Qvality q-value	# Protein Groups	# Proteins	# PSMs	Master Protein Accessions	Positions in Master Proteins	# Missed Cleavages	Theo. MH+ [Da]	Found in Sample: [S6] F6: Sample	XCorr Sequest HT	Confidence Sequest HT	Percolator q-Value Sequest HT	Percolator PEP Sequest HT
	FALSE	High	[K].QISNLQQSISDAEQR.[G]			1.2132e-07	0	1	2	2	P04264	P04264 [418-432]	0	1716.85	High	4.51086	High	0	5.62e-07
	FALSE	High	[K].SKAEAESLYQSKYEELQITAGR.[H]			0.000153058	0	1	2	1	P04264	P04264 [365-386]	2	2501.25	High	2.84566	High	0	9.914e-05
	FALSE	High	[R].SGGGFSSGSAGIINYQR.[R]			1.12982e-08	0	1	2	1	P04264	P04264 [13-29]	0	1657.79	High	4.11018	High	0	4.704e-09
	FALSE	High	[R].TNAENEFVTIK.[K]			3.36971e-05	0	1	3	1	P04264	P04264 [278-288]	0	1265.64	High	3.39426	High	0	2.044e-05
	FALSE	High	[R].FLEQQNQVLQTK.[W]			4.8299e-07	0	3	5	4	Q7Z794; P35908; P04264	Q7Z794 [184-195]; P35908 [198-209]; P04264 [200-211]	0	1475.79	High	3.96677	High	0	2.39e-07
	FALSE	High	[K].YEELQITAGR.[H]			0.000116108	0	2	4	1	P04264; P04259	P04264 [377-386]; P04259 [360-369]	0	1179.6	High	3.04148	High	0	7.451e-05
	FALSE	High	[R].FSSCGGGGGSFGAGGGFGSR.[S]	1xCarbamidomethyl [C4]		3.03448e-10	0	1	2	1	P04264	P04264 [46-65]	0	1765.73	High	3.83186	High	0	1.07e-10
	FALSE	High	[K].SLNNQFASFIDK.[V]			8.04951e-06	0	1	2	2	P04264	P04264 [186-197]	0	1383.69	High	3.01367	High	0	4.916e-06
	FALSE	High	[K].WELLQQVDTSTR.[T]			2.92869e-06	0	1	2	1	P04264	P04264 [212-223]	0	1475.75	High	3.5091	High	0	1.579e-06
	FALSE	High	[R].SLDLDSIIAEVK.[A]			4.37745e-06	0	1	5	2	P04264	P04264 [344-355]	0	1302.72	High	3.39103	High	0	2.403e-06
	FALSE	High	[K].SLNNQFASFIDKVR.[F]			0.000120566	0	1	2	2	P04264	P04264 [186-199]	1	1638.86	High	2.35683	High	0	7.742e-05
	FALSE	High	[K].NKLNDLEDALQQAK.[E]			4.64177e-05	0	1	2	2	P04264	P04264 [442-455]	1	1599.83	High	3.96886	High	0	2.856e-05
	FALSE	High	[R].LDSELKNMQDMVEDYR.[N]	2xOxidation [M8; M11]		2.98439e-06	0	1	1	1	P04264	P04264 [252-267]	1	2017.88	High	3.12702	High	0	1.61e-06
	FALSE	High	[K].NMQDMVEDYR.[N]			0.000387667	0	1	1	1	P04264	P04264 [258-267]	0	1300.53	High	2.62293	High	0	0.000262
	FALSE	High	[R].NSKIEISELNR.[V]			0.000364075	0	1	2	2	P04264	P04264 [393-403]	1	1302.7	High	3.57462	High	0	0.0004561
	FALSE	High	[K].NMQDMVEDYR.[N]	1xOxidation [M5]		0.0013864	0	1	1	1	P04264	P04264 [258-267]	0	1316.52	High	2.54626	High	0	0.0009964
	FALSE	High	[R].GSYGSGGSSYGSGGGSYGSGGGGGGHGSYGSGSSSGGYR.[G]			1.54975e-10	0	1	2	1	P04264	P04264 [550-588]	0	3312.31	High	3.90135	High	0	5.294e-11
	FALSE	High	[R].LLRDYQELMNTK.[L]	1xOxidation [M9]		0.00137773	0	1	3	2	P04264	P04264 [461-472]	1	1539.78	High	3.43652	High	0	0.0009909
	FALSE	High	[R].LLRDYQELMNTK.[L]			1.40766e-05	0	1	3	2	P04264	P04264 [461-472]	1	1523.79	High	3.93734	High	0	8.173e-06
	FALSE	High	[R].TNAENEFVTIKK.[D]			1.17081e-06	0	1	3	4	P04264	P04264 [278-289]	1	1393.73	High	4.36794	High	0	6.069e-07
	FALSE	High	[K].SKAEAESLYQSK.[Y]			0.00120007	0	1	2	1	P04264	P04264 [365-376]	1	1340.67	High	2.34622	High	0	0.0008579
	FALSE	High	[R].DYQELMNTK.[L]			0.00639864	0.00033675	1	3	1	P04264	P04264 [464-472]	0	1141.52	High	2.19888	High	0.0002686	0.004957
	FALSE	High	[RK].NKYEDEINKR.[T]			0.0102265	0.00033675	4	8	1	P04264; P04259; P02538; P13647	P04264 [268-277]; P04259 [251-260]; P02538 [251-260]; P13647 [256-265]	2	1308.65	High	1.81503	High	0.0002686	0.008082
	FALSE	High	[R].SLVNLGGSK.[S]			0.00507574	0.00033675	1	2	1	P04264	P04264 [66-74]	0	874.499	High	2.29734	High	0.0002686	0.003894
	FALSE	High	[K].IEISELNR.[V]			0.0217209	0.00089158	2	3	1	P35908; P04264	P35908 [394-401]; P04264 [396-403]	0	973.531	High	2.2342	High	0.0007505	0.01778
FALSE	High	Master Protein	Q9UPQ9	Trinucleotide repeat-containing gene 6B protein OS=Homo sapiens GN=TNRC6B PE=1 SV=4	0	140.517	20.1309	25	29	25	1	1833	193.883	6.76	High		80.5015	25
	Checked	Confidence	Annotated Sequence	Modifications	Modifications in Master Proteins	Qvality PEP	Qvality q-value	# Protein Groups	# Proteins	# PSMs	Master Protein Accessions	Positions in Master Proteins	# Missed Cleavages	Theo. MH+ [Da]	Found in Sample: [S6] F6: Sample	XCorr Sequest HT	Confidence Sequest HT	Percolator q-Value Sequest HT	Percolator PEP Sequest HT
	FALSE	High	[R].STGGSWNFGPQDSNDNKWGEGNK.[M]			2.18479e-05	0	1	1	1	Q9UPQ9	Q9UPQ9 [479-501]	1	2482.07	High	3.6963	High	0	1.292e-05
	FALSE	High	[K].IGEWSGPNQPNSSTGAWDNQK.[G]			1.04346e-07	0	1	1	2	Q9UPQ9	Q9UPQ9 [522-542]	0	2273.02	High	4.04062	High	0	4.81e-08
	FALSE	High	[K].MDLSVGSLSDK.[K]			4.70043e-05	0	1	1	1	Q9UPQ9	Q9UPQ9 [1083-1093]	0	1151.56	High	2.93305	High	0	2.883e-05
	FALSE	High	[K].GSQCQSASSGNECNLGVWK.[S]	2xCarbamidomethyl [C4; C13]		3.17782e-06	0	1	1	1	Q9UPQ9	Q9UPQ9 [242-260]	0	2068.88	High	2.92461	High	0	1.725e-06
	FALSE	High	[R].VLSNTGWGQTQIK.[Q]			6.40718e-07	0	1	1	1	Q9UPQ9	Q9UPQ9 [617-629]	0	1431.76	High	3.70182	High	0	3.232e-07
	FALSE	High	[K].SMQDGWGESDGPVTGAR.[H]			8.75209e-08	0	1	1	1	Q9UPQ9	Q9UPQ9 [992-1008]	0	1749.75	High	4.04688	High	0	4.02e-08
	FALSE	High	[K].MENAGVNFVVSGR.[E]			1.50515e-06	0	1	1	1	Q9UPQ9	Q9UPQ9 [350-362]	0	1379.67	High	3.15949	High	0	7.893e-07
	FALSE	High	[K].GMPFGMGLGNTSR.[S]			4.61271e-05	0	1	1	1	Q9UPQ9	Q9UPQ9 [393-405]	0	1324.61	High	2.61932	High	0	2.835e-05
	FALSE	High	[K].QFSNMGLLSQTEDNPSSK.[M]			3.21092e-10	0	1	1	1	Q9UPQ9	Q9UPQ9 [1065-1082]	0	1982.91	High	4.13487	High	0	1.135e-10
	FALSE	High	[K].SGWGELSASTEWKDPK.[N]			0.000141949	0	1	1	1	Q9UPQ9	Q9UPQ9 [678-693]	1	1777.84	High	2.45146	High	0	9.195e-05
	FALSE	High	[K].GGNNDSWMNPLAK.[Q]			3.99235e-05	0	1	1	1	Q9UPQ9	Q9UPQ9 [1052-1064]	0	1403.64	High	2.74275	High	0	2.431e-05
	FALSE	High	[K].QDTVWDIEEVPRPEGK.[S]			3.71015e-07	0	1	1	2	Q9UPQ9	Q9UPQ9 [630-645]	0	1897.93	High	3.84001	High	0	1.823e-07
	FALSE	High	[K].STWSPDPIGHNPTHLSNK.[M]			6.57016e-07	0	1	1	1	Q9UPQ9	Q9UPQ9 [1567-1584]	0	1987.96	High	4.14361	High	0	3.299e-07
	FALSE	High	[K].SVQSSNSTTENNNGLGNWR.[N]			2.22146e-09	0	1	1	1	Q9UPQ9	Q9UPQ9 [267-285]	0	2064.93	High	3.60791	High	0	8.572e-10
	FALSE	High	[K].GTEGWESAATQTK.[N]			0.000233117	0	1	1	1	Q9UPQ9	Q9UPQ9 [649-661]	0	1365.63	High	2.66107	High	0	0.0001548
	FALSE	High	[R].SPAWNETGRQPNSWNK.[Q]			5.16472e-05	0	1	1	1	Q9UPQ9	Q9UPQ9 [803-818]	1	1871.88	High	3.48729	High	0	3.196e-05
	FALSE	High	[K].SDKGTEGWESAATQTK.[N]			3.45542e-05	0	1	1	1	Q9UPQ9	Q9UPQ9 [646-661]	1	1695.78	High	3.66754	High	0	2.093e-05
	FALSE	High	[K].NVNLWDKNSQGGPAPR.[E]			1.89082e-08	0	1	1	1	Q9UPQ9	Q9UPQ9 [906-921]	1	1752.88	High	5.01742	High	0	8.048e-09
	FALSE	High	[K].GHPLPENQGNAQAPCWGR.[S]	1xCarbamidomethyl [C15]		2.88602e-07	0	1	1	2	Q9UPQ9	Q9UPQ9 [543-560]	0	1988.91	High	3.47753	High	0	1.992e-07
	FALSE	High	[R].KGALETDNSNSSAQVSTVGQTSR.[E]			0.00186191	0	1	1	1	Q9UPQ9	Q9UPQ9 [322-344]	1	2337.13	High	2.46511	High	0	0.001361
	FALSE	High	[K].MTSGVSQGEWK.[Q]			0.0114427	0.00033675	1	1	1	Q9UPQ9	Q9UPQ9 [502-512]	0	1209.56	High	2.08279	High	0.0002686	0.009116
	FALSE	High	[K].TGSVGSWGAAR.[G]			0.00380509	0.00033675	1	1	1	Q9UPQ9	Q9UPQ9 [419-429]	0	1048.52	High	2.49558	High	0.0002686	0.002877
	FALSE	High	[K].GALETDNSNSSAQVSTVGQTSR.[E]			0.00972808	0.00033675	1	1	1	Q9UPQ9	Q9UPQ9 [323-344]	0	2209.03	High	1.91074	High	0.0002686	0.007657
	FALSE	High	[R].AMNLGDFNDIMR.[K]			0.00428608	0.00033675	1	1	1	Q9UPQ9	Q9UPQ9 [1101-1112]	0	1396.63	High	2.18406	High	0.0002686	0.003257
	FALSE	High	[R].GLHTPVQPLNSSPSLR.[A]			0.0525834	0.00215483	1	1	1	Q9UPQ9	Q9UPQ9 [1210-1225]	0	1702.92	High	1.35592	High	0.002154	0.04513
	FALSE	High	[R].AMNLGDFNDIMR.[K]	1xOxidation [M11]		0.130103	0.0093715	1	1	1	Q9UPQ9	Q9UPQ9 [1101-1112]	0	1412.63	High	1.37292	High	0.00805	0.117
FALSE	High	Master Protein	Q00839	Heterogeneous nuclear ribonucleoprotein U OS=Homo sapiens GN=HNRNPU PE=1 SV=6	0	120.91	20.4848	19	37	19	1	825	90.528	6	High		95.0427	19
	Checked	Confidence	Annotated Sequence	Modifications	Modifications in Master Proteins	Qvality PEP	Qvality q-value	# Protein Groups	# Proteins	# PSMs	Master Protein Accessions	Positions in Master Proteins	# Missed Cleavages	Theo. MH+ [Da]	Found in Sample: [S6] F6: Sample	XCorr Sequest HT	Confidence Sequest HT	Percolator q-Value Sequest HT	Percolator PEP Sequest HT
	FALSE	High	[K].NGQDLGVAFK.[I]			0.000520736	0	1	1	1	Q00839	Q00839 [424-433]	0	1048.54	High	3.08695	High	0	0.0003582
	FALSE	High	[K].KDCEVVMMIGLPGAGK.[T]	1xCarbamidomethyl [C3]		3.38378e-06	0	1	1	1	Q00839	Q00839 [495-510]	1	1704.85	High	3.50421	High	0	1.844e-06
	FALSE	High	[K].SSGPTSLFAVTVAPPGAR.[Q]			1.17819e-06	0	1	1	3	Q00839	Q00839 [187-204]	0	1714.91	High	3.62149	High	0	6.111e-07
	FALSE	High	[R].NFILDQTNVSAAAQR.[R]			8.35796e-09	0	1	1	3	Q00839	Q00839 [576-590]	0	1647.84	High	3.33312	High	0	6.663e-09
	FALSE	High	[R].GYFEYIEENKYSR.[A]			7.21914e-07	0	1	1	3	Q00839	Q00839 [256-268]	1	1697.78	High	3.85225	High	0	3.645e-07
	FALSE	High	[K].GPEEKKDCEVVMMIGLPGAGK.[T]	1xCarbamidomethyl [C8]		2.25431e-08	0	1	1	2	Q00839	Q00839 [490-510]	2	2245.1	High	4.70566	High	0	9.711e-09
	FALSE	High	[K].LKVSELKEELK.[K]			4.55514e-05	0	1	1	1	Q00839	Q00839 [11-21]	2	1315.78	High	2.76596	High	0	2.8e-05
	FALSE	High	[K].KAEVEGKDLPEHAVLK.[M]			1.46459e-10	0	1	1	4	Q00839	Q00839 [620-635]	2	1762.97	High	6.37952	High	0	2.047e-10
	FALSE	High	[K].DIDIHEVR.[I]			0.00114849	0	1	1	2	Q00839	Q00839 [353-360]	0	996.511	High	2.50511	High	0.004715	0.08383
	FALSE	High	[R].HLYTKDIDIHEVR.[I]			7.62319e-05	0	1	1	1	Q00839	Q00839 [348-360]	1	1638.86	High	3.22353	High	0	4.781e-05
	FALSE	High	[K].AEVEGKDLPEHAVLK.[M]			8.64285e-08	0	1	1	2	Q00839	Q00839 [621-635]	1	1634.87	High	4.95126	High	0	3.956e-08
	FALSE	High	[K].HAAENPGKYNILGTNTIMDK.[M]	1xOxidation [M18]		0.000648707	0	1	1	1	Q00839	Q00839 [517-536]	1	2203.08	High	2.4857	High	0	0.0004495
	FALSE	High	[K].DLPEHAVLK.[M]			0.00913889	0.00033675	1	1	4	Q00839	Q00839 [627-635]	0	1021.57	High	2.22315	High	0.0007505	0.01696
	FALSE	High	[R].KMCLFAGFQR.[K]	1xCarbamidomethyl [C3]		0.0144119	0.00033675	1	1	1	Q00839	Q00839 [592-601]	1	1257.62	High	2.14877	High	0.0002686	0.01162
	FALSE	High	[K].VTEKIPVR.[H]			0.0114427	0.00033675	1	1	1	Q00839	Q00839 [340-347]	1	941.578	High	1.64411	High	0.0002686	0.009081
	FALSE	High	[K].MCLFAGFQR.[K]	1xOxidation [M1]; 1xCarbamidomethyl [C2]		0.0316654	0.00115529	1	1	1	Q00839	Q00839 [593-601]	0	1145.52	High	1.96998	High	0.001152	0.02654
	FALSE	High	[K].MCLFAGFQR.[K]	1xCarbamidomethyl [C2]		0.0362498	0.00142823	1	1	1	Q00839	Q00839 [593-601]	0	1129.53	High	2.19077	High	0.001367	0.03057
	FALSE	High	[R].KMCLFAGFQR.[K]	1xOxidation [M2]; 1xCarbamidomethyl [C3]		0.0435527	0.00192473	1	1	1	Q00839	Q00839 [592-601]	1	1273.62	High	2.41084	High	0.001756	0.03709
	FALSE	High	[K].YNILGTNTIMDK.[M]			0.0449008	0.00192473	1	1	1	Q00839	Q00839 [525-536]	0	1382.7	High	1.76539	High	0.001756	0.03829
	FALSE	High	[K].MMVAGFK.[K]			0.0771831	0.00379254	1	1	1	Q00839	Q00839 [537-543]	0	783.389	High	1.86418	High	0.003437	0.0674
	FALSE	High	[K].FIEIAAR.[K]			0.0776421	0.00379254	1	1	2	Q00839	Q00839 [566-572]	0	819.472	High	2.01543	High	0.005755	0.09597
FALSE	High	Master Protein	Q08211	ATP-dependent RNA helicase A OS=Homo sapiens GN=DHX9 PE=1 SV=4	0	119.25	20.8661	25	36	25	1	1270	140.869	6.84	High		95.6987	25
	Checked	Confidence	Annotated Sequence	Modifications	Modifications in Master Proteins	Qvality PEP	Qvality q-value	# Protein Groups	# Proteins	# PSMs	Master Protein Accessions	Positions in Master Proteins	# Missed Cleavages	Theo. MH+ [Da]	Found in Sample: [S6] F6: Sample	XCorr Sequest HT	Confidence Sequest HT	Percolator q-Value Sequest HT	Percolator PEP Sequest HT
	FALSE	High	[R].TPLHEIALSIK.[L]			6.06794e-06	0	1	2	2	Q08211	Q08211 [796-806]	0	1221.72	High	3.45538	High	0	3.388e-06
	FALSE	High	[K].VFDPVPVGVTK.[V]			0.000204317	0	1	1	1	Q08211	Q08211 [698-708]	0	1157.66	High	2.49641	High	0	0.0001341
	FALSE	High	[K].LAAQSCALSLVR.[Q]	1xCarbamidomethyl [C6]		6.70931e-06	0	1	2	2	Q08211	Q08211 [237-248]	0	1288.7	High	3.8052	High	0	3.767e-06
	FALSE	High	[R].YQILPLHSQIPR.[E]			2.48751e-06	0	1	2	3	Q08211	Q08211 [681-692]	0	1464.83	High	2.8694	High	0	1.337e-06
	FALSE	High	[K].KLAAQSCALSLVR.[Q]	1xCarbamidomethyl [C7]		0.000788073	0	1	2	2	Q08211	Q08211 [236-248]	1	1416.8	High	3.36632	High	0	0.0005534
	FALSE	High	[R].VRPGFCFHLCSR.[A]	2xCarbamidomethyl [C6; C10]		7.99912e-06	0	1	2	2	Q08211	Q08211 [768-779]	0	1535.74	High	3.47851	High	0	4.532e-06
	FALSE	High	[R].GISHVIVDEIHER.[D]			1.49561e-09	0	1	2	1	Q08211	Q08211 [504-516]	0	1503.79	High	5.03939	High	0	5.67e-10
	FALSE	High	[R].LETHMTPEMFR.[T]			0.000242067	0	1	2	1	Q08211	Q08211 [785-795]	0	1391.64	High	3.13242	High	0	0.0001603
	FALSE	High	[R].QLYHLGVVEAYSGLTK.[K]			2.6822e-06	0	1	1	1	Q08211	Q08211 [249-264]	0	1777.95	High	3.47544	High	0	1.439e-06
	FALSE	High	[K].YPSPFFVFGEK.[I]			0.000130002	0	1	2	1	Q08211	Q08211 [1038-1048]	0	1317.65	High	2.45061	High	0	8.385e-05
	FALSE	High	[R].LGGIGQFLAK.[A]			0.000485986	0	1	2	2	Q08211	Q08211 [810-819]	0	1003.59	High	2.62305	High	0	0.0003322
	FALSE	High	[K].AENNSEVGASGYGVPGPTWDR.[G]			2.43076e-08	0	1	1	2	Q08211	Q08211 [121-141]	0	2162.97	High	3.48325	High	0	1.047e-08
	FALSE	High	[K].QPAIISQLDPVNER.[M]			0.00146695	0	1	1	2	Q08211	Q08211 [1117-1130]	0	1579.84	High	2.73806	High	0	0.001061
	FALSE	High	[K].SSVNCPFSSQDMK.[Y]	1xCarbamidomethyl [C5]		2.75625e-05	0	1	2	1	Q08211	Q08211 [1025-1037]	0	1486.63	High	3.44719	High	0	1.653e-05
	FALSE	High	[R].GANLKDYYSR.[K]			0.000156952	0	1	2	1	Q08211	Q08211 [142-151]	1	1186.59	High	3.51501	High	0	0.0001021
	FALSE	High	[R].DVVQAYPEVR.[I]			0.00094542	0	1	2	2	Q08211	Q08211 [529-538]	0	1175.61	High	2.71936	High	0	0.0006664
	FALSE	High	[R].AAECNIVVTQPR.[R]	1xCarbamidomethyl [C4]		1.80963e-05	0	1	2	1	Q08211	Q08211 [435-446]	0	1357.69	High	3.03014	High	0	1.065e-05
	FALSE	High	[K].HLEMNPHFGSHR.[Y]			4.63198e-06	0	1	2	1	Q08211	Q08211 [669-680]	0	1461.68	High	4.16382	High	0	2.553e-06
	FALSE	High	[R].KVFDPVPVGVTK.[V]			0.00482773	0.00033675	1	1	2	Q08211	Q08211 [697-708]	1	1285.75	High	3.41019	High	0.0002686	0.003683
	FALSE	High	[K].NFLYAWCGK.[R]	1xCarbamidomethyl [C7]		0.00272961	0.00033675	1	2	1	Q08211	Q08211 [6-14]	0	1158.54	High	2.24072	High	0.0002686	0.002032
	FALSE	High	[K].LAQFEPSQR.[Q]			0.0264789	0.00089158	1	2	1	Q08211	Q08211 [315-323]	0	1075.55	High	2.47895	High	0.0009489	0.02191
	FALSE	High	[K].NFLYAWCGKR.[K]	1xCarbamidomethyl [C7]		0.021856	0.00089158	1	2	1	Q08211	Q08211 [6-15]	1	1314.64	High	1.84821	High	0.0007505	0.01791
	FALSE	High	[R].LSMSQLNEK.[E]			0.0290481	0.00089158	1	1	1	Q08211	Q08211 [622-630]	0	1049.53	High	2.0172	High	0.0009489	0.02412
	FALSE	High	[R].DFVNYLVR.[I]			0.0558612	0.00266681	1	2	1	Q08211	Q08211 [64-71]	0	1025.54	High	2.23758	High	0.002756	0.04822
	FALSE	High	[R].ELDALDANDELTPLGR.[I]			0.102288	0.00630964	1	2	1	Q08211	Q08211 [838-853]	0	1741.86	High	1.31096	High	0.005427	0.09101
FALSE	High	Master Protein	Q92841	Probable ATP-dependent RNA helicase DDX17 OS=Homo sapiens GN=DDX17 PE=1 SV=2	0	114.143	38.8203	26	40	20	1	729	80.222	8.27	High		91.2261	26
	Checked	Confidence	Annotated Sequence	Modifications	Modifications in Master Proteins	Qvality PEP	Qvality q-value	# Protein Groups	# Proteins	# PSMs	Master Protein Accessions	Positions in Master Proteins	# Missed Cleavages	Theo. MH+ [Da]	Found in Sample: [S6] F6: Sample	XCorr Sequest HT	Confidence Sequest HT	Percolator q-Value Sequest HT	Percolator PEP Sequest HT
	FALSE	High	[R].LTPYEVDELR.[R]			0.000969457	0	1	1	1	Q92841	Q92841 [144-153]	0	1234.63	High	2.16333	High	0	0.0006853
	FALSE	High	[K].APILIATDVASR.[G]			3.52114e-05	0	2	3	3	Q92841; P17844	Q92841 [469-480]; P17844 [392-403]	0	1226.71	High	3.26429	High	0	2.136e-05
	FALSE	High	[R].LTPYEVDELRR.[K]			6.9379e-05	0	1	1	2	Q92841	Q92841 [144-154]	1	1390.73	High	2.88835	High	0	4.354e-05
	FALSE	High	[R].SGKAPILIATDVASR.[G]			3.30682e-05	0	1	1	2	Q92841	Q92841 [466-480]	1	1498.86	High	3.32687	High	0.0002686	0.005915
	FALSE	High	[K].SQPERDWVLNEFR.[S]			0.00129393	0	1	1	1	Q92841	Q92841 [453-465]	1	1675.82	High	1.71628	High	0	0.0009289
	FALSE	High	[R].LIDFLESGK.[T]			0.00100666	0	1	1	2	Q92841	Q92841 [305-313]	0	1021.56	High	2.34404	High	0.0002686	0.001817
	FALSE	High	[R].GDGPICLVLAPTR.[E]	1xCarbamidomethyl [C6]		1.95942e-06	0	2	3	2	Q92841; P17844	Q92841 [242-254]; P17844 [165-177]	0	1368.73	High	3.72327	High	0	1.039e-06
	FALSE	High	[K].GTAYTFFTPGNLK.[Q]			3.23825e-06	0	1	1	1	Q92841	Q92841 [516-528]	0	1416.72	High	3.15705	High	0	1.754e-06
	FALSE	High	[R].QTLMWSATWPK.[E]			3.61071e-05	0	2	3	1	Q92841; P17844	Q92841 [351-361]; P17844 [274-284]	0	1348.67	High	3.02962	High	0	2.199e-05
	FALSE	High	[R].STNKGTAYTFFTPGNLK.[Q]			4.54554e-06	0	1	1	1	Q92841	Q92841 [512-528]	1	1846.93	High	3.85128	High	0	2.499e-06
	FALSE	High	[R].CTYLVLDEADR.[M]	1xCarbamidomethyl [C1]		5.13239e-05	0	1	1	2	Q92841	Q92841 [319-329]	0	1354.63	High	3.22272	High	0	3.161e-05
	FALSE	High	[R].ESAAPAAAPTAEAPPPSVVTRPEPQALPSPAIR.[A]			2.93489e-05	0	1	1	1	Q92841	Q92841 [36-68]	0	3246.71	High	2.32987	High	0	1.762e-05
	FALSE	High	[R].ELAQQVQQVADDYGK.[C]			3.01572e-07	0	1	1	2	Q92841	Q92841 [255-269]	0	1691.82	High	3.76391	High	0	1.462e-07
	FALSE	High	[R].TTSSANNPNLMYQDECDR.[R]	1xCarbamidomethyl [C16]		1.27841e-06	0	1	1	1	Q92841	Q92841 [569-586]	0	2115.87	High	2.16707	High	0	6.63e-07
	FALSE	High	[R].DMVGIAQTGSGK.[T]			5.0366e-05	0	1	1	1	Q92841	Q92841 [210-221]	0	1163.57	High	2.96696	High	0	3.101e-05
	FALSE	High	[R].SSQSSSQQFSGIGR.[S]			9.41785e-06	0	1	1	1	Q92841	Q92841 [671-684]	0	1455.68	High	3.08126	High	0	5.378e-06
	FALSE	High	[R].TTSSANNPNLMYQDECDRR.[L]	1xCarbamidomethyl [C16]		7.02559e-05	0	1	1	1	Q92841	Q92841 [569-587]	1	2271.97	High	3.21046	High	0	4.389e-05
	FALSE	High	[K].LMQLVDHR.[G]			0.000292245	0	1	1	4	Q92841	Q92841 [548-555]	0	1011.54	High	2.5576	High	0	0.0001953
	FALSE	High	[K].NFYVEHPEVAR.[L]			7.24968e-05	0	1	1	3	Q92841	Q92841 [133-143]	0	1360.66	High	3.05817	High	0	4.535e-05
	FALSE	High	[K].VLEEANQAINPK.[L]			6.22229e-06	0	1	1	2	Q92841	Q92841 [536-547]	0	1325.71	High	3.30112	High	0	5.283e-06
	FALSE	High	[R].APLPDLYPFGTMR.[G]			0.00863904	0.00033675	1	1	1	Q92841	Q92841 [69-81]	0	1477.75	High	1.59487	High	0.0002686	0.00679
	FALSE	High	[R].MLDMGFEPQIR.[KR]			0.00485805	0.00033675	3	13	1	O00571; Q92841; P17844	O00571 [352-362]; Q92841 [330-340]; P17844 [253-263]	0	1336.64	High	1.92468	High	0.0002686	0.003699
	FALSE	High	[K].WDLSELPK.[F]			0.00612438	0.00033675	1	1	1	Q92841	Q92841 [122-129]	0	987.515	High	2.34927	High	0.0002686	0.004737
	FALSE	High	[R].GVEICIATPGR.[L]	1xCarbamidomethyl [C5]		0.00283424	0.00033675	2	2	1	Q92841; P17844	Q92841 [294-304]; P17844 [217-227]	0	1172.61	High	3.18312	High	0.0002686	0.002108
	FALSE	High	[K].TIIFVETK.[R]			0.0286919	0.00089158	1	1	1	Q92841	Q92841 [421-428]	0	950.556	High	1.7916	High	0.0009489	0.02386
	FALSE	High	[R].GLDVEDVK.[F]			0.0959497	0.00562364	2	3	1	Q92841; P17844	Q92841 [481-488]; P17844 [404-411]	0	874.452	High	2.09542	High	0.004891	0.08498
FALSE	High	Master Protein	P11142	Heat shock cognate 71 kDa protein OS=Homo sapiens GN=HSPA8 PE=1 SV=1	0	112.541	25.6966	18	33	16	1	646	70.854	5.52	High		96.1615	18
	Checked	Confidence	Annotated Sequence	Modifications	Modifications in Master Proteins	Qvality PEP	Qvality q-value	# Protein Groups	# Proteins	# PSMs	Master Protein Accessions	Positions in Master Proteins	# Missed Cleavages	Theo. MH+ [Da]	Found in Sample: [S6] F6: Sample	XCorr Sequest HT	Confidence Sequest HT	Percolator q-Value Sequest HT	Percolator PEP Sequest HT
	FALSE	High	[R].MVNHFIAEFK.[R]			0.000305377	0	1	2	1	P11142	P11142 [237-246]	0	1235.62	High	2.79743	High	0	0.0002051
	FALSE	High	[K].NQVAMNPTNTVFDAKR.[L]			1.56282e-09	0	1	2	2	P11142	P11142 [57-72]	1	1805.9	High	4.7001	High	0	5.959e-10
	FALSE	High	[K].SQIHDIVLVGGSTR.[I]			4.90132e-06	0	1	2	2	P11142	P11142 [329-342]	0	1481.81	High	3.50767	High	0	2.703e-06
	FALSE	High	[K].LDKSQIHDIVLVGGSTR.[I]			3.66384e-07	0	1	2	2	P11142	P11142 [326-342]	1	1838.01	High	4.35425	High	0	1.796e-07
	FALSE	High	[R].TTPSYVAFTDTER.[L]			6.08073e-05	0	2	8	4	P11142; P0DMV9	P11142 [37-49]; P0DMV9 [37-49]	0	1487.7	High	2.79067	High	0	3.783e-05
	FALSE	High	[K].DAGTIAGLNVLR.[I]			1.08132e-05	0	1	5	2	P11142	P11142 [160-171]	0	1199.67	High	3.39279	High	0	6.194e-06
	FALSE	High	[K].TVTNAVVTVPAYFNDSQR.[Q]			1.5274e-05	0	1	2	3	P11142	P11142 [138-155]	0	1982	High	2.91419	High	0	8.908e-06
	FALSE	High	[R].ARFEELNADLFR.[G]			0.000357281	0	1	3	1	P11142	P11142 [300-311]	1	1480.75	High	3.73104	High	0	0.0002418
	FALSE	High	[K].LLQDFFNGKELNK.[S]			4.05111e-07	0	1	4	2	P11142	P11142 [349-361]	1	1565.83	High	3.45563	High	0	1.996e-07
	FALSE	High	[R].FEELNADLFR.[G]			5.81922e-05	0	1	3	1	P11142	P11142 [302-311]	0	1253.62	High	3.01679	High	0	3.623e-05
	FALSE	High	[K].NSLESYAFNMK.[A]			0.000327214	0	1	2	1	P11142	P11142 [540-550]	0	1303.6	High	2.22002	High	0	0.0002195
	FALSE	High	[R].IINEPTAAALAYGLDKK.[GETVADQS]			4.50717e-10	0	1	18	6	P11142	P11142 [172-188]	1	1787.99	High	4.56431	High	0	1.621e-10
	FALSE	High	[K].STAGDTHLGGEDFDNR.[LM]			1.29731e-05	0	1	6	3	P11142	P11142 [221-236]	0	1691.73	High	3.47307	High	0	7.527e-06
	FALSE	High	[K].MKEIAEAYLGK.[T]			0.000987885	0	1	2	1	P11142	P11142 [127-137]	1	1252.66	High	3.20043	High	0	0.0007006
	FALSE	High	[K].NQVAMNPTNTVFDAK.[R]	1xOxidation [M5]		0.0125652	0.00033675	1	2	1	P11142	P11142 [57-71]	0	1665.79	High	1.79913	High	0.0002686	0.01007
	FALSE	High	[K].EIAEAYLGK.[T]			0.00234825	0.00033675	1	2	1	P11142	P11142 [129-137]	0	993.525	High	2.33007	High	0.0002686	0.001728
	FALSE	High	[K].LLQDFFNGK.[E]			0.00313324	0.00033675	1	4	2	P11142	P11142 [349-357]	0	1081.57	High	2.07282	High	0.0002686	0.002347
	FALSE	High	[R].IINEPTAAAIAYGLDK.[RKTGE]			0.127914	0.0093715	3	27	2	P20029; P64409; P11142	P20029 [199-214]; P64409 [144-159]; P11142 [172-187]	0	1659.9	High	1.75516	High	0.00805	0.1152
FALSE	High	Master Protein	P12956	X-ray repair cross-complementing protein 6 OS=Homo sapiens GN=XRCC6 PE=1 SV=2	0	108.286	26.1084	16	26	16	1	609	69.799	6.64	High		80.2789	16
	Checked	Confidence	Annotated Sequence	Modifications	Modifications in Master Proteins	Qvality PEP	Qvality q-value	# Protein Groups	# Proteins	# PSMs	Master Protein Accessions	Positions in Master Proteins	# Missed Cleavages	Theo. MH+ [Da]	Found in Sample: [S6] F6: Sample	XCorr Sequest HT	Confidence Sequest HT	Percolator q-Value Sequest HT	Percolator PEP Sequest HT
	FALSE	High	[R].TFNTSTGGLLLPSDTKR.[S]			4.12783e-10	0	1	1	3	P12956	P12956 [302-318]	1	1807.95	High	3.9815	High	0	1.473e-10
	FALSE	High	[R].SDSFENPVLQQHFR.[N]			5.87992e-09	0	1	2	4	P12956	P12956 [475-488]	0	1703.81	High	4.37665	High	0	2.384e-09
	FALSE	High	[R].IMLFTNEDNPHGNDSAK.[A]			2.87381e-09	0	1	1	1	P12956	P12956 [166-182]	0	1902.87	High	4.38943	High	0	1.121e-09
	FALSE	High	[R].ILELDQFKGQQGQK.[R]			3.17782e-06	0	1	1	2	P12956	P12956 [116-129]	1	1631.88	High	4.33888	High	0	1.723e-06
	FALSE	High	[K].KQELLEALTK.[H]			7.6551e-06	0	1	1	2	P12956	P12956 [596-605]	1	1172.69	High	4.29635	High	0	4.314e-06
	FALSE	High	[R].TFNTSTGGLLLPSDTK.[R]			1.86722e-08	0	1	1	1	P12956	P12956 [302-317]	0	1651.85	High	3.45115	High	0	7.98e-09
	FALSE	High	[K].NIYVLQELDNPGAKR.[I]			0.000317101	0	1	1	1	P12956	P12956 [101-115]	1	1729.92	High	2.30029	High	0	0.0002135
	FALSE	High	[K].QELLEALTK.[H]			0.00188541	0	1	1	1	P12956	P12956 [597-605]	0	1044.59	High	2.68464	High	0	0.001379
	FALSE	High	[R].ILELDQFKGQQGQKR.[F]			0.000191882	0	1	1	1	P12956	P12956 [116-130]	2	1787.98	High	3.66804	High	0	0.0001263
	FALSE	High	[R].QIILEKEETEELKR.[F]			3.63345e-05	0	1	1	2	P12956	P12956 [326-339]	2	1757.96	High	3.12998	High	0	2.205e-05
	FALSE	High	[K].VEYSEEELKTHISK.[G]			1.35838e-07	0	1	1	2	P12956	P12956 [557-570]	1	1691.85	High	3.93556	High	0	6.369e-08
	FALSE	High	[K].ELVYPPDYNPEGK.[V]			0.00479759	0.00033675	1	1	1	P12956	P12956 [527-539]	0	1520.73	High	2.07914	High	0.0002686	0.003657
	FALSE	High	[K].KPGGFDISLFYR.[D]			0.024133	0.00089158	1	1	1	P12956	P12956 [207-218]	0	1399.74	High	2.06283	High	0.0009489	0.01995
	FALSE	High	[K].CLEKEVAALCR.[Y]	2xCarbamidomethyl [C1; C10]		0.0204147	0.00089158	1	1	1	P12956	P12956 [389-399]	1	1348.67	High	2.7099	High	0.0007505	0.0167
	FALSE	High	[R].ILELDQFK.[G]			0.0308949	0.00115529	1	1	1	P12956	P12956 [116-123]	0	1005.56	High	2.22452	High	0.001152	0.02577
	FALSE	High	[K].FTVPMLK.[E]			0.0440872	0.00192473	1	1	1	P12956	P12956 [576-582]	0	835.475	High	1.77471	High	0.001756	0.03744
	FALSE	High	[K].FTVPMLK.[E]	1xOxidation [M5]		0.0575724	0.00291553	1	1	1	P12956	P12956 [576-582]	0	851.47	High	1.34808	High	0.002756	0.0497
FALSE	High	Master Protein	P68363	Tubulin alpha-1B chain OS=Homo sapiens GN=TUBA1B PE=1 SV=1	0	105.173	34.8115	14	35	14	1	451	50.12	5.06	High		86.3071	14
	Checked	Confidence	Annotated Sequence	Modifications	Modifications in Master Proteins	Qvality PEP	Qvality q-value	# Protein Groups	# Proteins	# PSMs	Master Protein Accessions	Positions in Master Proteins	# Missed Cleavages	Theo. MH+ [Da]	Found in Sample: [S6] F6: Sample	XCorr Sequest HT	Confidence Sequest HT	Percolator q-Value Sequest HT	Percolator PEP Sequest HT
	FALSE	High	[K].YMACCLLYR.[G]	2xCarbamidomethyl [C4; C5]		0.000583039	0	1	6	2	P68363	P68363 [312-320]	0	1249.55	High	2.16296	High	0	0.0004031
	FALSE	High	[R].QLFHPEQLITGKEDAANNYAR.[G]			4.79966e-07	0	1	8	3	P68363	P68363 [85-105]	1	2415.21	High	3.93822	High	0	5.019e-07
	FALSE	High	[R].NLDIERPTYTNLNR.[L]			0.00010567	0	1	10	3	P68363	P68363 [216-229]	0	1718.88	High	3.06903	High	0	6.743e-05
	FALSE	High	[K].DVNAAIATIK.[T]			0.000904779	0	1	5	3	P68363	P68363 [327-336]	0	1015.58	High	2.80492	High	0.0002686	0.0019
	FALSE	High	[K].TIGGGDDSFNTFFSETGAGK.[H]			2.23529e-12	0	1	5	1	P68363	P68363 [41-60]	0	2007.89	High	5.09636	High	0	6.264e-13
	FALSE	High	[R].AVFVDLEPTVIDEVR.[T]			3.46985e-06	0	1	3	2	P68363	P68363 [65-79]	0	1701.91	High	3.23743	High	0	1.892e-06
	FALSE	High	[R].IHFPLATYAPVISAEK.[A]			2.4667e-07	0	1	6	4	P68363	P68363 [265-280]	0	1756.96	High	4.37031	High	0	1.187e-07
	FALSE	High	[R].QLFHPEQLITGK.[E]			0.000447895	0	1	10	4	P68363	P68363 [85-96]	0	1410.77	High	2.61418	High	0.0002686	0.00308
	FALSE	High	[K].VGINYQPPTVVPGGDLAK.[V]			2.85604e-06	0	1	9	4	P68363	P68363 [353-370]	0	1824.99	High	4.05731	High	0	8.478e-06
	FALSE	High	[R].LDHKFDLMYAK.[R]			3.77297e-05	0	1	9	2	P68363	P68363 [391-401]	1	1380.7	High	3.53105	High	0	2.294e-05
	FALSE	High	[R].LDHKFDLMYAKR.[A]			7.05499e-06	0	1	9	2	P68363	P68363 [391-402]	2	1536.8	High	3.90538	High	0	3.973e-06
	FALSE	High	[K].EIIDLVLDR.[I]			0.0106834	0.00033675	1	3	2	P68363	P68363 [113-121]	0	1085.62	High	1.83882	High	0.0002686	0.008469
	FALSE	High	[R].SIQFVDWCPTGFK.[V]	1xCarbamidomethyl [C8]		0.00223335	0.00033675	1	3	1	P68363	P68363 [340-352]	0	1584.75	High	1.98089	High	0.0002686	0.001638
	FALSE	High	[R].LDHKFDLMYAK.[R]	1xOxidation [M8]		0.0112305	0.00033675	1	9	2	P68363	P68363 [391-401]	1	1396.69	High	2.14649	High	0.0002686	0.008935
	FALSE	High	[K].YMACCLLYR.[G]	1xOxidation [M2]; 2xCarbamidomethyl [C4; C5]		0.00272961	0.00033675	1	6	1	P68363	P68363 [312-320]	0	1265.55	High	2.53369	High	0.0002686	0.002029
	FALSE	High	[K].FDLMYAKR.[A]			0.0345125	0.00115529	1	10	1	P68363	P68363 [395-402]	1	1043.53	High	1.55022	High	0.001152	0.029
FALSE	High	Master Protein	Q01844	RNA-binding protein EWS OS=Homo sapiens GN=EWSR1 PE=1 SV=1	0	102.131	14.1768	9	30	9	1	656	68.436	9.33	High		100.283	9
	Checked	Confidence	Annotated Sequence	Modifications	Modifications in Master Proteins	Qvality PEP	Qvality q-value	# Protein Groups	# Proteins	# PSMs	Master Protein Accessions	Positions in Master Proteins	# Missed Cleavages	Theo. MH+ [Da]	Found in Sample: [S6] F6: Sample	XCorr Sequest HT	Confidence Sequest HT	Percolator q-Value Sequest HT	Percolator PEP Sequest HT
	FALSE	High	[R].TGQPMIHIYLDK.[E]			1.95127e-05	0	1	1	1	Q01844	Q01844 [393-404]	0	1415.74	High	2.73962	High	0	1.151e-05
	FALSE	High	[K].AAVEWFDGKDFQGSKLK.[V]			0.000125984	0	1	1	1	Q01844	Q01844 [425-441]	2	1925.98	High	3.39314	High	0	8.098e-05
	FALSE	High	[K].AAVEWFDGKDFQGSK.[L]			1.48008e-08	0	1	1	8	Q01844	Q01844 [425-439]	1	1684.8	High	4.34439	High	0	2.267e-08
	FALSE	High	[R].AGDWQCPNPGCGNQNFAWR.[T]	2xCarbamidomethyl [C6; C11]		2.93489e-05	0	1	1	3	Q01844	Q01844 [519-537]	0	2234.92	High	2.94176	High	0	1.767e-05
	FALSE	High	[R].TGQPMIHIYLDKETGKPK.[G]			1.14653e-07	0	1	1	3	Q01844	Q01844 [393-410]	1	2056.09	High	4.38386	High	0	5.322e-08
	FALSE	High	[R].TGQPMIHIYLDKETGKPK.[G]	1xOxidation [M5]		1.57612e-05	0	1	1	1	Q01844	Q01844 [393-410]	1	2072.08	High	3.51175	High	0	9.206e-06
	FALSE	High	[R].QDHPSSMGVYGQESGGFSGPGENR.[S]			2.17374e-16	0	1	1	2	Q01844	Q01844 [269-292]	0	2480.05	High	6.6722	High	0	3.95863e-17
	FALSE	High	[R].QDHPSSMGVYGQESGGFSGPGENR.[S]	1xOxidation [M7]		3.70986e-10	0	1	1	2	Q01844	Q01844 [269-292]	0	2496.05	High	5.61285	High	0	1.317e-10
	FALSE	High	[K].RTGQPMIHIYLDKETGKPK.[G]			1.30539e-08	0	1	1	1	Q01844	Q01844 [392-410]	2	2212.19	High	6.23447	High	0	5.476e-09
	FALSE	High	[K].GDATVSYEDPPTAK.[A]			6.50192e-06	0	1	1	7	Q01844	Q01844 [411-424]	0	1450.67	High	3.32733	High	0	4.266e-06
	FALSE	High	[K].AAVEWFDGK.[D]			0.00337798	0.00033675	1	1	1	Q01844	Q01844 [425-433]	0	1022.49	High	2.06872	High	0.0002686	0.00253
FALSE	High	Master Protein	P35637	RNA-binding protein FUS OS=Homo sapiens GN=FUS PE=1 SV=1	0	100.955	12.1673	11	34	9	1	526	53.394	9.36	High		90.2403	11
	Checked	Confidence	Annotated Sequence	Modifications	Modifications in Master Proteins	Qvality PEP	Qvality q-value	# Protein Groups	# Proteins	# PSMs	Master Protein Accessions	Positions in Master Proteins	# Missed Cleavages	Theo. MH+ [Da]	Found in Sample: [S6] F6: Sample	XCorr Sequest HT	Confidence Sequest HT	Percolator q-Value Sequest HT	Percolator PEP Sequest HT
	FALSE	High	[K].TGQPMINLYTDR.[E]			0.000154022	0	1	1	1	P35637	P35637 [317-328]	0	1408.69	High	2.68179	High	0	9.976e-05
	FALSE	High	[K].KTGQPMINLYTDR.[E]			0.00142164	0	1	1	3	P35637	P35637 [316-328]	1	1536.78	High	3.74194	High	0	0.001022
	FALSE	High	[K].TGQPMINLYTDRETGKLK.[G]			0.00070387	0	1	1	1	P35637	P35637 [317-334]	2	2065.07	High	3.20564	High	0	0.0004908
	FALSE	High	[K].CPNPTCENMNFSWR.[N]	2xCarbamidomethyl [C1; C6]		1.01121e-07	0	1	1	2	P35637	P35637 [428-441]	0	1812.73	High	3.33971	High	0	4.658e-08
	FALSE	High	[K].CPNPTCENMNFSWR.[N]	1xOxidation [M9]; 2xCarbamidomethyl [C1; C6]		8.16839e-05	0	1	1	4	P35637	P35637 [428-441]	0	1828.72	High	2.58097	High	0	5.155e-05
	FALSE	High	[K].AAIDWFDGK.[E]			0.00136911	0	2	2	3	P35637; Q92804	P35637 [349-357]; Q92804 [298-306]	0	1022.49	High	2.22222	High	0.0002686	0.001656
	FALSE	High	[K].AAIDWFDGKEFSGNPIK.[V]			1.90273e-08	0	1	1	3	P35637	P35637 [349-365]	1	1894.93	High	4.46103	High	0	8.149e-09
	FALSE	High	[K].TGQPMINLYTDRETGK.[L]	1xOxidation [M5]		2.7161e-06	0	1	1	2	P35637	P35637 [317-332]	1	1839.89	High	3.94895	High	0	1.465e-06
	FALSE	High	[K].TGQPMINLYTDRETGK.[L]			9.55639e-08	0	1	1	4	P35637	P35637 [317-332]	1	1823.9	High	4.38699	High	0	4.401e-08
	FALSE	High	[K].GEATVSFDDPPSAK.[A]			2.55078e-06	0	2	2	2	P35637; Q92804	P35637 [335-348]; Q92804 [284-297]	0	1420.66	High	2.92046	High	0	1.369e-06
	FALSE	High	[K].LKGEATVSFDDPPSAK.[A]			6.54238e-09	0	1	1	5	P35637	P35637 [333-348]	1	1661.84	High	3.8896	High	0	2.66e-09
	FALSE	High	[K].KTGQPMINLYTDRETGK.[L]			2.97762e-13	0	1	1	2	P35637	P35637 [316-332]	2	1951.99	High	6.30175	High	0	7.584e-14
	FALSE	High	[K].KTGQPMINLYTDRETGK.[L]	1xOxidation [M6]		0.000927783	0	1	1	1	P35637	P35637 [316-332]	2	1967.99	High	2.26146	High	0	0.0006559
	FALSE	High	[R].ETGKLKGEATVSFDDPPSAK.[A]			0.00896915	0.00033675	1	1	1	P35637	P35637 [329-348]	2	2077.04	High	2.11008	High	0.0002686	0.007062
FALSE	High	Master Protein	P13010	X-ray repair cross-complementing protein 5 OS=Homo sapiens GN=XRCC5 PE=1 SV=3	0	97.9593	21.5847	20	37	20	1	732	82.652	5.81	High		88.3911	20
	Checked	Confidence	Annotated Sequence	Modifications	Modifications in Master Proteins	Qvality PEP	Qvality q-value	# Protein Groups	# Proteins	# PSMs	Master Protein Accessions	Positions in Master Proteins	# Missed Cleavages	Theo. MH+ [Da]	Found in Sample: [S6] F6: Sample	XCorr Sequest HT	Confidence Sequest HT	Percolator q-Value Sequest HT	Percolator PEP Sequest HT
	FALSE	High	[K].DQVTAQEIFQDNHEDGPTAK.[K]			1.9923e-10	0	1	1	1	P13010	P13010 [546-565]	0	2243.02	High	4.29839	High	0	6.868e-11
	FALSE	High	[R].LFQCLLHR.[A]	1xCarbamidomethyl [C4]		0.000527316	0	1	1	2	P13010	P13010 [490-497]	0	1086.59	High	2.51555	High	0	0.0003638
	FALSE	High	[R].YGSDIVPFSK.[V]			0.000428636	0	1	1	1	P13010	P13010 [316-325]	0	1112.56	High	3.15142	High	0	0.000291
	FALSE	High	[R].ANPQVGVAFPHIK.[H]			5.08952e-06	0	1	1	4	P13010	P13010 [401-413]	0	1377.76	High	3.21051	High	0	1.205e-05
	FALSE	High	[K].CFSVLGFCK.[S]	2xCarbamidomethyl [C1; C8]		0.000514238	0	1	2	3	P13010	P13010 [339-347]	0	1117.52	High	2.49647	High	0	0.001281
	FALSE	High	[K].TDTLEDLFPTTK.[I]			7.38755e-05	0	1	1	2	P13010	P13010 [470-481]	0	1380.69	High	2.55255	High	0	4.632e-05
	FALSE	High	[K].SQLDIIIHSLK.[K]			4.06828e-05	0	1	1	2	P13010	P13010 [145-155]	0	1266.74	High	2.37262	High	0	2.491e-05
	FALSE	High	[K].KDEKTDTLEDLFPTTK.[I]			1.04995e-10	0	1	1	2	P13010	P13010 [466-481]	2	1880.95	High	5.17129	High	0	3.512e-11
	FALSE	High	[R].YGSDIVPFSKVDEEQMK.[Y]			1.64683e-08	0	1	1	1	P13010	P13010 [316-332]	1	1971.94	High	4.08482	High	0	6.97e-09
	FALSE	High	[K].KKDQVTAQEIFQDNHEDGPTAK.[K]			7.12849e-10	0	1	1	2	P13010	P13010 [544-565]	2	2499.21	High	4.39532	High	0	2.616e-10
	FALSE	High	[K].GITEQQKEGLEIVK.[M]			0.00251595	0.00033675	1	1	1	P13010	P13010 [196-209]	1	1571.86	High	2.188	High	0.0002686	0.001863
	FALSE	High	[R].HSIHWPCR.[L]	1xCarbamidomethyl [C7]		0.00287	0.00033675	1	1	2	P13010	P13010 [243-250]	0	1092.52	High	2.79105	High	0.0002686	0.00214
	FALSE	High	[K].KVITMFVQR.[Q]			0.0108176	0.00033675	1	1	2	P13010	P13010 [36-44]	1	1121.65	High	2.42074	High	0.009121	0.1202
	FALSE	High	[K].TLFPLIEAK.[K]			0.00931181	0.00033675	1	1	2	P13010	P13010 [535-543]	0	1031.61	High	1.85988	High	0.0002686	0.007317
	FALSE	High	[K].VITMFVQR.[Q]			0.0106834	0.00033675	1	1	1	P13010	P13010 [37-44]	0	993.555	High	2.60124	High	0.0002686	0.008465
	FALSE	High	[R].LGGHGPSFPLK.[G]			0.00407657	0.00033675	1	1	4	P13010	P13010 [185-195]	0	1109.61	High	2.77914	High	0.0002686	0.004355
	FALSE	High	[K].TWTVVDAK.[T]			0.038778	0.00192473	1	1	1	P13010	P13010 [275-282]	0	919.488	High	2.05163	High	0.001756	0.03278
	FALSE	High	[K].SQLDIIIHSLKK.[C]			0.0417309	0.00192473	1	1	1	P13010	P13010 [145-156]	1	1394.84	High	1.59231	High	0.001756	0.03539
	FALSE	High	[K].IKTLFPLIEAK.[K]			0.04949	0.00215483	1	1	2	P13010	P13010 [533-543]	1	1272.79	High	1.86075	High	0.002154	0.04226
	FALSE	High	[K].EGLEIVK.[M]			0.0999401	0.00609734	1	1	1	P13010	P13010 [203-209]	0	787.456	High	2.12712	High	0.005262	0.08853
FALSE	High	Master Protein	P07437	Tubulin beta chain OS=Homo sapiens GN=TUBB PE=1 SV=2	0	95.1903	34.2342	15	43	2	1	444	49.639	4.89	High		120.802	15
	Checked	Confidence	Annotated Sequence	Modifications	Modifications in Master Proteins	Qvality PEP	Qvality q-value	# Protein Groups	# Proteins	# PSMs	Master Protein Accessions	Positions in Master Proteins	# Missed Cleavages	Theo. MH+ [Da]	Found in Sample: [S6] F6: Sample	XCorr Sequest HT	Confidence Sequest HT	Percolator q-Value Sequest HT	Percolator PEP Sequest HT
	FALSE	High	[R].FPGQLNADLR.[K]			0.000116839	0	5	11	3	Q13885; Q9BUF5; P07437; P68371; Q9BVA1	Q13885 [242-251]; Q9BUF5 [242-251]; P07437 [242-251]; P68371 [242-251]; Q9BVA1 [242-251]	0	1130.6	High	2.66909	High	0	7.509e-05
	FALSE	High	[R].IMNTFSVVPSPK.[V]	1xOxidation [M2]		4.99453e-06	0	2	5	2	P07437; P68371	P07437 [163-174]; P68371 [163-174]	0	1335.7	High	3.20245	High	0	2.766e-06
	FALSE	High	[R].IMNTFSVVPSPK.[V]			1.28112e-05	0	2	5	2	P07437; P68371	P07437 [163-174]; P68371 [163-174]	0	1319.7	High	3.36841	High	0	7.42e-06
	FALSE	High	[R].MSMKEVDEQMLNVQNK.[N]			0.000442306	0	4	4	1	Q13885; P07437; P68371; Q9BVA1	Q13885 [321-336]; P07437 [321-336]; P68371 [321-336]; Q9BVA1 [321-336]	1	1923.9	High	2.55713	High	0	0.0003021
	FALSE	High	[R].YLTVAAVFR.[G]			0.00188541	0	2	3	1	P07437; P68371	P07437 [310-318]; P68371 [310-318]	0	1039.59	High	2.25057	High	0	0.001373
	FALSE	High	[R].ISEQFTAMFR.[R]			0.000294086	0	4	7	1	Q13885; P07437; P68371; Q9BVA1	Q13885 [381-390]; P07437 [381-390]; P68371 [381-390]; Q9BVA1 [381-390]	0	1229.6	High	2.57824	High	0	0.0001966
	FALSE	High	[R].AILVDLEPGTMDSVR.[S]	1xOxidation [M11]		7.43409e-05	0	3	5	1	Q13885; P07437; Q9BVA1	Q13885 [63-77]; P07437 [63-77]; Q9BVA1 [63-77]	0	1631.83	High	2.99038	High	0	4.669e-05
	FALSE	High	[R].ALTVPELTQQVFDAK.[N]			1.63318e-06	0	1	1	1	P07437	P07437 [283-297]	0	1659.9	High	3.43737	High	0	8.558e-07
	FALSE	High	[R].LHFFMPGFAPLTSR.[G]			0.000357281	0	5	8	1	Q13885; Q9BUF5; P07437; P68371; Q9BVA1	Q13885 [263-276]; Q9BUF5 [263-276]; P07437 [263-276]; P68371 [263-276]; Q9BVA1 [263-276]	0	1620.84	High	2.53168	High	0	0.0002406
	FALSE	High	[R].LHFFMPGFAPLTSR.[G]	1xOxidation [M5]		3.15124e-07	0	5	8	1	Q13885; Q9BUF5; P07437; P68371; Q9BVA1	Q13885 [263-276]; Q9BUF5 [263-276]; P07437 [263-276]; P68371 [263-276]; Q9BVA1 [263-276]	0	1636.83	High	4.02279	High	0	1.536e-07
	FALSE	High	[R].KLAVNMVPFPR.[L]			0.000301566	0	5	12	1	Q13885; Q9BUF5; P07437; P68371; Q9BVA1	Q13885 [252-262]; Q9BUF5 [252-262]; P07437 [252-262]; P68371 [252-262]; Q9BVA1 [252-262]	1	1271.73	High	3.71452	High	0	0.0002017
	FALSE	High	[K].LAVNMVPFPR.[L]	1xOxidation [M5]		0.000311184	0	5	12	1	Q13885; Q9BUF5; P07437; P68371; Q9BVA1	Q13885 [253-262]; Q9BUF5 [253-262]; P07437 [253-262]; P68371 [253-262]; Q9BVA1 [253-262]	0	1159.63	High	3.0369	High	0	0.0002086
	FALSE	High	[K].LAVNMVPFPR.[L]			0.000301566	0	5	12	3	Q13885; Q9BUF5; P07437; P68371; Q9BVA1	Q13885 [253-262]; Q9BUF5 [253-262]; P07437 [253-262]; P68371 [253-262]; Q9BVA1 [253-262]	0	1143.63	High	2.88674	High	0	0.0002024
	FALSE	High	[R].FPGQLNADLRK.[L]			9.18423e-06	0	5	11	2	Q13885; Q9BUF5; P07437; P68371; Q9BVA1	Q13885 [242-252]; Q9BUF5 [242-252]; P07437 [242-252]; P68371 [242-252]; Q9BVA1 [242-252]	1	1258.69	High	3.18387	High	0	5.229e-06
	FALSE	High	[R].ISVYYNEATGGK.[Y]			3.2046e-05	0	1	1	1	P07437	P07437 [47-58]	0	1301.64	High	3.24225	High	0	1.93e-05
	FALSE	High	[R].EIVHIQAGQCGNQIGAK.[F]	1xCarbamidomethyl [C10]		1.67815e-08	0	4	8	4	Q13885; P07437; P68371; Q9BVA1	Q13885 [3-19]; P07437 [3-19]; P68371 [3-19]; Q9BVA1 [3-19]	0	1822.92	High	3.88492	High	0	7.124e-09
	FALSE	High	[-].MREIVHIQAGQCGNQIGAK.[F]	1xCarbamidomethyl [C12]		8.95572e-09	0	4	8	4	Q13885; P07437; P68371; Q9BVA1	Q13885 [1-19]; P07437 [1-19]; P68371 [1-19]; Q9BVA1 [1-19]	1	2110.06	High	4.60685	High	0	3.698e-09
	FALSE	High	[K].TAVCDIPPR.[G]	1xCarbamidomethyl [C4]		0.000632619	0	4	7	15	Q13885; P07437; P68371; Q9BVA1	Q13885 [351-359]; P07437 [351-359]; P68371 [351-359]; Q9BVA1 [351-359]	0	1028.52	High	2.90363	High	0	0.0004385
	FALSE	High	[R].AILVDLEPGTMDSVR.[S]			0.00292448	0.00033675	3	5	2	Q13885; P07437; Q9BVA1	Q13885 [63-77]; P07437 [63-77]; Q9BVA1 [63-77]	0	1615.84	High	2.07566	High	0.0002686	0.002178
FALSE	High	Master Protein	P08238	Heat shock protein HSP 90-beta OS=Homo sapiens GN=HSP90AB1 PE=1 SV=4	0	92.3055	27.6243	20	32	11	1	724	83.212	5.03	High		86.0271	20
	Checked	Confidence	Annotated Sequence	Modifications	Modifications in Master Proteins	Qvality PEP	Qvality q-value	# Protein Groups	# Proteins	# PSMs	Master Protein Accessions	Positions in Master Proteins	# Missed Cleavages	Theo. MH+ [Da]	Found in Sample: [S6] F6: Sample	XCorr Sequest HT	Confidence Sequest HT	Percolator q-Value Sequest HT	Percolator PEP Sequest HT
	FALSE	High	[K].HLEINPDHPIVETLR.[Q]			1.86327e-09	0	1	3	1	P08238	P08238 [625-639]	0	1782.95	High	5.32561	High	0	7.14e-10
	FALSE	High	[R].YHTSQSGDEMTSLSEYVSR.[M]			3.00319e-06	0	1	3	1	P08238	P08238 [457-475]	0	2176.95	High	3.15981	High	0	1.618e-06
	FALSE	High	[R].RAPFDLFENKK.[K]			0.000321108	0	1	4	3	P08238	P08238 [338-348]	2	1364.73	High	3.70008	High	0	0.0008402
	FALSE	High	[R].DNSTMGYMMAK.[K]			0.000495227	0	1	4	1	P08238	P08238 [613-623]	0	1248.51	High	2.49968	High	0	0.0003386
	FALSE	High	[RK].GVVDSEDLPLNLSR.[E]			1.73535e-07	0	3	11	3	A5A6K9; P08238; Q12931	A5A6K9 [388-401]; P08238 [379-392]; Q12931 [389-402]	0	1513.79	High	4.17719	High	0	8.233e-08
	FALSE	High	[R].TLTIVDTGIGMTK.[A]			1.95942e-06	0	2	8	4	A5A6K9; P08238	A5A6K9 [88-100]; P08238 [83-95]	0	1349.73	High	3.27975	High	0	4.497e-06
	FALSE	High	[R].ELISNASDALDKIR.[LY]			8.6973e-08	0	2	6	1	P14625; P08238	P14625 [103-116]; P08238 [42-55]	1	1544.83	High	3.91947	High	0	3.997e-08
	FALSE	High	[K].SLTNDWEDHLAVK.[H]			1.26245e-06	0	2	6	3	A5A6K9; P08238	A5A6K9 [316-328]; P08238 [307-319]	0	1527.74	High	3.71555	High	0	6.549e-07
	FALSE	High	[K].ADLINNLGTIAK.[SF]			4.78983e-05	0	2	10	2	A5A6K9; P08238	A5A6K9 [101-112]; P08238 [96-107]	0	1242.71	High	2.87949	High	0	2.944e-05
	FALSE	High	[R].NPDDITQEEYGEFYK.[S]			2.04747e-06	0	1	3	1	P08238	P08238 [292-306]	0	1847.8	High	3.89113	High	0	1.088e-06
	FALSE	High	[R].YESLTDPSKLDSGK.[E]			2.2124e-05	0	2	9	2	A5A6K9; P08238	A5A6K9 [61-74]; P08238 [56-69]	1	1539.75	High	3.0364	High	0	1.312e-05
	FALSE	High	[K].YIDQEELNK.[T]			0.00154247	0	2	8	1	A5A6K9; P08238	A5A6K9 [285-293]; P08238 [276-284]	0	1151.56	High	2.18654	High	0	0.001116
	FALSE	High	[K].ELKIDIIPNPQER.[T]			0.00639864	0.00033675	1	3	2	P08238	P08238 [70-82]	1	1564.87	High	2.64153	High	0.0002686	0.004957
	FALSE	High	[R].RAPFDLFENK.[K]			0.00230449	0.00033675	1	4	3	P08238	P08238 [338-347]	1	1236.64	High	2.82147	High	0.0002686	0.001697
	FALSE	High	[K].EDQTEYLEER.[RW]			0.0137112	0.00033675	2	9	1	A5A6K9; P08238	A5A6K9 [192-201]; P08238 [187-196]	0	1311.57	High	2.28137	High	0.0002686	0.011
	FALSE	High	[K].IDIIPNPQER.[T]			0.00796471	0.00033675	1	3	3	P08238	P08238 [73-82]	0	1194.65	High	2.64746	High	0.0002686	0.006232
	FALSE	High	[R].APFDLFENK.[K]			0.00743524	0.00033675	1	4	1	P08238	P08238 [339-347]	0	1080.54	High	1.86104	High	0.0002686	0.005799
	FALSE	High	[KR].LMKEILDK.[K]			0.0213206	0.00089158	1	5	1	P08238	P08238 [566-573]	1	989.57	High	2.37582	High	0.0007505	0.01752
	FALSE	High	[K].EKYIDQEELNK.[T]			0.0575724	0.00291553	2	8	1	A5A6K9; P08238	A5A6K9 [283-293]; P08238 [274-284]	1	1408.7	High	1.74749	High	0.002756	0.04954
	FALSE	High	[K].FYEAFSK.[N]			0.124337	0.00898396	1	3	1	P08238	P08238 [429-435]	0	891.425	High	1.79042	High	0.007735	0.1119
FALSE	High	Master Protein	P0DMV9	Heat shock 70 kDa protein 1B OS=Homo sapiens GN=HSPA1B PE=1 SV=1	0	89.1597	25.117	16	28	15	1	641	70.009	5.66	High		72.7709	16
	Checked	Confidence	Annotated Sequence	Modifications	Modifications in Master Proteins	Qvality PEP	Qvality q-value	# Protein Groups	# Proteins	# PSMs	Master Protein Accessions	Positions in Master Proteins	# Missed Cleavages	Theo. MH+ [Da]	Found in Sample: [S6] F6: Sample	XCorr Sequest HT	Confidence Sequest HT	Percolator q-Value Sequest HT	Percolator PEP Sequest HT
	FALSE	High	[K].HWPFQVINDGDKPK.[V]			1.68528e-06	0	1	1	2	P0DMV9	P0DMV9 [89-102]	0	1680.85	High	4.03331	High	0	1.215e-06
	FALSE	High	[K].LDKAQIHDLVLVGGSTR.[I]			0.000151148	0	1	1	1	P0DMV9	P0DMV9 [326-342]	1	1822.02	High	3.3967	High	0	9.796e-05
	FALSE	High	[K].NALESYAFNMK.[QS]	1xOxidation [M10]		0.000601631	0	1	3	1	P0DMV9	P0DMV9 [540-550]	0	1303.6	High	2.27173	High	0	0.0004166
	FALSE	High	[K].NALESYAFNMK.[QS]			2.86209e-05	0	1	3	1	P0DMV9	P0DMV9 [540-550]	0	1287.6	High	3.36149	High	0	1.714e-05
	FALSE	High	[K].NQVALNPQNTVFDAK.[R]			5.19691e-08	0	1	1	1	P0DMV9	P0DMV9 [57-71]	0	1658.85	High	4.13991	High	0	2.326e-08
	FALSE	High	[K].NQVALNPQNTVFDAKR.[L]			1.2056e-07	0	1	1	2	P0DMV9	P0DMV9 [57-72]	1	1814.95	High	5.03162	High	0	5.61e-08
	FALSE	High	[R].TTPSYVAFTDTER.[L]			6.08073e-05	0	2	8	4	P11142; P0DMV9	P11142 [37-49]; P0DMV9 [37-49]	0	1487.7	High	2.79067	High	0	3.783e-05
	FALSE	High	[R].LVNHFVEEFK.[R]			2.43094e-05	0	1	1	2	P0DMV9	P0DMV9 [237-246]	0	1261.66	High	3.97311	High	0	1.453e-05
	FALSE	High	[K].AQIHDLVLVGGSTR.[I]			3.28612e-05	0	1	1	1	P0DMV9	P0DMV9 [329-342]	0	1465.81	High	3.76438	High	0	1.992e-05
	FALSE	High	[K].AFYPEEISSMVLTK.[ML]			0.00190922	0	1	2	1	P0DMV9	P0DMV9 [113-126]	0	1614.81	High	2.03553	High	0	0.001399
	FALSE	High	[K].DAGVIAGLNVLR.[I]			0.000189487	0	1	2	1	P0DMV9	P0DMV9 [160-171]	0	1197.69	High	3.08466	High	0	0.0001242
	FALSE	High	[R].FEELCSDLFR.[S]	1xCarbamidomethyl [C5]		5.74659e-05	0	1	3	1	P0DMV9	P0DMV9 [302-311]	0	1315.6	High	3.07958	High	0	3.562e-05
	FALSE	High	[K].ATAGDTHLGGEDFDNR.[L]			7.44941e-07	0	1	8	3	P0DMV9	P0DMV9 [221-236]	0	1675.73	High	3.26557	High	0	3.783e-07
	FALSE	High	[R].LVNHFVEEFKR.[K]			1.97594e-05	0	1	1	2	P0DMV9	P0DMV9 [237-247]	1	1417.76	High	3.73466	High	0	1.17e-05
	FALSE	High	[R].IINEPTAAAIAYGLDR.[RT]			0.0110221	0.00033675	1	2	2	P0DMV9	P0DMV9 [172-187]	0	1687.9	High	1.3337	High	0.0002686	0.008759
	FALSE	High	[K].LLQDFFNGR.[D]			0.00501257	0.00033675	1	1	1	P0DMV9	P0DMV9 [349-357]	0	1109.57	High	1.65044	High	0.0002686	0.003843
	FALSE	High	[R].ARFEELCSDLFR.[S]	1xCarbamidomethyl [C7]		0.00776797	0.00033675	1	3	1	P0DMV9	P0DMV9 [300-311]	1	1542.74	High	2.23109	High	0.0002686	0.006073
	FALSE	High	[K].AFYPEEISSMVLTK.[ML]	1xOxidation [M10]		0.0987848	0.00609734	1	2	1	P0DMV9	P0DMV9 [113-126]	0	1630.8	High	1.45313	High	0.005262	0.08739
FALSE	High	Master Protein	P17844	Probable ATP-dependent RNA helicase DDX5 OS=Homo sapiens GN=DDX5 PE=1 SV=1	0	88.631	33.3876	22	34	16	1	614	69.105	8.92	High		80.1869	22
	Checked	Confidence	Annotated Sequence	Modifications	Modifications in Master Proteins	Qvality PEP	Qvality q-value	# Protein Groups	# Proteins	# PSMs	Master Protein Accessions	Positions in Master Proteins	# Missed Cleavages	Theo. MH+ [Da]	Found in Sample: [S6] F6: Sample	XCorr Sequest HT	Confidence Sequest HT	Percolator q-Value Sequest HT	Percolator PEP Sequest HT
	FALSE	High	[K].APILIATDVASR.[G]			3.52114e-05	0	2	3	3	Q92841; P17844	Q92841 [469-480]; P17844 [392-403]	0	1226.71	High	3.26429	High	0	2.136e-05
	FALSE	High	[R].LIDFLECGK.[T]	1xCarbamidomethyl [C7]		0.00134358	0	1	2	3	P17844	P17844 [228-236]	0	1094.56	High	2.44312	High	0	0.001106
	FALSE	High	[K].TGTAYTFFTPNNIK.[Q]			4.6806e-07	0	1	2	3	P17844	P17844 [438-451]	0	1574.78	High	3.68671	High	0	2.314e-07
	FALSE	High	[R].ELAQQVQQVAAEYCR.[A]	1xCarbamidomethyl [C14]		3.61811e-07	0	1	2	1	P17844	P17844 [178-192]	0	1792.86	High	3.01296	High	0	1.767e-07
	FALSE	High	[R].GDGPICLVLAPTR.[E]	1xCarbamidomethyl [C6]		1.95942e-06	0	2	3	2	Q92841; P17844	Q92841 [242-254]; P17844 [165-177]	0	1368.73	High	3.72327	High	0	1.039e-06
	FALSE	High	[K].QVSDLISVLR.[E]			0.00125396	0	1	2	1	P17844	P17844 [452-461]	0	1129.66	High	2.12285	High	0	0.0008963
	FALSE	High	[R].QTLMWSATWPK.[E]			3.61071e-05	0	2	3	1	Q92841; P17844	Q92841 [351-361]; P17844 [274-284]	0	1348.67	High	3.02962	High	0	2.199e-05
	FALSE	High	[R].TTYLVLDEADR.[M]			8.8632e-05	0	1	2	1	P17844	P17844 [242-252]	0	1295.65	High	3.00112	High	0	5.592e-05
	FALSE	High	[K].HGKAPILIATDVASR.[G]			0.000101763	0	1	2	1	P17844	P17844 [389-403]	1	1548.89	High	3.74829	High	0	6.476e-05
	FALSE	High	[R].GYSSLLKR.[D]			0.000793036	0	1	2	2	P17844	P17844 [517-524]	1	923.531	High	2.18494	High	0	0.0005548
	FALSE	High	[K].NFYQEHPDLARR.[T]			0.000597866	0	1	2	2	P17844	P17844 [57-68]	1	1545.76	High	2.78416	High	0	0.0004146
	FALSE	High	[K].NFYQEHPDLAR.[R]			0.000143743	0	1	2	2	P17844	P17844 [57-67]	0	1389.65	High	2.64615	High	0	0.0005399
	FALSE	High	[R].LMEEIMSEKENK.[T]			7.09943e-06	0	1	2	2	P17844	P17844 [332-343]	1	1480.7	High	3.74331	High	0	3.994e-06
	FALSE	High	[K].WNLDELPK.[F]			0.00786573	0.00033675	1	2	1	P17844	P17844 [46-53]	0	1014.53	High	1.83792	High	0.0002686	0.006133
	FALSE	High	[R].RTTYLVLDEADR.[M]			0.00533646	0.00033675	1	2	1	P17844	P17844 [241-252]	1	1451.75	High	2.78062	High	0.0002686	0.004084
	FALSE	High	[R].DWVLNEFK.[TH]			0.0140572	0.00033675	1	4	1	P17844	P17844 [381-388]	0	1050.53	High	1.81164	High	0.0002686	0.01128
	FALSE	High	[R].MLDMGFEPQIR.[KR]			0.00485805	0.00033675	3	13	1	O00571; Q92841; P17844	O00571 [352-362]; Q92841 [330-340]; P17844 [253-263]	0	1336.64	High	1.92468	High	0.0002686	0.003699
	FALSE	High	[K].LLQLVEDR.[G]			0.0133736	0.00033675	1	2	2	P17844	P17844 [471-478]	0	985.568	High	2.28746	High	0.0002686	0.01069
	FALSE	High	[R].GVEICIATPGR.[L]	1xCarbamidomethyl [C5]		0.00283424	0.00033675	2	2	1	Q92841; P17844	Q92841 [294-304]; P17844 [217-227]	0	1172.61	High	3.18312	High	0.0002686	0.002108
	FALSE	High	[K].TIVFVETK.[R]			0.038072	0.00142823	1	2	1	P17844	P17844 [344-351]	0	936.54	High	2.06536	High	0.001592	0.03212
	FALSE	High	[R].GLDVEDVK.[F]			0.0959497	0.00562364	2	3	1	Q92841; P17844	Q92841 [481-488]; P17844 [404-411]	0	874.452	High	2.09542	High	0.004891	0.08498
	FALSE	High	[R].DGWPAMGIHGDK.[S]			0.109633	0.00695965	1	2	1	P17844	P17844 [364-375]	0	1283.58	High	1.63965	High	0.006128	0.09768
FALSE	High	Master Protein	O00571	ATP-dependent RNA helicase DDX3X OS=Homo sapiens GN=DDX3X PE=1 SV=3	0	87.2212	27.0393	18	29	17	1	662	73.198	7.18	High		76.7151	18
	Checked	Confidence	Annotated Sequence	Modifications	Modifications in Master Proteins	Qvality PEP	Qvality q-value	# Protein Groups	# Proteins	# PSMs	Master Protein Accessions	Positions in Master Proteins	# Missed Cleavages	Theo. MH+ [Da]	Found in Sample: [S6] F6: Sample	XCorr Sequest HT	Confidence Sequest HT	Percolator q-Value Sequest HT	Percolator PEP Sequest HT
	FALSE	High	[R].RKQYPISLVLAPTR.[E]			0.000507822	0	1	4	1	O00571	O00571 [263-276]	2	1641.98	High	3.70771	High	0	0.0003492
	FALSE	High	[K].SPILVATAVAAR.[G]			2.89826e-05	0	1	3	2	O00571	O00571 [492-503]	0	1168.7	High	3.16496	High	0	1.745e-05
	FALSE	High	[R].SGKSPILVATAVAAR.[G]			0.000203038	0	1	3	2	O00571	O00571 [489-503]	1	1440.85	High	3.7769	High	0	0.001057
	FALSE	High	[R].VRPCVVYGGADIGQQIR.[D]	1xCarbamidomethyl [C4]		3.70201e-11	0	1	2	1	O00571	O00571 [295-311]	0	1887.99	High	5.70459	High	0	1.181e-11
	FALSE	High	[K].QYPISLVLAPTR.[E]			0.000113228	0	1	4	2	O00571	O00571 [265-276]	0	1357.78	High	2.8785	High	0	7.249e-05
	FALSE	High	[R].VGNLGLATSFFNER.[N]			0.00209758	0	1	3	1	O00571	O00571 [535-548]	0	1524.78	High	2.18548	High	0	0.001541
	FALSE	High	[R].KQYPISLVLAPTR.[E]			1.99668e-06	0	1	4	2	O00571	O00571 [264-276]	1	1485.88	High	3.80202	High	0	1.056e-06
	FALSE	High	[R].GCHLLVATPGR.[L]	1xCarbamidomethyl [C2]		0.000109728	0	1	4	5	O00571	O00571 [316-326]	0	1180.63	High	3.65829	High	0	0.0007899
	FALSE	High	[K].GFYDKDSSGWSSSK.[D]			4.09362e-08	0	1	2	2	O00571	O00571 [51-64]	1	1550.68	High	3.59395	High	0	1.816e-08
	FALSE	High	[R].EATKGFYDKDSSGWSSSK.[D]			2.45646e-06	0	1	2	1	O00571	O00571 [47-64]	2	1979.9	High	2.73318	High	0	1.316e-06
	FALSE	High	[R].DLMACAQTGSGK.[T]	1xCarbamidomethyl [C5]		6.27469e-05	0	1	9	1	O00571	O00571 [219-230]	0	1238.55	High	2.85392	High	0	3.902e-05
	FALSE	High	[K].YLVLDEADR.[M]			0.00246906	0.00033675	1	9	1	O00571	O00571 [343-351]	0	1093.55	High	2.61596	High	0.0002686	0.001822
	FALSE	High	[R].MLDMGFEPQIR.[KR]			0.00485805	0.00033675	3	13	1	O00571; Q92841; P17844	O00571 [352-362]; Q92841 [330-340]; P17844 [253-263]	0	1336.64	High	1.92468	High	0.0002686	0.003699
	FALSE	High	[K].VVWVEESDKR.[S]			0.016121	0.000646941	1	1	2	O00571	O00571 [419-428]	1	1246.64	High	2.16205	High	0.0005161	0.01304
	FALSE	High	[K].IGLDFCK.[Y]	1xCarbamidomethyl [C6]		0.0206695	0.00089158	1	4	2	O00571	O00571 [336-342]	0	852.428	High	2.0073	High	0.0007505	0.01692
	FALSE	High	[RK].DREEALHQFR.[S]			0.0318609	0.00115529	1	4	1	O00571	O00571 [479-488]	1	1300.64	High	1.99938	High	0.001152	0.02662
	FALSE	High	[R].LEQELFSGGNTGINFEK.[Y]			0.0507058	0.00215483	1	4	1	O00571	O00571 [146-162]	0	1882.92	High	1.39978	High	0.002154	0.0433
	FALSE	High	[R].RIVEQDTMPPKGVR.[H]			0.119479	0.00898396	1	4	1	O00571	O00571 [363-376]	2	1625.88	High	1.70152	High	0.007735	0.1073
FALSE	High	Master Protein	P68371	Tubulin beta-4B chain OS=Homo sapiens GN=TUBB4B PE=1 SV=1	0	86.4784	30.7865	14	42	2	1	445	49.799	4.89	High		116.436	14
	Checked	Confidence	Annotated Sequence	Modifications	Modifications in Master Proteins	Qvality PEP	Qvality q-value	# Protein Groups	# Proteins	# PSMs	Master Protein Accessions	Positions in Master Proteins	# Missed Cleavages	Theo. MH+ [Da]	Found in Sample: [S6] F6: Sample	XCorr Sequest HT	Confidence Sequest HT	Percolator q-Value Sequest HT	Percolator PEP Sequest HT
	FALSE	High	[R].FPGQLNADLR.[K]			0.000116839	0	5	11	3	Q13885; Q9BUF5; P07437; P68371; Q9BVA1	Q13885 [242-251]; Q9BUF5 [242-251]; P07437 [242-251]; P68371 [242-251]; Q9BVA1 [242-251]	0	1130.6	High	2.66909	High	0	7.509e-05
	FALSE	High	[R].IMNTFSVVPSPK.[V]	1xOxidation [M2]		4.99453e-06	0	2	5	2	P07437; P68371	P07437 [163-174]; P68371 [163-174]	0	1335.7	High	3.20245	High	0	2.766e-06
	FALSE	High	[R].IMNTFSVVPSPK.[V]			1.28112e-05	0	2	5	2	P07437; P68371	P07437 [163-174]; P68371 [163-174]	0	1319.7	High	3.36841	High	0	7.42e-06
	FALSE	High	[R].MSMKEVDEQMLNVQNK.[N]			0.000442306	0	4	4	1	Q13885; P07437; P68371; Q9BVA1	Q13885 [321-336]; P07437 [321-336]; P68371 [321-336]; Q9BVA1 [321-336]	1	1923.9	High	2.55713	High	0	0.0003021
	FALSE	High	[R].YLTVAAVFR.[G]			0.00188541	0	2	3	1	P07437; P68371	P07437 [310-318]; P68371 [310-318]	0	1039.59	High	2.25057	High	0	0.001373
	FALSE	High	[R].ISEQFTAMFR.[R]			0.000294086	0	4	7	1	Q13885; P07437; P68371; Q9BVA1	Q13885 [381-390]; P07437 [381-390]; P68371 [381-390]; Q9BVA1 [381-390]	0	1229.6	High	2.57824	High	0	0.0001966
	FALSE	High	[R].LHFFMPGFAPLTSR.[G]			0.000357281	0	5	8	1	Q13885; Q9BUF5; P07437; P68371; Q9BVA1	Q13885 [263-276]; Q9BUF5 [263-276]; P07437 [263-276]; P68371 [263-276]; Q9BVA1 [263-276]	0	1620.84	High	2.53168	High	0	0.0002406
	FALSE	High	[R].LHFFMPGFAPLTSR.[G]	1xOxidation [M5]		3.15124e-07	0	5	8	1	Q13885; Q9BUF5; P07437; P68371; Q9BVA1	Q13885 [263-276]; Q9BUF5 [263-276]; P07437 [263-276]; P68371 [263-276]; Q9BVA1 [263-276]	0	1636.83	High	4.02279	High	0	1.536e-07
	FALSE	High	[R].KLAVNMVPFPR.[L]			0.000301566	0	5	12	1	Q13885; Q9BUF5; P07437; P68371; Q9BVA1	Q13885 [252-262]; Q9BUF5 [252-262]; P07437 [252-262]; P68371 [252-262]; Q9BVA1 [252-262]	1	1271.73	High	3.71452	High	0	0.0002017
	FALSE	High	[K].LAVNMVPFPR.[L]	1xOxidation [M5]		0.000311184	0	5	12	1	Q13885; Q9BUF5; P07437; P68371; Q9BVA1	Q13885 [253-262]; Q9BUF5 [253-262]; P07437 [253-262]; P68371 [253-262]; Q9BVA1 [253-262]	0	1159.63	High	3.0369	High	0	0.0002086
	FALSE	High	[K].LAVNMVPFPR.[L]			0.000301566	0	5	12	3	Q13885; Q9BUF5; P07437; P68371; Q9BVA1	Q13885 [253-262]; Q9BUF5 [253-262]; P07437 [253-262]; P68371 [253-262]; Q9BVA1 [253-262]	0	1143.63	High	2.88674	High	0	0.0002024
	FALSE	High	[R].FPGQLNADLRK.[L]			9.18423e-06	0	5	11	2	Q13885; Q9BUF5; P07437; P68371; Q9BVA1	Q13885 [242-252]; Q9BUF5 [242-252]; P07437 [242-252]; P68371 [242-252]; Q9BVA1 [242-252]	1	1258.69	High	3.18387	High	0	5.229e-06
	FALSE	High	[R].INVYYNEATGGK.[Y]			3.4991e-05	0	1	1	1	P68371	P68371 [47-58]	0	1328.65	High	3.20824	High	0	2.123e-05
	FALSE	High	[R].EIVHIQAGQCGNQIGAK.[F]	1xCarbamidomethyl [C10]		1.67815e-08	0	4	8	4	Q13885; P07437; P68371; Q9BVA1	Q13885 [3-19]; P07437 [3-19]; P68371 [3-19]; Q9BVA1 [3-19]	0	1822.92	High	3.88492	High	0	7.124e-09
	FALSE	High	[-].MREIVHIQAGQCGNQIGAK.[F]	1xCarbamidomethyl [C12]		8.95572e-09	0	4	8	4	Q13885; P07437; P68371; Q9BVA1	Q13885 [1-19]; P07437 [1-19]; P68371 [1-19]; Q9BVA1 [1-19]	1	2110.06	High	4.60685	High	0	3.698e-09
	FALSE	High	[K].TAVCDIPPR.[G]	1xCarbamidomethyl [C4]		0.000632619	0	4	7	15	Q13885; P07437; P68371; Q9BVA1	Q13885 [351-359]; P07437 [351-359]; P68371 [351-359]; Q9BVA1 [351-359]	0	1028.52	High	2.90363	High	0	0.0004385
	FALSE	High	[R].AVLVDLEPGTMDSVR.[S]	1xOxidation [M11]		0.00346373	0.00033675	1	3	1	P68371	P68371 [63-77]	0	1617.82	High	2.34852	High	0.0002686	0.002602
	FALSE	High	[R].AVLVDLEPGTMDSVR.[S]			0.019186	0.000646941	1	3	2	P68371	P68371 [63-77]	0	1601.82	High	1.87203	High	0.0005161	0.01566
FALSE	High	Master Protein	A5A6K9	Heat shock protein HSP 90-alpha OS=Pan troglodytes GN=HSP90AA1 PE=2 SV=1	0	82.489	25.9209	18	30	10	1	733	84.72	5.01	High		75.7591	18
	Checked	Confidence	Annotated Sequence	Modifications	Modifications in Master Proteins	Qvality PEP	Qvality q-value	# Protein Groups	# Proteins	# PSMs	Master Protein Accessions	Positions in Master Proteins	# Missed Cleavages	Theo. MH+ [Da]	Found in Sample: [S6] F6: Sample	XCorr Sequest HT	Confidence Sequest HT	Percolator q-Value Sequest HT	Percolator PEP Sequest HT
	FALSE	High	[R].ELISNSSDALDKIR.[Y]			1.95527e-07	0	1	5	2	A5A6K9	A5A6K9 [47-60]	1	1560.82	High	3.97563	High	0	9.328e-08
	FALSE	High	[RK].GVVDSEDLPLNLSR.[E]			1.73535e-07	0	3	11	3	A5A6K9; P08238; Q12931	A5A6K9 [388-401]; P08238 [379-392]; Q12931 [389-402]	0	1513.79	High	4.17719	High	0	8.233e-08
	FALSE	High	[R].TLTIVDTGIGMTK.[A]			1.95942e-06	0	2	8	4	A5A6K9; P08238	A5A6K9 [88-100]; P08238 [83-95]	0	1349.73	High	3.27975	High	0	4.497e-06
	FALSE	High	[R].NPDDITNEEYGEFYK.[S]			5.7345e-06	0	1	5	2	A5A6K9	A5A6K9 [301-315]	0	1833.78	High	2.97552	High	0	4.384e-06
	FALSE	High	[K].HLEINPDHSIIETLR.[Q]			2.6991e-06	0	1	3	1	A5A6K9	A5A6K9 [634-648]	0	1786.94	High	3.01469	High	0	1.448e-06
	FALSE	High	[K].SLTNDWEDHLAVK.[H]			1.26245e-06	0	2	6	3	A5A6K9; P08238	A5A6K9 [316-328]; P08238 [307-319]	0	1527.74	High	3.71555	High	0	6.549e-07
	FALSE	High	[K].ADLINNLGTIAK.[SF]			4.78983e-05	0	2	10	2	A5A6K9; P08238	A5A6K9 [101-112]; P08238 [96-107]	0	1242.71	High	2.87949	High	0	2.944e-05
	FALSE	High	[K].HIYYITGETK.[D]			1.96357e-05	0	1	5	4	A5A6K9	A5A6K9 [491-500]	0	1224.63	High	3.17384	High	0	3.473e-05
	FALSE	High	[R].YESLTDPSKLDSGK.[E]			2.2124e-05	0	2	9	2	A5A6K9; P08238	A5A6K9 [61-74]; P08238 [56-69]	1	1539.75	High	3.0364	High	0	1.312e-05
	FALSE	High	[K].YIDQEELNK.[T]			0.00154247	0	2	8	1	A5A6K9; P08238	A5A6K9 [285-293]; P08238 [276-284]	0	1151.56	High	2.18654	High	0	0.001116
	FALSE	High	[K].DQVANSAFVER.[L]			0.0057528	0.00033675	1	5	1	A5A6K9	A5A6K9 [501-511]	0	1235.6	High	2.11955	High	0.0002686	0.004417
	FALSE	High	[R].RAPFDLFENR.[K]			0.0060482	0.00033675	1	4	3	A5A6K9	A5A6K9 [347-356]	1	1264.64	High	2.86436	High	0.001152	0.02704
	FALSE	High	[K].EDQTEYLEER.[RW]			0.0137112	0.00033675	2	9	1	A5A6K9; P08238	A5A6K9 [192-201]; P08238 [187-196]	0	1311.57	High	2.28137	High	0.0002686	0.011
	FALSE	High	[R].APFDLFENR.[K]			0.00319272	0.00033675	1	4	1	A5A6K9	A5A6K9 [348-356]	0	1108.54	High	2.17105	High	0.0002686	0.002381
	FALSE	High	[K].IMKDILEK.[K]			0.0347251	0.00115529	1	4	1	A5A6K9	A5A6K9 [575-582]	1	989.57	High	2.25072	High	0.001152	0.02918
	FALSE	High	[K].FYEQFSK.[N]			0.0519502	0.00215483	1	4	1	A5A6K9	A5A6K9 [438-444]	0	948.446	High	1.61582	High	0.002154	0.04453
	FALSE	High	[K].ELHINLIPNKQDR.[T]			0.0558612	0.00266681	1	3	1	A5A6K9	A5A6K9 [75-87]	1	1589.88	High	2.39936	High	0.002756	0.0482
	FALSE	High	[K].EKYIDQEELNK.[T]			0.0575724	0.00291553	2	8	1	A5A6K9; P08238	A5A6K9 [283-293]; P08238 [274-284]	1	1408.7	High	1.74749	High	0.002756	0.04954
FALSE	High	Master Protein	Q13885	Tubulin beta-2A chain OS=Homo sapiens GN=TUBB2A PE=1 SV=1	0	80.8194	28.764	13	38	1	1	445	49.875	4.89	High		106.586	13
	Checked	Confidence	Annotated Sequence	Modifications	Modifications in Master Proteins	Qvality PEP	Qvality q-value	# Protein Groups	# Proteins	# PSMs	Master Protein Accessions	Positions in Master Proteins	# Missed Cleavages	Theo. MH+ [Da]	Found in Sample: [S6] F6: Sample	XCorr Sequest HT	Confidence Sequest HT	Percolator q-Value Sequest HT	Percolator PEP Sequest HT
	FALSE	High	[R].FPGQLNADLR.[K]			0.000116839	0	5	11	3	Q13885; Q9BUF5; P07437; P68371; Q9BVA1	Q13885 [242-251]; Q9BUF5 [242-251]; P07437 [242-251]; P68371 [242-251]; Q9BVA1 [242-251]	0	1130.6	High	2.66909	High	0	7.509e-05
	FALSE	High	[R].MSMKEVDEQMLNVQNK.[N]			0.000442306	0	4	4	1	Q13885; P07437; P68371; Q9BVA1	Q13885 [321-336]; P07437 [321-336]; P68371 [321-336]; Q9BVA1 [321-336]	1	1923.9	High	2.55713	High	0	0.0003021
	FALSE	High	[R].ISEQFTAMFR.[R]			0.000294086	0	4	7	1	Q13885; P07437; P68371; Q9BVA1	Q13885 [381-390]; P07437 [381-390]; P68371 [381-390]; Q9BVA1 [381-390]	0	1229.6	High	2.57824	High	0	0.0001966
	FALSE	High	[R].AILVDLEPGTMDSVR.[S]	1xOxidation [M11]		7.43409e-05	0	3	5	1	Q13885; P07437; Q9BVA1	Q13885 [63-77]; P07437 [63-77]; Q9BVA1 [63-77]	0	1631.83	High	2.99038	High	0	4.669e-05
	FALSE	High	[R].LHFFMPGFAPLTSR.[G]			0.000357281	0	5	8	1	Q13885; Q9BUF5; P07437; P68371; Q9BVA1	Q13885 [263-276]; Q9BUF5 [263-276]; P07437 [263-276]; P68371 [263-276]; Q9BVA1 [263-276]	0	1620.84	High	2.53168	High	0	0.0002406
	FALSE	High	[R].LHFFMPGFAPLTSR.[G]	1xOxidation [M5]		3.15124e-07	0	5	8	1	Q13885; Q9BUF5; P07437; P68371; Q9BVA1	Q13885 [263-276]; Q9BUF5 [263-276]; P07437 [263-276]; P68371 [263-276]; Q9BVA1 [263-276]	0	1636.83	High	4.02279	High	0	1.536e-07
	FALSE	High	[R].KLAVNMVPFPR.[L]			0.000301566	0	5	12	1	Q13885; Q9BUF5; P07437; P68371; Q9BVA1	Q13885 [252-262]; Q9BUF5 [252-262]; P07437 [252-262]; P68371 [252-262]; Q9BVA1 [252-262]	1	1271.73	High	3.71452	High	0	0.0002017
	FALSE	High	[K].LAVNMVPFPR.[L]	1xOxidation [M5]		0.000311184	0	5	12	1	Q13885; Q9BUF5; P07437; P68371; Q9BVA1	Q13885 [253-262]; Q9BUF5 [253-262]; P07437 [253-262]; P68371 [253-262]; Q9BVA1 [253-262]	0	1159.63	High	3.0369	High	0	0.0002086
	FALSE	High	[K].LAVNMVPFPR.[L]			0.000301566	0	5	12	3	Q13885; Q9BUF5; P07437; P68371; Q9BVA1	Q13885 [253-262]; Q9BUF5 [253-262]; P07437 [253-262]; P68371 [253-262]; Q9BVA1 [253-262]	0	1143.63	High	2.88674	High	0	0.0002024
	FALSE	High	[R].IMNTFSVMPSPK.[V]			5.45352e-06	0	3	3	1	Q13885; Q9BUF5; Q9BVA1	Q13885 [163-174]; Q9BUF5 [163-174]; Q9BVA1 [163-174]	0	1351.67	High	2.86936	High	0	3.024e-06
	FALSE	High	[R].FPGQLNADLRK.[L]			9.18423e-06	0	5	11	2	Q13885; Q9BUF5; P07437; P68371; Q9BVA1	Q13885 [242-252]; Q9BUF5 [242-252]; P07437 [242-252]; P68371 [242-252]; Q9BVA1 [242-252]	1	1258.69	High	3.18387	High	0	5.229e-06
	FALSE	High	[R].INVYYNEAAGNK.[Y]			5.81922e-05	0	1	1	1	Q13885	Q13885 [47-58]	0	1355.66	High	2.88546	High	0	3.615e-05
	FALSE	High	[R].EIVHIQAGQCGNQIGAK.[F]	1xCarbamidomethyl [C10]		1.67815e-08	0	4	8	4	Q13885; P07437; P68371; Q9BVA1	Q13885 [3-19]; P07437 [3-19]; P68371 [3-19]; Q9BVA1 [3-19]	0	1822.92	High	3.88492	High	0	7.124e-09
	FALSE	High	[-].MREIVHIQAGQCGNQIGAK.[F]	1xCarbamidomethyl [C12]		8.95572e-09	0	4	8	4	Q13885; P07437; P68371; Q9BVA1	Q13885 [1-19]; P07437 [1-19]; P68371 [1-19]; Q9BVA1 [1-19]	1	2110.06	High	4.60685	High	0	3.698e-09
	FALSE	High	[K].TAVCDIPPR.[G]	1xCarbamidomethyl [C4]		0.000632619	0	4	7	15	Q13885; P07437; P68371; Q9BVA1	Q13885 [351-359]; P07437 [351-359]; P68371 [351-359]; Q9BVA1 [351-359]	0	1028.52	High	2.90363	High	0	0.0004385
	FALSE	High	[R].AILVDLEPGTMDSVR.[S]			0.00292448	0.00033675	3	5	2	Q13885; P07437; Q9BVA1	Q13885 [63-77]; P07437 [63-77]; Q9BVA1 [63-77]	0	1615.84	High	2.07566	High	0.0002686	0.002178
FALSE	High	Master Protein	P07814	Bifunctional glutamate/proline--tRNA ligase OS=Homo sapiens GN=EPRS PE=1 SV=5	0	80.1796	13.6905	19	21	19	1	1512	170.483	7.33	High		55.1384	19
	Checked	Confidence	Annotated Sequence	Modifications	Modifications in Master Proteins	Qvality PEP	Qvality q-value	# Protein Groups	# Proteins	# PSMs	Master Protein Accessions	Positions in Master Proteins	# Missed Cleavages	Theo. MH+ [Da]	Found in Sample: [S6] F6: Sample	XCorr Sequest HT	Confidence Sequest HT	Percolator q-Value Sequest HT	Percolator PEP Sequest HT
	FALSE	High	[K].NPEVGLKPVWYSPK.[V]			2.19391e-06	0	1	1	2	P07814	P07814 [536-549]	0	1613.87	High	3.64944	High	0	1.167e-06
	FALSE	High	[K].FVELPGAEMGK.[V]			3.67938e-05	0	1	1	1	P07814	P07814 [187-197]	0	1177.59	High	3.08105	High	0	2.236e-05
	FALSE	High	[K].VLFDKVASQGEVVR.[K]			4.67101e-05	0	1	1	1	P07814	P07814 [903-916]	1	1546.86	High	2.97773	High	0	2.867e-05
	FALSE	High	[K].EYIPGQPPLSQSSDSSPTR.[N]			0.000387667	0	1	1	1	P07814	P07814 [871-889]	0	2045.98	High	2.10462	High	0	0.000263
	FALSE	High	[R].LNLNNTVLSK.[R]			0.0011413	0	1	1	1	P07814	P07814 [426-435]	0	1115.64	High	2.55199	High	0	0.0008141
	FALSE	High	[K].INEAVECLLSLK.[A]	1xCarbamidomethyl [C7]		1.08132e-05	0	1	1	1	P07814	P07814 [850-861]	0	1388.75	High	3.20271	High	0	6.191e-06
	FALSE	High	[K].TGKEYIPGQPPLSQSSDSSPTR.[N]			4.64145e-08	0	1	1	1	P07814	P07814 [868-889]	1	2332.14	High	3.94282	High	0	2.069e-08
	FALSE	High	[K].GNAAWQEQLK.[Q]			0.00131027	0	1	1	1	P07814	P07814 [130-139]	0	1144.57	High	2.80575	High	0	0.0009417
	FALSE	High	[K].SLIGVEYKPVSATGAEDKDKK.[K]			7.71849e-11	0	1	1	1	P07814	P07814 [944-964]	2	2235.19	High	4.90598	High	0	2.545e-11
	FALSE	High	[K].GSQFGQSCCLR.[A]	2xCarbamidomethyl [C8; C9]		0.000712763	0	1	1	1	P07814	P07814 [329-339]	0	1299.56	High	2.12385	High	0	0.0004971
	FALSE	High	[K].SLIGVEYKPVSATGAEDKDK.[K]			9.26149e-05	0	1	1	2	P07814	P07814 [944-963]	1	2107.09	High	3.05439	High	0	8.634e-05
	FALSE	High	[K].AYVDDTPAEQMK.[A]			0.00689756	0.00033675	1	1	1	P07814	P07814 [289-300]	0	1367.61	High	2.18891	High	0.0002686	0.005368
	FALSE	High	[K].KGDIIQLQR.[R]			0.00234825	0.00033675	1	1	1	P07814	P07814 [666-674]	1	1070.63	High	2.49647	High	0.0002686	0.001737
	FALSE	High	[K].TGQEYKPGNPPAEIGQNISSNSSASILESK.[S]			0.00676931	0.00033675	1	1	1	P07814	P07814 [795-824]	0	3103.52	High	1.50419	High	0.0002686	0.00525
	FALSE	High	[R].LNLNNTVLSKR.[K]			0.0124871	0.00033675	1	1	1	P07814	P07814 [426-436]	1	1271.74	High	2.26671	High	0.0002686	0.009989
	FALSE	High	[R].LLSVNIR.[V]			0.0465716	0.00192473	1	1	1	P07814	P07814 [1334-1340]	0	814.515	High	1.98109	High	0.001756	0.03973
	FALSE	High	[K].YYTLFGR.[S]			0.0407232	0.00192473	1	1	1	P07814	P07814 [1504-1510]	0	919.467	High	2.21079	High	0.001756	0.03446
	FALSE	High	[K].SCQFVAVR.[R]	1xCarbamidomethyl [C2]		0.0697589	0.00357567	1	1	1	P07814	P07814 [1376-1383]	0	966.483	High	1.91683	High	0.003261	0.06065
	FALSE	High	[R].DNYSPGWK.[F]			0.0697589	0.00357567	1	1	1	P07814	P07814 [1347-1354]	0	966.432	High	1.86044	High	0.003261	0.06073
FALSE	High	Master Protein	Q9BVA1	Tubulin beta-2B chain OS=Homo sapiens GN=TUBB2B PE=1 SV=1	0	79.9209	28.764	13	38	1	1	445	49.921	4.89	High		106.178	13
	Checked	Confidence	Annotated Sequence	Modifications	Modifications in Master Proteins	Qvality PEP	Qvality q-value	# Protein Groups	# Proteins	# PSMs	Master Protein Accessions	Positions in Master Proteins	# Missed Cleavages	Theo. MH+ [Da]	Found in Sample: [S6] F6: Sample	XCorr Sequest HT	Confidence Sequest HT	Percolator q-Value Sequest HT	Percolator PEP Sequest HT
	FALSE	High	[R].FPGQLNADLR.[K]			0.000116839	0	5	11	3	Q13885; Q9BUF5; P07437; P68371; Q9BVA1	Q13885 [242-251]; Q9BUF5 [242-251]; P07437 [242-251]; P68371 [242-251]; Q9BVA1 [242-251]	0	1130.6	High	2.66909	High	0	7.509e-05
	FALSE	High	[R].MSMKEVDEQMLNVQNK.[N]			0.000442306	0	4	4	1	Q13885; P07437; P68371; Q9BVA1	Q13885 [321-336]; P07437 [321-336]; P68371 [321-336]; Q9BVA1 [321-336]	1	1923.9	High	2.55713	High	0	0.0003021
	FALSE	High	[R].ISEQFTAMFR.[R]			0.000294086	0	4	7	1	Q13885; P07437; P68371; Q9BVA1	Q13885 [381-390]; P07437 [381-390]; P68371 [381-390]; Q9BVA1 [381-390]	0	1229.6	High	2.57824	High	0	0.0001966
	FALSE	High	[R].AILVDLEPGTMDSVR.[S]	1xOxidation [M11]		7.43409e-05	0	3	5	1	Q13885; P07437; Q9BVA1	Q13885 [63-77]; P07437 [63-77]; Q9BVA1 [63-77]	0	1631.83	High	2.99038	High	0	4.669e-05
	FALSE	High	[R].LHFFMPGFAPLTSR.[G]			0.000357281	0	5	8	1	Q13885; Q9BUF5; P07437; P68371; Q9BVA1	Q13885 [263-276]; Q9BUF5 [263-276]; P07437 [263-276]; P68371 [263-276]; Q9BVA1 [263-276]	0	1620.84	High	2.53168	High	0	0.0002406
	FALSE	High	[R].LHFFMPGFAPLTSR.[G]	1xOxidation [M5]		3.15124e-07	0	5	8	1	Q13885; Q9BUF5; P07437; P68371; Q9BVA1	Q13885 [263-276]; Q9BUF5 [263-276]; P07437 [263-276]; P68371 [263-276]; Q9BVA1 [263-276]	0	1636.83	High	4.02279	High	0	1.536e-07
	FALSE	High	[R].KLAVNMVPFPR.[L]			0.000301566	0	5	12	1	Q13885; Q9BUF5; P07437; P68371; Q9BVA1	Q13885 [252-262]; Q9BUF5 [252-262]; P07437 [252-262]; P68371 [252-262]; Q9BVA1 [252-262]	1	1271.73	High	3.71452	High	0	0.0002017
	FALSE	High	[K].LAVNMVPFPR.[L]	1xOxidation [M5]		0.000311184	0	5	12	1	Q13885; Q9BUF5; P07437; P68371; Q9BVA1	Q13885 [253-262]; Q9BUF5 [253-262]; P07437 [253-262]; P68371 [253-262]; Q9BVA1 [253-262]	0	1159.63	High	3.0369	High	0	0.0002086
	FALSE	High	[K].LAVNMVPFPR.[L]			0.000301566	0	5	12	3	Q13885; Q9BUF5; P07437; P68371; Q9BVA1	Q13885 [253-262]; Q9BUF5 [253-262]; P07437 [253-262]; P68371 [253-262]; Q9BVA1 [253-262]	0	1143.63	High	2.88674	High	0	0.0002024
	FALSE	High	[R].IMNTFSVMPSPK.[V]			5.45352e-06	0	3	3	1	Q13885; Q9BUF5; Q9BVA1	Q13885 [163-174]; Q9BUF5 [163-174]; Q9BVA1 [163-174]	0	1351.67	High	2.86936	High	0	3.024e-06
	FALSE	High	[R].FPGQLNADLRK.[L]			9.18423e-06	0	5	11	2	Q13885; Q9BUF5; P07437; P68371; Q9BVA1	Q13885 [242-252]; Q9BUF5 [242-252]; P07437 [242-252]; P68371 [242-252]; Q9BVA1 [242-252]	1	1258.69	High	3.18387	High	0	5.229e-06
	FALSE	High	[R].EIVHIQAGQCGNQIGAK.[F]	1xCarbamidomethyl [C10]		1.67815e-08	0	4	8	4	Q13885; P07437; P68371; Q9BVA1	Q13885 [3-19]; P07437 [3-19]; P68371 [3-19]; Q9BVA1 [3-19]	0	1822.92	High	3.88492	High	0	7.124e-09
	FALSE	High	[-].MREIVHIQAGQCGNQIGAK.[F]	1xCarbamidomethyl [C12]		8.95572e-09	0	4	8	4	Q13885; P07437; P68371; Q9BVA1	Q13885 [1-19]; P07437 [1-19]; P68371 [1-19]; Q9BVA1 [1-19]	1	2110.06	High	4.60685	High	0	3.698e-09
	FALSE	High	[R].INVYYNEATGNK.[Y]			0.000420638	0	1	1	1	Q9BVA1	Q9BVA1 [47-58]	0	1385.67	High	2.47708	High	0	0.0002862
	FALSE	High	[K].TAVCDIPPR.[G]	1xCarbamidomethyl [C4]		0.000632619	0	4	7	15	Q13885; P07437; P68371; Q9BVA1	Q13885 [351-359]; P07437 [351-359]; P68371 [351-359]; Q9BVA1 [351-359]	0	1028.52	High	2.90363	High	0	0.0004385
	FALSE	High	[R].AILVDLEPGTMDSVR.[S]			0.00292448	0.00033675	3	5	2	Q13885; P07437; Q9BVA1	Q13885 [63-77]; P07437 [63-77]; Q9BVA1 [63-77]	0	1615.84	High	2.07566	High	0.0002686	0.002178
FALSE	High	Master Protein	Q92616	eIF-2-alpha kinase activator GCN1 OS=Homo sapiens GN=GCN1 PE=1 SV=6	0	76.3398	10.146	25	26	25	1	2671	292.572	7.47	High		56.3422	25
	Checked	Confidence	Annotated Sequence	Modifications	Modifications in Master Proteins	Qvality PEP	Qvality q-value	# Protein Groups	# Proteins	# PSMs	Master Protein Accessions	Positions in Master Proteins	# Missed Cleavages	Theo. MH+ [Da]	Found in Sample: [S6] F6: Sample	XCorr Sequest HT	Confidence Sequest HT	Percolator q-Value Sequest HT	Percolator PEP Sequest HT
	FALSE	High	[K].HLFAILGGSEGK.[L]			0.000177954	0	1	1	1	Q92616	Q92616 [341-352]	0	1228.67	High	2.81543	High	0	0.0001165
	FALSE	High	[R].LMDEAVLALR.[N]			0.000130821	0	1	1	1	Q92616	Q92616 [314-323]	0	1130.62	High	2.35423	High	0	8.438e-05
	FALSE	High	[K].NLLHSLQSSGIGSK.[A]			8.27163e-05	0	1	1	1	Q92616	Q92616 [88-101]	0	1440.78	High	2.63678	High	0	5.207e-05
	FALSE	High	[R].KGAAYGLAGLVK.[G]			0.0012698	0	1	1	1	Q92616	Q92616 [1395-1406]	1	1147.68	High	2.98716	High	0	0.0009116
	FALSE	High	[R].VDENGPELLPR.[V]			0.000185951	0	1	1	1	Q92616	Q92616 [1027-1037]	0	1238.64	High	3.08915	High	0	0.0001215
	FALSE	High	[R].VVLPYLVPK.[L]			0.000768531	0	1	1	1	Q92616	Q92616 [2075-2083]	0	1027.66	High	2.03035	High	0	0.0005365
	FALSE	High	[R].ALQAAIQQLAEAQPEATAK.[N]			3.70255e-05	0	1	1	1	Q92616	Q92616 [69-87]	0	1952.04	High	2.84158	High	0	2.251e-05
	FALSE	High	[R].AYSDQAIVNLLK.[M]			0.000517477	0	1	1	1	Q92616	Q92616 [2610-2621]	0	1334.73	High	2.30829	High	0	0.0003555
	FALSE	High	[R].LLTWVIGTGSPR.[L]			2.2124e-05	0	1	1	1	Q92616	Q92616 [1043-1054]	0	1299.74	High	2.77985	High	0	1.312e-05
	FALSE	High	[K].GAAYGLAGLVK.[G]			0.000397527	0	1	1	1	Q92616	Q92616 [1396-1406]	0	1019.59	High	2.64252	High	0	0.0002703
	FALSE	High	[K].LTEVLTDSHVK.[V]			7.86634e-05	0	1	1	1	Q92616	Q92616 [1543-1553]	0	1241.67	High	2.82288	High	0	4.947e-05
	FALSE	High	[R].QAGAEALSQAVAR.[Y]			5.77062e-06	0	1	1	1	Q92616	Q92616 [1177-1189]	0	1271.67	High	3.58058	High	0	3.224e-06
	FALSE	High	[K].MTTETASEDDNFGTAQSNK.[A]			0.011659	0.00033675	1	1	1	Q92616	Q92616 [1853-1871]	0	2046.86	High	1.54984	High	0.0002686	0.009307
	FALSE	High	[K].KGVTSILPVLR.[E]			0.00257985	0.00033675	1	1	1	Q92616	Q92616 [2259-2269]	1	1182.76	High	2.7191	High	0.0002686	0.00191
	FALSE	High	[R].QASLHVWK.[I]			0.0051397	0.00033675	1	1	1	Q92616	Q92616 [1902-1909]	0	968.531	High	2.3165	High	0.0002686	0.003929
	FALSE	High	[R].LMEIYQEK.[L]			0.0110912	0.00033675	1	1	1	Q92616	Q92616 [1201-1208]	0	1053.53	High	2.40374	High	0.0002686	0.008836
	FALSE	High	[R].LFLDHPHR.[L]			0.0130442	0.00033675	1	1	1	Q92616	Q92616 [549-556]	0	1034.55	High	1.29095	High	0.0002686	0.01042
	FALSE	High	[K].SALLDFYMK.[N]			0.00256372	0.00033675	1	1	1	Q92616	Q92616 [221-229]	0	1087.55	High	2.14033	High	0.0002686	0.001904
	FALSE	High	[R].ALVAVLLSR.[T]			0.00368773	0.00033675	1	1	1	Q92616	Q92616 [568-576]	0	941.614	High	2.45792	High	0.0002686	0.00278
	FALSE	High	[K].ASLLDPVPEVR.[T]			0.0159216	0.000646941	1	1	1	Q92616	Q92616 [1664-1674]	0	1195.67	High	2.21283	High	0.0005161	0.0129
	FALSE	High	[R].EILSELGK.[C]			0.0235428	0.00089158	1	1	1	Q92616	Q92616 [28-35]	0	888.504	High	1.8727	High	0.0009489	0.0194
	FALSE	High	[R].VISESPPDQWEAR.[C]			0.0276488	0.00089158	1	1	1	Q92616	Q92616 [1222-1234]	0	1513.73	High	1.78396	High	0.0009489	0.02296
	FALSE	High	[R].SLVSGLIR.[L]			0.0292278	0.00089158	1	1	1	Q92616	Q92616 [2192-2199]	0	844.525	High	1.7004	High	0.0009489	0.02436
	FALSE	High	[K].ALADENEFVRDTALR.[A]			0.0288695	0.00089158	1	1	1	Q92616	Q92616 [1785-1799]	1	1719.87	High	2.08277	High	0.0009489	0.02398
	FALSE	High	[R].VLAGLYMGR.[S]			0.0303291	0.00115529	1	1	1	Q92616	Q92616 [1885-1893]	0	979.539	High	1.76321	High	0.001152	0.02528
	FALSE	High	[R].LMDEAVLALR.[N]	1xOxidation [M2]		0.127914	0.0093715	1	1	1	Q92616	Q92616 [314-323]	0	1146.62	High	0.975004	High	0.00805	0.115
FALSE	High	Master Protein	P11940	Polyadenylate-binding protein 1 OS=Homo sapiens GN=PABPC1 PE=1 SV=2	0	73.8973	20.4403	14	19	8	1	636	70.626	9.5	High		52.7534	14
	Checked	Confidence	Annotated Sequence	Modifications	Modifications in Master Proteins	Qvality PEP	Qvality q-value	# Protein Groups	# Proteins	# PSMs	Master Protein Accessions	Positions in Master Proteins	# Missed Cleavages	Theo. MH+ [Da]	Found in Sample: [S6] F6: Sample	XCorr Sequest HT	Confidence Sequest HT	Percolator q-Value Sequest HT	Percolator PEP Sequest HT
	FALSE	High	[R].KEFSPFGTITSAK.[V]			3.68692e-07	0	1	1	2	P11940	P11940 [312-324]	1	1412.74	High	3.36773	High	0	1.812e-07
	FALSE	High	[K].SGVGNIFIK.[N]			0.00149483	0	1	4	2	P11940	P11940 [96-104]	0	934.536	High	2.71177	High	0.0002686	0.003138
	FALSE	High	[R].IVATKPLYVALAQR.[K]			2.08641e-06	0	1	2	2	P11940	P11940 [357-370]	0	1542.94	High	3.37047	High	0	1.11e-06
	FALSE	High	[R].RSLGYAYVNFQQPADAER.[A]			2.63772e-05	0	2	2	1	Q13310; P11940	Q13310 [50-67]; P11940 [50-67]	1	2085.01	High	3.53264	High	0	1.581e-05
	FALSE	High	[K].GFGFVCFSSPEEATK.[A]	1xCarbamidomethyl [C6]		3.86867e-08	0	2	4	1	Q13310; P11940	Q13310 [334-348]; P11940 [334-348]	0	1662.75	High	3.87678	High	0	1.709e-08
	FALSE	High	[R].ALDTMNFDVIK.[G]	1xOxidation [M5]		0.000133309	0	2	2	1	Q13310; P11940	Q13310 [68-78]; P11940 [68-78]	0	1282.63	High	2.71128	High	0	8.573e-05
	FALSE	High	[R].ALDTMNFDVIK.[G]			2.19855e-05	0	2	2	1	Q13310; P11940	Q13310 [68-78]; P11940 [68-78]	0	1266.64	High	2.81127	High	0	1.301e-05
	FALSE	High	[R].SLGYAYVNFQQPADAER.[A]			5.36303e-05	0	2	2	1	Q13310; P11940	Q13310 [51-67]; P11940 [51-67]	0	1928.91	High	2.39881	High	0	3.311e-05
	FALSE	High	[R].SKGFGFVCFSSPEEATK.[A]	1xCarbamidomethyl [C8]		3.8851e-06	0	2	3	1	Q13310; P11940	Q13310 [332-348]; P11940 [332-348]	1	1877.87	High	3.15938	High	0	2.13e-06
	FALSE	High	[K].NLDDGIDDERLR.[K]			0.000142843	0	1	2	2	P11940	P11940 [300-311]	1	1430.69	High	2.66771	High	0	0.001003
	FALSE	High	[KR].AKEFTNVYIK.[N]			0.000818321	0	2	2	1	Q13310; P11940	Q13310 [187-196]; P11940 [187-196]	1	1212.66	High	2.98044	High	0	0.0005757
	FALSE	High	[K].NLDDGIDDER.[L]			0.00624045	0.00033675	1	2	1	P11940	P11940 [300-309]	0	1161.5	High	2.32629	High	0.0002686	0.004812
	FALSE	High	[R].YQGVNLYVK.[N]			0.00233357	0.00033675	1	2	1	P11940	P11940 [291-299]	0	1083.58	High	2.62724	High	0.0002686	0.001725
	FALSE	High	[K].GFGFVSFER.[H]			0.00985037	0.00033675	1	2	1	P11940	P11940 [232-240]	0	1045.51	High	1.94926	High	0.0002686	0.007782
	FALSE	High	[K].FGPALSVK.[V]			0.0705963	0.00357567	1	2	1	P11940	P11940 [214-221]	0	818.477	High	1.92056	High	0.003261	0.06146
FALSE	High	Master Protein	P13645	Keratin, type I cytoskeletal 10 OS=Homo sapiens GN=KRT10 PE=1 SV=6	0	72.8352	31.8493	18	34	16	1	584	58.792	5.21	High		82.2689	18
	Checked	Confidence	Annotated Sequence	Modifications	Modifications in Master Proteins	Qvality PEP	Qvality q-value	# Protein Groups	# Proteins	# PSMs	Master Protein Accessions	Positions in Master Proteins	# Missed Cleavages	Theo. MH+ [Da]	Found in Sample: [S6] F6: Sample	XCorr Sequest HT	Confidence Sequest HT	Percolator q-Value Sequest HT	Percolator PEP Sequest HT
	FALSE	High	[K].IRLENEIQTYR.[S]			3.86078e-06	0	1	1	2	P13645	P13645 [440-450]	1	1434.77	High	3.58861	High	0	2.105e-06
	FALSE	High	[R].QSVEADINGLR.[KR]			0.000223092	0	1	3	1	P13645	P13645 [246-256]	0	1201.62	High	3.33559	High	0	0.0001473
	FALSE	High	[K].QSLEASLAETEGR.[Y]			2.54538e-07	0	1	1	1	P13645	P13645 [387-399]	0	1390.68	High	4.04507	High	0	1.227e-07
	FALSE	High	[R].AETECQNTEYQQLLDIK.[I]	1xCarbamidomethyl [C5]		4.54554e-06	0	1	1	2	P13645	P13645 [423-439]	0	2082.96	High	2.69797	High	0	2.505e-06
	FALSE	High	[K].GSLGGGFSSGGFSGGSFSR.[G]			1.01121e-07	0	1	1	2	P13645	P13645 [41-59]	0	1707.77	High	3.15539	High	0	4.659e-08
	FALSE	High	[R].ALEESNYELEGK.[I]			0.000122859	0	1	1	1	P13645	P13645 [166-177]	0	1381.65	High	2.91512	High	0	7.898e-05
	FALSE	High	[R].LASYLDKVR.[A]			0.000359531	0	4	8	5	P02533; P13645; A5A6M0; P08779	P02533 [126-134]; P13645 [157-165]; A5A6M0 [95-103]; P08779 [128-136]	1	1064.61	High	2.74553	High	0	0.0002437
	FALSE	High	[R].LKYENEVALR.[Q]			0.000366368	0	1	1	3	P13645	P13645 [236-245]	1	1234.68	High	3.25976	High	0	0.00102
	FALSE	High	[R].SQYEQLAEQNR.[K]			5.85588e-05	0	1	1	3	P13645	P13645 [323-333]	0	1365.64	High	3.04905	High	0	8.659e-05
	FALSE	High	[R].LENEIQTYR.[S]			0.00120007	0	1	1	1	P13645	P13645 [442-450]	0	1165.58	High	3.06137	High	0	0.0008582
	FALSE	High	[RK].DAEAWFNEK.[S]			0.00380509	0.00033675	1	6	2	P13645	P13645 [335-343]	0	1109.49	High	2.64264	High	0.0002686	0.002865
	FALSE	High	[R].QSVEADINGLRR.[V]			0.002662	0.00033675	1	2	2	P13645	P13645 [246-257]	1	1357.72	High	2.24684	High	0.001152	0.02837
	FALSE	High	[R].VLDELTLTK.[A]			0.00582527	0.00033675	1	1	2	P13645	P13645 [258-266]	0	1031.6	High	2.49594	High	0.0002686	0.006151
	FALSE	High	[K].ELTTEIDNNIEQISSYK.[S]			0.02834	0.00089158	1	1	1	P13645	P13645 [346-362]	0	1996.97	High	1.72615	High	0.0009489	0.02357
	FALSE	High	[R].KDAEAWFNEK.[S]			0.0205417	0.00089158	1	2	1	P13645	P13645 [334-343]	1	1237.58	High	3.47696	High	0.0007505	0.01686
	FALSE	High	[K].SKELTTEIDNNIEQISSYK.[S]			0.0399829	0.00192473	1	1	1	P13645	P13645 [344-362]	1	2212.1	High	1.36553	High	0.001756	0.03389
	FALSE	High	[R].GSSGGGCFGGSSGGYGGLGGFGGGSFR.[G]	1xCarbamidomethyl [C7]		0.105292	0.00651781	1	1	1	P13645	P13645 [60-86]	0	2342.98	High	1.16835	High	0.005592	0.0935
	FALSE	High	[KR].LAADDFR.[AITLV]			0.122932	0.00898396	4	20	3	P02533; P13645; A5A6M0; P08779	P02533 [195-201]; P13645 [229-235]; A5A6M0 [164-170]; P08779 [197-203]	0	807.4	High	2.13345	High	0.00791	0.1139
FALSE	High	Master Protein	Q00610	Clathrin heavy chain 1 OS=Homo sapiens GN=CLTC PE=1 SV=5	0	72.6601	12.0597	19	25	19	1	1675	191.493	5.69	High		62.119	19
	Checked	Confidence	Annotated Sequence	Modifications	Modifications in Master Proteins	Qvality PEP	Qvality q-value	# Protein Groups	# Proteins	# PSMs	Master Protein Accessions	Positions in Master Proteins	# Missed Cleavages	Theo. MH+ [Da]	Found in Sample: [S6] F6: Sample	XCorr Sequest HT	Confidence Sequest HT	Percolator q-Value Sequest HT	Percolator PEP Sequest HT
	FALSE	High	[K].QLPLVKPYLR.[S]			0.000450716	0	1	1	2	Q00610	Q00610 [1444-1453]	0	1226.76	High	2.43959	High	0	0.0003086
	FALSE	High	[K].LLYNNVSNFGR.[L]			0.000131645	0	1	1	2	Q00610	Q00610 [1216-1226]	0	1296.67	High	2.4191	High	0	8.514e-05
	FALSE	High	[R].ALEHFTDLYDIKR.[A]			0.000551008	0	1	1	1	Q00610	Q00610 [626-638]	1	1620.84	High	2.93055	High	0	0.0003789
	FALSE	High	[K].TLQIFNIEMK.[S]			0.000380433	0	1	2	1	Q00610	Q00610 [87-96]	0	1236.67	High	2.3137	High	0	0.0002583
	FALSE	High	[R].GQFSTDELVAEVEKR.[N]			7.71908e-08	0	1	2	1	Q00610	Q00610 [838-852]	1	1707.85	High	3.99846	High	0	3.523e-08
	FALSE	High	[R].NNLAGAEELFAR.[K]			0.000482945	0	1	1	1	Q00610	Q00610 [355-366]	0	1304.66	High	2.76044	High	0	0.0003302
	FALSE	High	[R].CNEPAVWSQLAK.[A]	1xCarbamidomethyl [C1]		0.00180441	0	1	1	1	Q00610	Q00610 [1102-1113]	0	1402.68	High	2.24075	High	0	0.001312
	FALSE	High	[K].LHIIEVGTPPTGNQPFPK.[K]			0.000194307	0	1	1	1	Q00610	Q00610 [228-245]	0	1945.05	High	2.9814	High	0	0.0001279
	FALSE	High	[R].ANVPNKVIQCFAETGQVQK.[I]	1xCarbamidomethyl [C10]		0.000103049	0	1	1	1	Q00610	Q00610 [482-500]	1	2131.1	High	2.80917	High	0	6.566e-05
	FALSE	High	[K].VIQCFAETGQVQK.[I]	1xCarbamidomethyl [C4]		1.49573e-06	0	1	1	1	Q00610	Q00610 [488-500]	0	1507.76	High	3.21715	High	0	7.817e-07
	FALSE	High	[K].IYIDSNNNPER.[F]			0.00033135	0	1	1	2	Q00610	Q00610 [882-892]	0	1334.63	High	2.53551	High	0	0.0008375
	FALSE	High	[K].RDPHLACVAYER.[G]	1xCarbamidomethyl [C7]		4.40503e-06	0	1	2	2	Q00610	Q00610 [912-923]	1	1486.72	High	4.14647	High	0	1.709e-05
	FALSE	High	[R].HSSLAGCQIINYR.[T]	1xCarbamidomethyl [C7]		0.000138427	0	1	1	2	Q00610	Q00610 [145-157]	0	1518.75	High	3.38139	High	0	8.921e-05
	FALSE	High	[K].VANVELYYR.[A]			0.0022474	0.00033675	1	1	1	Q00610	Q00610 [1398-1406]	0	1126.59	High	3.15618	High	0.0002686	0.001657
	FALSE	High	[K].EVCFACVDGK.[E]	2xCarbamidomethyl [C3; C6]		0.00337798	0.00033675	1	1	1	Q00610	Q00610 [1255-1264]	0	1184.51	High	2.29288	High	0.0002686	0.002533
	FALSE	High	[K].TLQIFNIEMK.[S]	1xOxidation [M9]		0.0114427	0.00033675	1	2	1	Q00610	Q00610 [87-96]	0	1252.66	High	2.00363	High	0.0002686	0.009106
	FALSE	High	[R].AMLSANIR.[Q]			0.0226839	0.00089158	1	1	1	Q00610	Q00610 [669-676]	0	875.477	High	2.07538	High	0.0009489	0.0187
	FALSE	High	[R].NLQNLLILTAIK.[A]			0.0443568	0.00192473	1	2	1	Q00610	Q00610 [1023-1034]	0	1353.85	High	1.54493	High	0.001756	0.03777
	FALSE	High	[K].NLILVVR.[G]			0.0622577	0.00314104	1	1	1	Q00610	Q00610 [831-837]	0	826.551	High	1.87579	High	0.002934	0.05391
	FALSE	High	[R].GQFSTDELVAEVEK.[R]			0.0626327	0.00314104	1	2	1	Q00610	Q00610 [838-851]	0	1551.75	High	1.3442	High	0.003103	0.05418
FALSE	High	Master Protein	P35908	Keratin, type II cytoskeletal 2 epidermal OS=Homo sapiens GN=KRT2 PE=1 SV=2	0	68.7996	23.7872	15	25	11	1	639	65.393	8	High		64.6161	15
	Checked	Confidence	Annotated Sequence	Modifications	Modifications in Master Proteins	Qvality PEP	Qvality q-value	# Protein Groups	# Proteins	# PSMs	Master Protein Accessions	Positions in Master Proteins	# Missed Cleavages	Theo. MH+ [Da]	Found in Sample: [S6] F6: Sample	XCorr Sequest HT	Confidence Sequest HT	Percolator q-Value Sequest HT	Percolator PEP Sequest HT
	FALSE	High	[K].NVQDAIADAEQR.[G]			1.67828e-05	0	1	1	1	P35908	P35908 [419-430]	0	1329.64	High	3.32461	High	0	9.807e-06
	FALSE	High	[R].FLEQQNQVLQTK.[W]			4.8299e-07	0	3	5	4	Q7Z794; P35908; P04264	Q7Z794 [184-195]; P35908 [198-209]; P04264 [200-211]	0	1475.79	High	3.96677	High	0	2.39e-07
	FALSE	High	[R].LLRDYQELMNVK.[L]	1xOxidation [M9]		0.000994105	0	1	4	1	P35908	P35908 [459-470]	1	1537.8	High	3.55536	High	0	0.0007061
	FALSE	High	[R].TAAENDFVTLK.[K]			6.80842e-05	0	1	1	2	P35908	P35908 [276-286]	0	1208.62	High	2.77971	High	0	4.266e-05
	FALSE	High	[R].NLDLDSIIAEVK.[A]			0.000749473	0	4	8	2	P35908; P04259; P02538; P13647	P35908 [342-353]; P04259 [327-338]; P02538 [327-338]; P13647 [332-343]	0	1329.73	High	2.02388	High	0	0.0005234
	FALSE	High	[K].LNDLEEALQQAK.[E]			1.33586e-06	0	1	1	1	P35908	P35908 [442-453]	0	1371.71	High	3.5146	High	0	6.977e-07
	FALSE	High	[R].TSQNSELNNMQDLVEDYKK.[K]	1xOxidation [M10]		1.66765e-08	0	1	1	1	P35908	P35908 [248-266]	1	2272.04	High	3.1224	High	0	7.059e-09
	FALSE	High	[R].TSQNSELNNMQDLVEDYKK.[K]			0.000473933	0	1	1	1	P35908	P35908 [248-266]	1	2256.04	High	2.37839	High	0	0.0003242
	FALSE	High	[R].TAAENDFVTLKK.[D]			4.51708e-06	0	1	1	2	P35908	P35908 [276-287]	1	1336.71	High	3.84608	High	0	2.481e-06
	FALSE	High	[R].HGGGGGGFGGGGFGSR.[S]			0.00143059	0	1	1	1	P35908	P35908 [46-61]	0	1320.58	High	2.86279	High	0	0.001032
	FALSE	High	[R].STSSFSCLSR.[H]	1xCarbamidomethyl [C7]		0.00157178	0	1	1	1	P35908	P35908 [36-45]	0	1131.51	High	2.72388	High	0	0.001138
	FALSE	High	[R].DYQELMNVK.[L]			0.00589866	0.00033675	1	4	1	P35908	P35908 [462-470]	0	1139.54	High	1.52965	High	0.0002686	0.004552
	FALSE	High	[K].FASFIDKVR.[F]			0.00407657	0.00033675	6	26	3	Q7Z794; Q86Y46; P35908; P04259; P02538; P13647	Q7Z794 [175-183]; Q86Y46 [143-151]; P35908 [189-197]; P04259 [174-182]; P02538 [174-182]; P13647 [179-187]	1	1082.6	High	2.74593	High	0.0002686	0.003085
	FALSE	High	[R].YLDGLTAER.[T]			0.00242305	0.00033675	1	1	2	P35908	P35908 [239-247]	0	1037.53	High	2.36634	High	0.0002686	0.001793
	FALSE	High	[K].IEISELNR.[V]			0.0217209	0.00089158	2	3	1	P35908; P04264	P35908 [394-401]; P04264 [396-403]	0	973.531	High	2.2342	High	0.0007505	0.01778
	FALSE	High	[R].SLVGLGGTK.[S]			0.102288	0.00630964	1	1	1	P35908	P35908 [62-70]	0	831.493	High	1.76505	High	0.005427	0.09089
FALSE	High	Master Protein	P22626	Heterogeneous nuclear ribonucleoproteins A2/B1 OS=Homo sapiens GN=HNRNPA2B1 PE=1 SV=2	0	68.3429	38.8102	13	20	10	1	353	37.407	8.95	High		56.6247	13
	Checked	Confidence	Annotated Sequence	Modifications	Modifications in Master Proteins	Qvality PEP	Qvality q-value	# Protein Groups	# Proteins	# PSMs	Master Protein Accessions	Positions in Master Proteins	# Missed Cleavages	Theo. MH+ [Da]	Found in Sample: [S6] F6: Sample	XCorr Sequest HT	Confidence Sequest HT	Percolator q-Value Sequest HT	Percolator PEP Sequest HT
	FALSE	High	[R].GFGFVTFDDHDPVDK.[I]			1.08813e-05	0	1	1	2	P22626	P22626 [154-168]	0	1695.76	High	3.30854	High	0	6.26e-06
	FALSE	High	[K].IDTIEIITDR.[Q]			0.0001367	0	1	1	1	P22626	P22626 [138-147]	0	1188.65	High	2.9972	High	0	8.838e-05
	FALSE	High	[R].GGGGNFGPGPGSNFR.[G]			3.60309e-06	0	1	1	2	P22626	P22626 [214-228]	0	1377.63	High	3.55412	High	0	1.959e-06
	FALSE	High	[K].LTDCVVMRDPASK.[R]	1xCarbamidomethyl [C4]		0.000524016	0	1	1	1	P22626	P22626 [47-59]	1	1491.73	High	3.12155	High	0	0.0003611
	FALSE	High	[R].NMGGPYGGGNYGPGGSGGSGGYGGR.[S]			2.34566e-10	0	1	1	2	P22626	P22626 [326-350]	0	2189.91	High	4.22496	High	0	8.176e-11
	FALSE	High	[R].NMGGPYGGGNYGPGGSGGSGGYGGR.[S]	1xOxidation [M2]		0.000146476	0	1	1	1	P22626	P22626 [326-350]	0	2205.9	High	2.49848	High	0	9.46e-05
	FALSE	High	[K].IFVGGIKEDTEEHHLR.[D]			1.20807e-09	0	2	4	2	P22626; P09651	P22626 [114-129]; P09651 [107-122]	1	1879.97	High	4.70192	High	0	4.539e-10
	FALSE	High	[K].TLETVPLER.[K]			0.00192123	0	1	1	2	P22626	P22626 [4-12]	0	1057.59	High	2.51746	High	0	0.001407
	FALSE	High	[K].LTDCVVMRDPASKR.[S]	1xCarbamidomethyl [C4]		0.000583039	0	1	1	1	P22626	P22626 [47-60]	2	1647.83	High	3.32319	High	0	0.0004039
	FALSE	High	[K].ALSRQEMQEVQSSR.[S]			0.00450633	0.00033675	1	1	1	P22626	P22626 [187-200]	1	1648.81	High	2.30573	High	0.0002686	0.003422
	FALSE	High	[R].GGNFGFGDSR.[G]			0.00237789	0.00033675	1	1	3	P22626	P22626 [204-213]	0	1013.44	High	2.7674	High	0.0002686	0.001755
	FALSE	High	[R].NYYEQWGK.[L]			0.0154337	0.000646941	1	1	1	P22626	P22626 [39-46]	0	1087.48	High	2.01078	High	0.0005161	0.01248
	FALSE	High	[K].KLFVGGLK.[EG]			0.0294086	0.00089158	4	6	3	P51991; Q13151; P22626; P09651	P51991 [127-134]; Q13151 [99-106]; P22626 [113-120]; P09651 [106-113]	1	861.556	High	2.61887	High	0.0009489	0.02451
	FALSE	High	[K].LFVGGLK.[EGA]			0.101696	0.00630964	4	9	3	P51991; Q13151; P22626; P09651	P51991 [128-134]; Q13151 [100-106]; P22626 [114-120]; P09651 [107-113]	0	733.461	High	1.87764	High	0.005427	0.09035
FALSE	High	Master Protein	Q9UJV9	Probable ATP-dependent RNA helicase DDX41 OS=Homo sapiens GN=DDX41 PE=1 SV=2	0	65.1589	33.119	20	24	20	1	622	69.793	6.84	High		56.5238	20
	Checked	Confidence	Annotated Sequence	Modifications	Modifications in Master Proteins	Qvality PEP	Qvality q-value	# Protein Groups	# Proteins	# PSMs	Master Protein Accessions	Positions in Master Proteins	# Missed Cleavages	Theo. MH+ [Da]	Found in Sample: [S6] F6: Sample	XCorr Sequest HT	Confidence Sequest HT	Percolator q-Value Sequest HT	Percolator PEP Sequest HT
	FALSE	High	[R].CALCIGGMSVK.[E]	2xCarbamidomethyl [C1; C4]		7.02559e-05	0	1	1	1	Q9UJV9	Q9UJV9 [294-304]	0	1195.56	High	2.86184	High	0	4.391e-05
	FALSE	High	[R].LLQEDSSPLLR.[C]			8.21985e-05	0	1	1	1	Q9UJV9	Q9UJV9 [283-293]	0	1270.7	High	3.011	High	0	5.189e-05
	FALSE	High	[R].QTHGILEYYCR.[L]	1xCarbamidomethyl [C10]		0.000547559	0	1	1	1	Q9UJV9	Q9UJV9 [272-282]	0	1439.67	High	3.33105	High	0	0.0003766
	FALSE	High	[K].SALVKPVTINVGR.[A]			4.55514e-05	0	1	1	2	Q9UJV9	Q9UJV9 [388-400]	0	1353.82	High	3.66055	High	0	2.798e-05
	FALSE	High	[R].SGNTGIATTFINK.[A]			8.25427e-06	0	1	1	1	Q9UJV9	Q9UJV9 [526-538]	0	1323.69	High	3.58321	High	0	4.675e-06
	FALSE	High	[K].TPPPVLIFAEK.[K]			0.000335537	0	1	1	1	Q9UJV9	Q9UJV9 [431-441]	0	1211.7	High	2.44549	High	0	0.0002253
	FALSE	High	[R].QTLLFSATMPK.[K]			3.91784e-05	0	1	1	1	Q9UJV9	Q9UJV9 [370-380]	0	1236.67	High	3.1723	High	0	2.388e-05
	FALSE	High	[K].MVYLLECLQK.[T]	1xCarbamidomethyl [C7]		0.00112706	0	1	1	1	Q9UJV9	Q9UJV9 [421-430]	0	1296.67	High	2.03598	High	0	0.0008054
	FALSE	High	[R].EGPYGLIICPSR.[E]	1xCarbamidomethyl [C9]		9.96547e-06	0	1	1	2	Q9UJV9	Q9UJV9 [256-267]	0	1361.69	High	3.01465	High	0	5.682e-06
	FALSE	High	[K].ACDESVLMDLK.[A]	1xCarbamidomethyl [C2]		0.000537343	0	1	1	1	Q9UJV9	Q9UJV9 [539-549]	0	1280.59	High	2.6721	High	0	0.0003689
	FALSE	High	[R].YVLSMSEERHER.[V]			0.0013864	0	1	1	1	Q9UJV9	Q9UJV9 [151-162]	1	1535.73	High	2.63707	High	0	0.0009981
	FALSE	High	[R].HGVHMMVATPGR.[L]			0.00181577	0	1	1	1	Q9UJV9	Q9UJV9 [312-323]	0	1292.64	High	2.40266	High	0	0.001319
	FALSE	High	[K].DVLVATDVASK.[G]			0.000561484	0	1	1	1	Q9UJV9	Q9UJV9 [484-494]	0	1117.61	High	2.69964	High	0	0.0003867
	FALSE	High	[K].ILESVAEGR.[A]			0.00217802	0.00033675	1	1	1	Q9UJV9	Q9UJV9 [116-124]	0	973.531	High	2.62753	High	0.0002686	0.001603
	FALSE	High	[K].MVSLDICR.[Y]	1xCarbamidomethyl [C7]		0.0100367	0.00033675	1	1	1	Q9UJV9	Q9UJV9 [332-339]	0	993.486	High	2.11754	High	0.0002686	0.007936
	FALSE	High	[K].GITYDDPIK.[T]			0.0199141	0.00089158	1	1	1	Q9UJV9	Q9UJV9 [135-143]	0	1021.52	High	2.05474	High	0.0007505	0.01632
	FALSE	High	[K].FPAAILR.[G]			0.0392556	0.00192473	1	1	2	Q9UJV9	Q9UJV9 [188-194]	0	787.482	High	2.01687	High	0.006128	0.09862
	FALSE	High	[K].DYLAHSSMDF.[-]			0.0454512	0.00192473	1	1	1	Q9UJV9	Q9UJV9 [613-622]	0	1185.49	High	2.12365	High	0.001756	0.03877
	FALSE	High	[R].LMDLLQK.[K]			0.0607789	0.00314104	1	1	1	Q9UJV9	Q9UJV9 [324-330]	0	860.491	High	2.2026	High	0.002934	0.05266
	FALSE	High	[R].TIFSYFK.[G]			0.107133	0.0067238	1	1	2	Q9UJV9	Q9UJV9 [360-366]	0	905.477	High	1.4765	High	0.005755	0.09553
FALSE	High	Master Protein	Q8NDV7	Trinucleotide repeat-containing gene 6A protein OS=Homo sapiens GN=TNRC6A PE=1 SV=2	0	64.7452	11.5189	16	17	15	1	1962	210.169	7.01	High		41.1177	16
	Checked	Confidence	Annotated Sequence	Modifications	Modifications in Master Proteins	Qvality PEP	Qvality q-value	# Protein Groups	# Proteins	# PSMs	Master Protein Accessions	Positions in Master Proteins	# Missed Cleavages	Theo. MH+ [Da]	Found in Sample: [S6] F6: Sample	XCorr Sequest HT	Confidence Sequest HT	Percolator q-Value Sequest HT	Percolator PEP Sequest HT
	FALSE	High	[R].SDQQAQVHQLLTPASAISNK.[E]			8.82522e-10	0	1	1	1	Q8NDV7	Q8NDV7 [1033-1052]	0	2136.1	High	3.70259	High	0	3.274e-10
	FALSE	High	[K].SNQSLGWGDSSKPVSSPDWNK.[Q]			1.39589e-06	0	1	1	1	Q8NDV7	Q8NDV7 [928-948]	0	2276.06	High	3.35613	High	0	7.298e-07
	FALSE	High	[K].MDLSGGMLQDK.[R]			0.00168409	0	1	1	1	Q8NDV7	Q8NDV7 [1227-1237]	0	1194.55	High	2.39927	High	0	0.001223
	FALSE	High	[R].GMQQPPAQPLSSSQPNLR.[A]			0.00213742	0	1	1	1	Q8NDV7	Q8NDV7 [1346-1363]	0	1935.97	High	1.79688	High	0	0.001572
	FALSE	High	[KR].NLTPQIDGSTLR.[T]			0.000904779	0	2	2	1	Q8NDV7; Q9HCJ0	Q8NDV7 [1787-1798]; Q9HCJ0 [1520-1531]	0	1314.7	High	2.6414	High	0	0.0006382
	FALSE	High	[K].QFSNISFSR.[D]			0.000921978	0	1	1	1	Q8NDV7	Q8NDV7 [1207-1215]	0	1085.54	High	2.62235	High	0	0.0006507
	FALSE	High	[R].VLSNSGWGQTPIK.[Q]			0.000357281	0	1	1	1	Q8NDV7	Q8NDV7 [717-729]	0	1386.74	High	3.15173	High	0	0.0002407
	FALSE	High	[R].MEIDKHSLNIGDYNR.[T]			1.72815e-06	0	1	1	1	Q8NDV7	Q8NDV7 [1239-1253]	1	1804.86	High	3.43015	High	0	9.075e-07
	FALSE	High	[R].ASNYNVPLSSTAQSTSAR.[N]			5.36303e-05	0	1	1	1	Q8NDV7	Q8NDV7 [1678-1695]	0	1853.9	High	2.52867	High	0	3.324e-05
	FALSE	High	[R].LGSLDCSHSFSSR.[T]	1xCarbamidomethyl [C6]		1.82476e-07	0	1	1	1	Q8NDV7	Q8NDV7 [1882-1894]	0	1452.65	High	4.25805	High	0	8.634e-08
	FALSE	High	[R].YTPGSSWGESSSGR.[I]			5.0366e-05	0	1	1	1	Q8NDV7	Q8NDV7 [1765-1778]	0	1457.63	High	2.27066	High	0	3.098e-05
	FALSE	High	[K].GGNKQEEAWINPFVK.[Q]			0.00402581	0.00033675	1	1	1	Q8NDV7	Q8NDV7 [1192-1206]	1	1716.87	High	2.85214	High	0.0002686	0.003053
	FALSE	High	[R].SVSGWNELGK.[T]			0.00550615	0.00033675	1	1	1	Q8NDV7	Q8NDV7 [883-892]	0	1076.54	High	2.27826	High	0.0002686	0.004225
	FALSE	High	[R].QLDPNLLVK.[Q]			0.00307488	0.00033675	1	1	1	Q8NDV7	Q8NDV7 [1459-1467]	0	1039.61	High	2.14913	High	0.0002686	0.0023
	FALSE	High	[R].ITNWLVLK.[N]			0.00568123	0.00033675	1	1	2	Q8NDV7	Q8NDV7 [1779-1786]	0	986.603	High	1.68031	High	0.0002686	0.004366
	FALSE	High	[K].TGGTVESDGSTESTGRLEEK.[G]			0.0440872	0.00192473	1	1	1	Q8NDV7	Q8NDV7 [666-685]	1	2039.94	High	1.91741	High	0.001756	0.03747
FALSE	High	Master Protein	Q12906	Interleukin enhancer-binding factor 3 OS=Homo sapiens GN=ILF3 PE=1 SV=3	0	64.3826	12.9754	11	19	9	1	894	95.279	8.76	High		49.8357	11
	Checked	Confidence	Annotated Sequence	Modifications	Modifications in Master Proteins	Qvality PEP	Qvality q-value	# Protein Groups	# Proteins	# PSMs	Master Protein Accessions	Positions in Master Proteins	# Missed Cleavages	Theo. MH+ [Da]	Found in Sample: [S6] F6: Sample	XCorr Sequest HT	Confidence Sequest HT	Percolator q-Value Sequest HT	Percolator PEP Sequest HT
	FALSE	High	[K].AVSDWIDEQEK.[G]			0.000200504	0	1	1	1	Q12906	Q12906 [44-54]	0	1319.61	High	2.51433	High	0	0.0001315
	FALSE	High	[K].VLQDMGLPTGAEGR.[D]			6.52903e-07	0	1	1	1	Q12906	Q12906 [461-474]	0	1443.73	High	3.52428	High	0	3.298e-07
	FALSE	High	[K].AYAALAALEK.[L]			0.00169469	0	1	1	2	Q12906	Q12906 [578-587]	0	1020.57	High	2.49294	High	0	0.001228
	FALSE	High	[RK].GWPLELICEK.[S]	1xCarbamidomethyl [C8]		0.000586711	0	2	2	2	Q12906; Q96SI9	Q12906 [248-257]; Q96SI9 [240-249]	0	1244.63	High	1.83502	High	0	0.0004063
	FALSE	High	[K].LFPDTPLALDANK.[K]			7.14415e-06	0	1	1	2	Q12906	Q12906 [588-600]	0	1414.76	High	2.39096	High	0	4.021e-06
	FALSE	High	[K].LFPDTPLALDANKK.[K]			1.50515e-06	0	1	1	2	Q12906	Q12906 [588-601]	1	1542.85	High	3.38718	High	0	7.904e-07
	FALSE	High	[R].EDITQSAQHALR.[L]			5.47626e-07	0	1	1	2	Q12906	Q12906 [312-323]	0	1368.69	High	3.74587	High	0	2.743e-07
	FALSE	High	[R].LNQLKPGLQYK.[L]			2.91652e-05	0	1	1	3	Q12906	Q12906 [409-419]	0	1301.76	High	3.71077	High	0	1.989e-05
	FALSE	High	[R].GLKYELISETGGSHDKR.[F]			3.82066e-05	0	2	2	3	Q12906; Q96SI9	Q12906 [538-554]; Q96SI9 [524-540]	2	1889.97	High	3.41919	High	0	0.0006797
	FALSE	High	[R].LAAFGQLHK.[V]			0.000319098	0	1	1	1	Q12906	Q12906 [324-332]	0	984.563	High	2.4635	High	0	0.0002141
	FALSE	High	[R].VPTWGPLR.[G]			0.024133	0.00089158	1	1	1	Q12906	Q12906 [240-247]	0	925.525	High	1.83662	High	0.0009489	0.01993
FALSE	High	Master Protein	P23396	40S ribosomal protein S3 OS=Homo sapiens GN=RPS3 PE=1 SV=2	0	64.2437	46.0905	16	31	16	1	243	26.671	9.66	High		83.0968	16
	Checked	Confidence	Annotated Sequence	Modifications	Modifications in Master Proteins	Qvality PEP	Qvality q-value	# Protein Groups	# Proteins	# PSMs	Master Protein Accessions	Positions in Master Proteins	# Missed Cleavages	Theo. MH+ [Da]	Found in Sample: [S6] F6: Sample	XCorr Sequest HT	Confidence Sequest HT	Percolator q-Value Sequest HT	Percolator PEP Sequest HT
	FALSE	High	[K].KPLPDHVSIVEPKDEILPTTPISEQK.[G]			4.00841e-12	0	1	1	3	P23396	P23396 [202-227]	1	2910.58	High	7.26306	High	0	1.151e-12
	FALSE	High	[R].GLCAIAQAESLR.[Y]	1xCarbamidomethyl [C3]		7.99912e-06	0	1	2	2	P23396	P23396 [95-106]	0	1288.67	High	3.30697	High	0	7.639e-06
	FALSE	High	[R].KFVADGIFK.[A]			0.00082866	0	1	1	2	P23396	P23396 [10-18]	1	1024.58	High	3.42978	High	0	0.0005806
	FALSE	High	[R].TEIIILATR.[T]			0.00181577	0	1	1	1	P23396	P23396 [46-54]	0	1029.63	High	2.56629	High	0	0.001324
	FALSE	High	[R].VTPTRTEIIILATR.[T]			0.000669393	0	1	1	1	P23396	P23396 [41-54]	1	1583.95	High	2.72122	High	0	0.0004642
	FALSE	High	[K].AELNEFLTR.[E]			0.00156195	0	1	2	3	P23396	P23396 [19-27]	0	1092.57	High	2.74867	High	0	0.001131
	FALSE	High	[K].KPLPDHVSIVEPK.[D]			5.56896e-05	0	1	1	1	P23396	P23396 [202-214]	0	1458.83	High	3.65125	High	0	3.444e-05
	FALSE	High	[R].IRELTAVVQK.[R]			0.000200504	0	1	1	2	P23396	P23396 [66-75]	1	1156.7	High	3.96144	High	0.0005161	0.01439
	FALSE	High	[R].IRELTAVVQKR.[F]			0.000130002	0	1	1	3	P23396	P23396 [66-76]	2	1312.81	High	3.58096	High	0	8.35e-05
	FALSE	High	[R].ELAEDGYSGVEVR.[V]			3.02211e-06	0	1	2	3	P23396	P23396 [28-40]	0	1423.67	High	3.65605	High	0	1.632e-06
	FALSE	High	[K].DEILPTTPISEQK.[G]			0.0069844	0.00033675	1	1	2	P23396	P23396 [215-227]	0	1470.77	High	2.28595	High	0.0002686	0.005435
	FALSE	High	[K].LLGGLAVRR.[A]			0.0134572	0.00033675	1	1	1	P23396	P23396 [109-117]	1	954.621	High	1.96694	High	0.0002686	0.01076
	FALSE	High	[K].FVADGIFK.[A]			0.0112305	0.00033675	1	1	2	P23396	P23396 [11-18]	0	896.488	High	2.11253	High	0.0002686	0.008915
	FALSE	High	[R].YKLLGGLAVR.[R]			0.00410219	0.00033675	1	1	1	P23396	P23396 [107-116]	1	1089.68	High	2.39307	High	0.0002686	0.003098
	FALSE	High	[K].LLGGLAVR.[R]			0.0206695	0.00089158	1	1	2	P23396	P23396 [109-116]	0	798.52	High	1.94434	High	0.001152	0.02493
	FALSE	High	[R].ACYGVLR.[YF]	1xCarbamidomethyl [C2]		0.0685204	0.00357567	1	2	2	P23396	P23396 [118-124]	0	838.424	High	1.98966	High	0.003261	0.05976
FALSE	High	Master Protein	O43390	Heterogeneous nuclear ribonucleoprotein R OS=Homo sapiens GN=HNRNPR PE=1 SV=1	0	63.8218	21.643	14	20	8	1	633	70.899	8.13	High		49.4421	14
	Checked	Confidence	Annotated Sequence	Modifications	Modifications in Master Proteins	Qvality PEP	Qvality q-value	# Protein Groups	# Proteins	# PSMs	Master Protein Accessions	Positions in Master Proteins	# Missed Cleavages	Theo. MH+ [Da]	Found in Sample: [S6] F6: Sample	XCorr Sequest HT	Confidence Sequest HT	Percolator q-Value Sequest HT	Percolator PEP Sequest HT
	FALSE	High	[K].SFSEFGKLER.[V]			0.00198244	0	1	1	1	O43390	O43390 [360-369]	1	1199.61	High	2.61988	High	0	0.001448
	FALSE	High	[R].GYAFITFCGK.[E]	1xCarbamidomethyl [C8]		0.000540727	0	1	1	1	O43390	O43390 [207-216]	0	1163.56	High	2.57102	High	0	0.0003714
	FALSE	High	[R].NLATTVTEEILEK.[S]			4.18919e-06	0	1	1	1	O43390	O43390 [347-359]	0	1460.78	High	3.53063	High	0	2.295e-06
	FALSE	High	[K].DYAFVHFEDR.[G]			0.00113416	0	1	1	1	O43390	O43390 [375-384]	0	1298.58	High	2.09377	High	0	0.0008093
	FALSE	High	[R].GFCFLEYEDHK.[ST]	1xCarbamidomethyl [C3]		4.47013e-05	0	2	3	2	O43390; O60506	O43390 [290-300]; O60506 [287-297]	0	1444.62	High	2.76747	High	0	2.745e-05
	FALSE	High	[R].TGYTLDVTTGQR.[K]			0.000616931	0	2	3	1	O43390; O60506	O43390 [134-145]; O60506 [131-142]	0	1311.65	High	2.89464	High	0	0.0004264
	FALSE	High	[K].LCDSYEIRPGK.[H]	1xCarbamidomethyl [C2]		4.96326e-06	0	1	1	2	O43390	O43390 [225-235]	0	1337.65	High	2.78925	High	0	0.0002311
	FALSE	High	[R].TGYTLDVTTGQRK.[Y]			2.07774e-05	0	2	3	1	O43390; O60506	O43390 [134-146]; O60506 [131-143]	1	1439.75	High	3.631	High	0	1.226e-05
	FALSE	High	[R].STAYEDYYYHPPPR.[M]			2.1484e-07	0	1	1	3	O43390	O43390 [428-441]	0	1758.78	High	3.4547	High	0	1.339e-07
	FALSE	High	[R].LMMDPLSGQNR.[G]			0.00434011	0.00033675	1	1	1	O43390	O43390 [196-206]	0	1261.6	High	2.46237	High	0.0002686	0.003287
	FALSE	High	[K].SAFLCGVMK.[T]	1xCarbamidomethyl [C5]		0.00647922	0.00033675	2	3	1	O43390; O60506	O43390 [95-103]; O60506 [92-100]	0	1012.5	High	2.10127	High	0.0002686	0.005005
	FALSE	High	[R].LFVGSIPK.[NS]			0.0113008	0.00033675	2	3	2	O43390; O60506	O43390 [248-255]; O60506 [245-252]	0	860.524	High	1.91986	High	0.0002686	0.008984
	FALSE	High	[K].ENILEEFSK.[V]			0.00847855	0.00033675	1	1	1	O43390	O43390 [260-268]	0	1108.55	High	2.21718	High	0.0002686	0.006652
	FALSE	High	[K].AGPIWDLR.[L]			0.0276488	0.00089158	2	3	2	O43390; O60506	O43390 [188-195]; O60506 [185-192]	0	927.505	High	1.70423	High	0.0009489	0.02302
FALSE	High	Master Protein	O43143	Pre-mRNA-splicing factor ATP-dependent RNA helicase DHX15 OS=Homo sapiens GN=DHX15 PE=1 SV=2	0	61.5798	21.3836	15	18	15	1	795	90.875	7.46	High		42.4832	15
	Checked	Confidence	Annotated Sequence	Modifications	Modifications in Master Proteins	Qvality PEP	Qvality q-value	# Protein Groups	# Proteins	# PSMs	Master Protein Accessions	Positions in Master Proteins	# Missed Cleavages	Theo. MH+ [Da]	Found in Sample: [S6] F6: Sample	XCorr Sequest HT	Confidence Sequest HT	Percolator q-Value Sequest HT	Percolator PEP Sequest HT
	FALSE	High	[R].YGVIILDEAHER.[T]			4.17176e-05	0	1	1	1	O43143	O43143 [254-265]	0	1414.73	High	3.25897	High	0	2.555e-05
	FALSE	High	[R].EVDDLGPEVGDIK.[I]			3.34155e-06	0	1	1	1	O43143	O43143 [372-384]	0	1385.68	High	3.59936	High	0	1.813e-06
	FALSE	High	[R].TCTDIKPEWLVK.[I]	1xCarbamidomethyl [C2]		3.38378e-06	0	1	1	1	O43143	O43143 [749-760]	0	1489.77	High	3.11207	High	0	1.843e-06
	FALSE	High	[R].ASTNAMLISAGLPPLK.[A]			0.000882344	0	1	1	1	O43143	O43143 [63-78]	0	1583.88	High	2.46324	High	0	0.0006223
	FALSE	High	[K].TEMQDNTYPEILR.[S]			0.000208203	0	1	1	1	O43143	O43143 [492-504]	0	1609.75	High	2.76909	High	0	0.0001372
	FALSE	High	[R].LQLPVWEYKDR.[F]			0.000778241	0	1	1	1	O43143	O43143 [135-145]	1	1446.77	High	2.99597	High	0	0.0005466
	FALSE	High	[R].VESLLVTAISK.[A]			1.48951e-05	0	1	1	1	O43143	O43143 [453-463]	0	1159.69	High	3.23614	High	0	8.675e-06
	FALSE	High	[K].IIPLYSTLPPQQQQR.[I]			3.83661e-06	0	1	1	3	O43143	O43143 [385-399]	0	1781.99	High	2.58731	High	0	2.097e-06
	FALSE	High	[R].HQSFVLVGETGSGK.[T]			7.84923e-09	0	1	1	2	O43143	O43143 [153-166]	0	1445.74	High	4.00393	High	0	3.225e-09
	FALSE	High	[R].HRLDLGEDYPSGK.[K]			2.38557e-05	0	1	1	1	O43143	O43143 [5-17]	1	1486.73	High	2.95397	High	0	1.417e-05
	FALSE	High	[R].TLATDILMGVLK.[E]	1xOxidation [M8]		0.0224046	0.00089158	1	1	1	O43143	O43143 [266-277]	0	1290.73	High	1.76264	High	0.0007505	0.01836
	FALSE	High	[R].EAMNDPLLER.[Y]			0.0290481	0.00089158	1	1	1	O43143	O43143 [244-253]	0	1187.57	High	1.94565	High	0.0009489	0.02418
	FALSE	High	[K].AYKTEMQDNTYPEILR.[S]			0.0376082	0.00142823	1	1	1	O43143	O43143 [489-504]	1	1971.95	High	1.5619	High	0.001367	0.03176
	FALSE	High	[R].FTDILVR.[H]			0.0622577	0.00314104	1	1	1	O43143	O43143 [146-152]	0	863.499	High	2.474	High	0.002934	0.05391
	FALSE	High	[KR].DYYLNLRK.[FA]			0.0661053	0.00336326	1	2	2	O43143	O43143 [684-691]	1	1084.58	High	1.67079	High	0.003103	0.0575
FALSE	High	Master Protein	P49327	Fatty acid synthase OS=Homo sapiens GN=FASN PE=1 SV=3	0	59.9226	9.1597	20	20	20	1	2511	273.254	6.44	High	Acetyl [N-Term]	43.3815	20
	Checked	Confidence	Annotated Sequence	Modifications	Modifications in Master Proteins	Qvality PEP	Qvality q-value	# Protein Groups	# Proteins	# PSMs	Master Protein Accessions	Positions in Master Proteins	# Missed Cleavages	Theo. MH+ [Da]	Found in Sample: [S6] F6: Sample	XCorr Sequest HT	Confidence Sequest HT	Percolator q-Value Sequest HT	Percolator PEP Sequest HT
	FALSE	High	[K].EDGLAQQQTQLNLR.[S]			8.90033e-06	0	1	1	1	P49327	P49327 [2207-2220]	0	1613.82	High	3.17164	High	0	5.064e-06
	FALSE	High	[R].GNAGQSNYGFANSAMER.[I]			1.17081e-06	0	1	1	1	P49327	P49327 [2027-2043]	0	1773.76	High	2.67102	High	0	6.076e-07
	FALSE	High	[R].QEPLLIGSTK.[S]			0.000514238	0	1	1	1	P49327	P49327 [317-326]	0	1085.62	High	2.92043	High	0	0.0003537
	FALSE	High	[R].SEGVVAVLLTK.[K]			0.000575764	0	1	1	1	P49327	P49327 [225-235]	0	1115.67	High	2.46713	High	0	0.0003978
	FALSE	High	[K].SFYGSTLFLCR.[R]	1xCarbamidomethyl [C10]		7.76817e-05	0	1	1	1	P49327	P49327 [1394-1404]	0	1350.65	High	2.07124	High	0	4.871e-05
	FALSE	High	[-].MEEVVIAGMSGK.[L]	1xAcetyl [N-Term]	P49327 1xAcetyl [N-Term]	0.00200747	0	1	1	1	P49327	P49327 [1-12]	0	1292.62	High	2.09098	High	0	0.001468
	FALSE	High	[R].FPQLDSTSFANSR.[D]			4.14565e-05	0	1	1	1	P49327	P49327 [1712-1724]	0	1469.7	High	3.02677	High	0	2.533e-05
	FALSE	High	[R].FDASFFGVHPK.[Q]			0.000387667	0	1	1	1	P49327	P49327 [60-70]	0	1251.62	High	2.42691	High	0	0.0002623
	FALSE	High	[R].RQQEQQVPILEK.[F]			0.000744783	0	1	1	1	P49327	P49327 [1105-1116]	1	1495.82	High	3.23112	High	0	0.0005219
	FALSE	High	[R].LGMLSPEGTCK.[A]	1xCarbamidomethyl [C10]		0.00079803	0	1	1	1	P49327	P49327 [203-213]	0	1192.57	High	2.62085	High	0	0.0005581
	FALSE	High	[R].SLLVNPEGPTLMR.[L]			0.00639864	0.00033675	1	1	1	P49327	P49327 [2221-2233]	0	1426.77	High	2.06524	High	0.0002686	0.004935
	FALSE	High	[R].GTPLISPLIK.[W]			0.00510762	0.00033675	1	1	1	P49327	P49327 [826-835]	0	1038.66	High	1.81132	High	0.0002686	0.003907
	FALSE	High	[K].VVVQVLAEEPEAVLK.[G]			0.00757607	0.00033675	1	1	1	P49327	P49327 [1852-1866]	0	1622.94	High	2.30681	High	0.0002686	0.005918
	FALSE	High	[K].AGLYGLPR.[R]			0.0140572	0.00033675	1	1	1	P49327	P49327 [42-49]	0	846.483	High	2.02264	High	0.0002686	0.01129
	FALSE	High	[K].GLVQALQTK.[V]			0.00913889	0.00033675	1	1	1	P49327	P49327 [1143-1151]	0	957.573	High	2.22199	High	0.0002686	0.007184
	FALSE	High	[K].YSGTLNLDR.[V]			0.00530316	0.00033675	1	1	1	P49327	P49327 [1996-2004]	0	1038.52	High	2.31486	High	0.0002686	0.004073
	FALSE	High	[R].RPTPQDSPIFLPVDDTSFR.[W]			0.0200381	0.00089158	1	1	1	P49327	P49327 [1405-1423]	0	2188.1	High	1.93636	High	0.0007505	0.01636
	FALSE	High	[R].VLEALLPLK.[G]			0.0290481	0.00089158	1	1	1	P49327	P49327 [2383-2391]	0	995.65	High	1.20301	High	0.0009489	0.0242
	FALSE	High	[R].GMGLSLMR.[L]			0.0308949	0.00115529	1	1	1	P49327	P49327 [505-512]	0	864.443	High	2.04855	High	0.001152	0.02585
	FALSE	High	[R].DGAWGAFR.[H]			0.060052	0.00314104	1	1	1	P49327	P49327 [1508-1515]	0	879.411	High	1.89199	High	0.002934	0.05171
FALSE	High	Master Protein	Q13310	Polyadenylate-binding protein 4 OS=Homo sapiens GN=PABPC4 PE=1 SV=1	0	59.7193	17.8571	12	14	6	1	644	70.738	9.26	High		40.1686	12
	Checked	Confidence	Annotated Sequence	Modifications	Modifications in Master Proteins	Qvality PEP	Qvality q-value	# Protein Groups	# Proteins	# PSMs	Master Protein Accessions	Positions in Master Proteins	# Missed Cleavages	Theo. MH+ [Da]	Found in Sample: [S6] F6: Sample	XCorr Sequest HT	Confidence Sequest HT	Percolator q-Value Sequest HT	Percolator PEP Sequest HT
	FALSE	High	[R].IVGSKPLYVALAQR.[K]			4.90132e-06	0	1	1	2	Q13310	Q13310 [357-370]	0	1514.91	High	3.51298	High	0	2.707e-06
	FALSE	High	[R].RSLGYAYVNFQQPADAER.[A]			2.63772e-05	0	2	2	1	Q13310; P11940	Q13310 [50-67]; P11940 [50-67]	1	2085.01	High	3.53264	High	0	1.581e-05
	FALSE	High	[K].EFSPFGSITSAK.[V]			0.000103698	0	1	1	1	Q13310	Q13310 [313-324]	0	1270.63	High	2.66826	High	0	6.62e-05
	FALSE	High	[K].GFGFVCFSSPEEATK.[A]	1xCarbamidomethyl [C6]		3.86867e-08	0	2	4	1	Q13310; P11940	Q13310 [334-348]; P11940 [334-348]	0	1662.75	High	3.87678	High	0	1.709e-08
	FALSE	High	[R].ALDTMNFDVIK.[G]	1xOxidation [M5]		0.000133309	0	2	2	1	Q13310; P11940	Q13310 [68-78]; P11940 [68-78]	0	1282.63	High	2.71128	High	0	8.573e-05
	FALSE	High	[R].ALDTMNFDVIK.[G]			2.19855e-05	0	2	2	1	Q13310; P11940	Q13310 [68-78]; P11940 [68-78]	0	1266.64	High	2.81127	High	0	1.301e-05
	FALSE	High	[R].SLGYAYVNFQQPADAER.[A]			5.36303e-05	0	2	2	1	Q13310; P11940	Q13310 [51-67]; P11940 [51-67]	0	1928.91	High	2.39881	High	0	3.311e-05
	FALSE	High	[K].FSPAGPVLSIR.[V]			0.000168176	0	1	1	1	Q13310	Q13310 [31-41]	0	1143.65	High	2.49496	High	0	0.00011
	FALSE	High	[R].SKGFGFVCFSSPEEATK.[A]	1xCarbamidomethyl [C8]		3.8851e-06	0	2	3	1	Q13310; P11940	Q13310 [332-348]; P11940 [332-348]	1	1877.87	High	3.15938	High	0	2.13e-06
	FALSE	High	[KR].AKEFTNVYIK.[N]			0.000818321	0	2	2	1	Q13310; P11940	Q13310 [187-196]; P11940 [187-196]	1	1212.66	High	2.98044	High	0	0.0005757
	FALSE	High	[K].SGVGNVFIK.[N]			0.00371091	0.00033675	1	2	1	Q13310	Q13310 [96-104]	0	920.52	High	2.79687	High	0.0002686	0.002787
	FALSE	High	[K].NLDDTIDDEKLR.[NK]			0.00647922	0.00033675	1	2	1	Q13310	Q13310 [300-311]	1	1446.71	High	2.04608	High	0.0002686	0.005016
	FALSE	High	[R].KEFSPFGSITSAK.[V]			0.00311367	0.00033675	1	1	1	Q13310	Q13310 [312-324]	1	1398.73	High	2.81782	High	0.0002686	0.002334
FALSE	High	Master Protein	P47836	40S ribosomal protein S4 OS=Gallus gallus GN=RPS4 PE=2 SV=2	0	59.5528	39.5437	10	19	10	1	263	29.576	10.15	High		55.9314	10
	Checked	Confidence	Annotated Sequence	Modifications	Modifications in Master Proteins	Qvality PEP	Qvality q-value	# Protein Groups	# Proteins	# PSMs	Master Protein Accessions	Positions in Master Proteins	# Missed Cleavages	Theo. MH+ [Da]	Found in Sample: [S6] F6: Sample	XCorr Sequest HT	Confidence Sequest HT	Percolator q-Value Sequest HT	Percolator PEP Sequest HT
	FALSE	High	[K].GNKPWISLPR.[G]			0.000921978	0	1	2	3	P47836	P47836 [231-240]	0	1167.66	High	2.7851	High	0	0.0006514
	FALSE	High	[R].TIRYPDPLIK.[V]			1.06556e-06	0	1	3	2	P47836	P47836 [146-155]	1	1215.71	High	3.67473	High	0	5.498e-07
	FALSE	High	[R].LSNIFVIGK.[G]			0.000783141	0	1	2	2	P47836	P47836 [222-230]	0	990.598	High	2.97544	High	0	0.0006135
	FALSE	High	[K].FDTGNLCMVTGGANLGR.[I]	1xOxidation [M8]; 1xCarbamidomethyl [C7]		0.00144866	0	1	2	1	P47836	P47836 [175-191]	0	1798.82	High	1.71096	High	0	0.001046
	FALSE	High	[K].FDTGNLCMVTGGANLGR.[I]	1xCarbamidomethyl [C7]		0.000127576	0	1	2	1	P47836	P47836 [175-191]	0	1782.83	High	2.36585	High	0	8.237e-05
	FALSE	High	[R].ECLPLIIFLR.[N]	1xCarbamidomethyl [C2]		0.00109912	0	1	2	1	P47836	P47836 [40-49]	0	1273.73	High	2.7201	High	0	0.0007816
	FALSE	High	[K].LTGVFAPRPSTGPHK.[L]			7.29535e-05	0	1	4	1	P47836	P47836 [23-37]	0	1564.86	High	3.11472	High	0	4.579e-05
	FALSE	High	[R].HPGSFDVVHVK.[D]			1.82863e-06	0	1	3	2	P47836	P47836 [201-211]	0	1221.64	High	4.36096	High	0	9.684e-07
	FALSE	High	[R].ERHPGSFDVVHVK.[D]			1.51452e-09	0	1	3	4	P47836	P47836 [199-211]	1	1506.78	High	5.59871	High	0	5.749e-10
	FALSE	High	[K].GIPHLVTHDAR.[T]			1.98838e-05	0	1	4	1	P47836	P47836 [135-145]	0	1215.66	High	2.61861	High	0	1.175e-05
	FALSE	High	[K].YALTGDEVK.[K]			0.0037577	0.00033675	1	4	1	P47836	P47836 [54-62]	0	995.504	High	2.32555	High	0.0002686	0.002825
FALSE	High	Master Protein	P62263	40S ribosomal protein S14 OS=Homo sapiens GN=RPS14 PE=1 SV=3	0	59.1225	34.4371	9	15	9	1	151	16.263	10.05	High		47.9079	9
	Checked	Confidence	Annotated Sequence	Modifications	Modifications in Master Proteins	Qvality PEP	Qvality q-value	# Protein Groups	# Proteins	# PSMs	Master Protein Accessions	Positions in Master Proteins	# Missed Cleavages	Theo. MH+ [Da]	Found in Sample: [S6] F6: Sample	XCorr Sequest HT	Confidence Sequest HT	Percolator q-Value Sequest HT	Percolator PEP Sequest HT
	FALSE	High	[K].ELGITALHIK.[L]			0.000436786	0	1	1	1	P62263	P62263 [87-96]	0	1094.66	High	2.12591	High	0	0.0002983
	FALSE	High	[K].IGRIEDVTPIPSDSTR.[R]			5.15384e-06	0	1	2	2	P62263	P62263 [126-141]	1	1755.92	High	4.52477	High	0	2.858e-06
	FALSE	High	[K].VKADRDESSPYAAMLAAQDVAQR.[C]			2.2925e-06	0	1	1	2	P62263	P62263 [62-84]	2	2492.22	High	3.51967	High	0	1.362e-05
	FALSE	High	[R].CKELGITALHIK.[L]	1xCarbamidomethyl [C1]		5.16472e-05	0	1	1	3	P62263	P62263 [85-96]	1	1382.78	High	3.17556	High	0	3.191e-05
	FALSE	High	[K].ADRDESSPYAAMLAAQDVAQR.[C]			7.20386e-08	0	1	1	1	P62263	P62263 [64-84]	1	2265.06	High	4.3269	High	0	3.269e-08
	FALSE	High	[R].IEDVTPIPSDSTRR.[K]			0.000187122	0	1	2	1	P62263	P62263 [129-142]	1	1585.82	High	3.68688	High	0	0.0001229
	FALSE	High	[R].IEDVTPIPSDSTR.[R]			2.48751e-06	0	1	2	2	P62263	P62263 [129-141]	0	1429.72	High	3.78623	High	0	1.33e-06
	FALSE	High	[K].IGRIEDVTPIPSDSTRR.[K]			5.72236e-07	0	1	2	2	P62263	P62263 [126-142]	2	1912.02	High	3.96848	High	0	2.864e-07
	FALSE	High	[R].DESSPYAAMLAAQDVAQR.[C]			0.00278143	0.00033675	1	1	1	P62263	P62263 [67-84]	0	1922.89	High	2.15402	High	0.0002686	0.002067
FALSE	High	Master Protein	P08779	Keratin, type I cytoskeletal 16 OS=Homo sapiens GN=KRT16 PE=1 SV=4	0	57.1172	34.2495	13	22	7	1	473	51.236	5.05	High		56.9429	13
	Checked	Confidence	Annotated Sequence	Modifications	Modifications in Master Proteins	Qvality PEP	Qvality q-value	# Protein Groups	# Proteins	# PSMs	Master Protein Accessions	Positions in Master Proteins	# Missed Cleavages	Theo. MH+ [Da]	Found in Sample: [S6] F6: Sample	XCorr Sequest HT	Confidence Sequest HT	Percolator q-Value Sequest HT	Percolator PEP Sequest HT
	FALSE	High	[R].LASYLDKVR.[A]			0.000359531	0	4	8	5	P02533; P13645; A5A6M0; P08779	P02533 [126-134]; P13645 [157-165]; A5A6M0 [95-103]; P08779 [128-136]	1	1064.61	High	2.74553	High	0	0.0002437
	FALSE	High	[R].APSTYGGGLSVSSR.[F]			2.6048e-05	0	1	1	2	P08779	P08779 [42-55]	0	1338.66	High	3.13894	High	0	0.0006723
	FALSE	High	[K].TEELNKEVASNSELVQSSR.[S]			3.9013e-07	0	1	1	1	P08779	P08779 [312-330]	1	2120.05	High	5.23201	High	0	1.918e-07
	FALSE	High	[R].LLEGEDAHLSSQQASGQSYSSR.[E]			5.85505e-11	0	1	1	1	P08779	P08779 [420-441]	0	2350.09	High	3.92865	High	0	1.913e-11
	FALSE	High	[K].ASLENSLEETK.[G]			0.000436786	0	2	2	1	P02533; P08779	P02533 [353-363]; P08779 [355-365]	0	1220.6	High	2.12824	High	0	0.0002976
	FALSE	High	[K].ASLENSLEETKGR.[Y]			6.96693e-06	0	2	2	1	P02533; P08779	P02533 [353-365]; P08779 [355-367]	1	1433.72	High	3.06832	High	0	3.912e-06
	FALSE	High	[R].TKYEHELALR.[Q]			0.000242067	0	1	1	1	P08779	P08779 [204-213]	1	1259.67	High	2.7694	High	0	0.0001605
	FALSE	High	[R].QRPSEIKDYSPYFK.[T]			0.000346238	0	1	1	2	P08779	P08779 [156-169]	1	1757.89	High	3.28763	High	0	0.0003956
	FALSE	High	[R].VLDELTLAR.[AT]			0.00231898	0.00033675	3	6	2	P02533; A5A6M0; P08779	P02533 [224-232]; A5A6M0 [193-201]; P08779 [226-234]	0	1029.59	High	2.57079	High	0.0002686	0.001707
	FALSE	High	[R].DAETWFLSK.[T]			0.00608617	0.00033675	1	1	1	P08779	P08779 [303-311]	0	1096.53	High	2.3194	High	0.0002686	0.004684
	FALSE	High	[R].QFTSSSSMKGSCGIGGGIGGGSSR.[I]	1xOxidation [M8]; 1xCarbamidomethyl [C12]		0.00885775	0.00033675	2	2	1	P02533; P08779	P02533 [7-30]; P08779 [7-30]	1	2278.02	High	2.16814	High	0.0002686	0.006969
	FALSE	High	[R].QTVEADVNGLRR.[V]			0.0430245	0.00192473	1	1	1	P08779	P08779 [214-225]	1	1357.72	High	2.0454	High	0.001756	0.03643
	FALSE	High	[KR].LAADDFR.[AITLV]			0.122932	0.00898396	4	20	3	P02533; P13645; A5A6M0; P08779	P02533 [195-201]; P13645 [229-235]; A5A6M0 [164-170]; P08779 [197-203]	0	807.4	High	2.13345	High	0.00791	0.1139
FALSE	High	Master Protein	Q14008	Cytoskeleton-associated protein 5 OS=Homo sapiens GN=CKAP5 PE=1 SV=3	0	56.8405	10.2362	17	18	17	1	2032	225.352	7.8	High		36.4712	17
	Checked	Confidence	Annotated Sequence	Modifications	Modifications in Master Proteins	Qvality PEP	Qvality q-value	# Protein Groups	# Proteins	# PSMs	Master Protein Accessions	Positions in Master Proteins	# Missed Cleavages	Theo. MH+ [Da]	Found in Sample: [S6] F6: Sample	XCorr Sequest HT	Confidence Sequest HT	Percolator q-Value Sequest HT	Percolator PEP Sequest HT
	FALSE	High	[K].FVTDSNAVVQLK.[G]			3.56564e-05	0	1	2	1	Q14008	Q14008 [56-67]	0	1320.72	High	2.71678	High	0	2.165e-05
	FALSE	High	[R].TEISDKITSELVSK.[I]			2.85604e-06	0	1	1	2	Q14008	Q14008 [855-868]	1	1549.83	High	3.12834	High	0	1.539e-06
	FALSE	High	[K].QQTSLFIAR.[S]			0.00125396	0	1	2	1	Q14008	Q14008 [414-422]	0	1063.59	High	2.48885	High	0	0.0008956
	FALSE	High	[R].LLPDTINSINLDR.[I]			0.000495227	0	1	2	1	Q14008	Q14008 [1719-1731]	0	1483.81	High	1.7808	High	0	0.0003391
	FALSE	High	[K].EFGFSGLNVK.[A]			0.00212405	0	1	1	1	Q14008	Q14008 [745-754]	0	1097.56	High	1.93515	High	0	0.001564
	FALSE	High	[R].DAAFEALGTALK.[V]			5.81922e-05	0	1	2	1	Q14008	Q14008 [457-468]	0	1206.64	High	2.87929	High	0	3.614e-05
	FALSE	High	[K].IILLKPIIK.[V]			4.78983e-05	0	1	1	1	Q14008	Q14008 [159-167]	0	1050.76	High	2.30484	High	0	2.941e-05
	FALSE	High	[K].FQPASAPAEDCISSSTEPKPDPK.[K]	1xCarbamidomethyl [C11]		1.69589e-06	0	1	1	1	Q14008	Q14008 [1103-1125]	0	2459.14	High	3.35025	High	0	8.919e-07
	FALSE	High	[K].NSSQFFQSYVER.[G]			0.00271255	0.00033675	1	2	1	Q14008	Q14008 [1871-1882]	0	1491.69	High	2.19126	High	0.0002686	0.002012
	FALSE	High	[K].YSDADIEPFLK.[N]			0.00672709	0.00033675	1	1	1	Q14008	Q14008 [1860-1870]	0	1297.63	High	1.92432	High	0.0002686	0.005207
	FALSE	High	[R].LACMEEFQK.[A]	1xCarbamidomethyl [C3]		0.00305566	0.00033675	1	2	1	Q14008	Q14008 [617-625]	0	1155.52	High	2.17325	High	0.0002686	0.002277
	FALSE	High	[R].LSGYEEALK.[I]			0.00635872	0.00033675	1	2	1	Q14008	Q14008 [25-33]	0	1009.52	High	2.31138	High	0.0002686	0.004911
	FALSE	High	[K].SLLKPFCAALLK.[H]	1xCarbamidomethyl [C7]		0.0169436	0.000646941	1	2	1	Q14008	Q14008 [435-446]	0	1360.8	High	1.61217	High	0.0005161	0.01377
	FALSE	High	[K].FIQPNIGELPTALK.[G]			0.0188318	0.000646941	1	2	1	Q14008	Q14008 [893-906]	0	1540.87	High	1.9235	High	0.0005161	0.01538
	FALSE	High	[K].EIAVHIGDRDNAVR.[N]			0.0217209	0.00089158	1	1	1	Q14008	Q14008 [1370-1383]	1	1564.82	High	2.2662	High	0.0007505	0.0178
	FALSE	High	[K].AVNPFLADVDKLK.[L]			0.0970747	0.00562364	1	1	1	Q14008	Q14008 [474-486]	1	1429.8	High	1.35741	High	0.005082	0.0862
	FALSE	High	[K].LPKDFYDKIEAK.[K]			0.100522	0.00630964	1	2	1	Q14008	Q14008 [280-291]	2	1466.79	High	1.92937	High	0.005427	0.08919
FALSE	High	Master Protein	P35527	Keratin, type I cytoskeletal 9 OS=Homo sapiens GN=KRT9 PE=1 SV=3	0	56.6746	26.8058	13	25	13	1	623	62.027	5.24	High		58.7856	13
	Checked	Confidence	Annotated Sequence	Modifications	Modifications in Master Proteins	Qvality PEP	Qvality q-value	# Protein Groups	# Proteins	# PSMs	Master Protein Accessions	Positions in Master Proteins	# Missed Cleavages	Theo. MH+ [Da]	Found in Sample: [S6] F6: Sample	XCorr Sequest HT	Confidence Sequest HT	Percolator q-Value Sequest HT	Percolator PEP Sequest HT
	FALSE	High	[K].TLNDMRQEYEQLIAK.[N]	1xOxidation [M5]		0.000220308	0	1	1	3	P35527	P35527 [322-336]	1	1867.92	High	2.47987	High	0	0.0001452
	FALSE	High	[K].EIETYHNLLEGGQEDFESSGAGK.[I]			4.75952e-08	0	1	1	1	P35527	P35527 [450-472]	0	2510.13	High	4.20233	High	0	2.122e-08
	FALSE	High	[R].QFSSSYLSR.[S]			0.00199492	0	1	1	1	P35527	P35527 [5-13]	0	1074.52	High	2.81605	High	0	0.001459
	FALSE	High	[R].GGSGGSHGGGSGFGGESGGSYGGGEEASGSGGGYGGGSGK.[S]			2.19855e-05	0	1	1	1	P35527	P35527 [580-619]	0	3223.28	High	2.41079	High	0	1.302e-05
	FALSE	High	[R].SGGGGGGGLGSGGSIR.[S]			5.9922e-06	0	1	1	1	P35527	P35527 [14-29]	0	1232.6	High	3.43394	High	0	3.347e-06
	FALSE	High	[R].QGVDADINGLR.[Q]			1.92692e-05	0	1	1	2	P35527	P35527 [251-261]	0	1157.59	High	3.4713	High	0	1.135e-05
	FALSE	High	[R].FSSSSGYGGGSSR.[V]			0.000170301	0	1	1	1	P35527	P35527 [47-59]	0	1235.53	High	2.41332	High	0	0.000111
	FALSE	High	[R].IKFEMEQNLR.[Q]	1xOxidation [M5]		0.000485986	0	1	1	5	P35527	P35527 [241-250]	1	1323.67	High	3.13666	High	0	0.0003333
	FALSE	High	[R].IKFEMEQNLR.[Q]			0.00561054	0.00033675	1	1	2	P35527	P35527 [241-250]	1	1307.68	High	2.71075	High	0.0002686	0.004322
	FALSE	High	[R].QEYEQLIAK.[N]			0.00392618	0.00033675	1	1	1	P35527	P35527 [328-336]	0	1121.58	High	2.65699	High	0.0002686	0.002958
	FALSE	High	[K].VQALEEANNDLENK.[I]			0.00339922	0.00033675	1	1	1	P35527	P35527 [171-184]	0	1586.77	High	2.02104	High	0.0002686	0.002558
	FALSE	High	[K].TLLDIDNTR.[M]			0.00321279	0.00033675	1	1	3	P35527	P35527 [225-233]	0	1060.56	High	2.433	High	0.0002686	0.002397
	FALSE	High	[K].FEMEQNLR.[Q]			0.0432878	0.00192473	1	1	1	P35527	P35527 [243-250]	0	1066.5	High	1.62104	High	0.001756	0.03666
	FALSE	High	[R].MTLDDFR.[I]			0.0607789	0.00314104	1	1	2	P35527	P35527 [234-240]	0	897.413	High	1.97239	High	0.005427	0.089
FALSE	High	Master Protein	P19338	Nucleolin OS=Homo sapiens GN=NCL PE=1 SV=3	0	56.4679	23.5211	17	24	17	1	710	76.568	4.7	High		53.3648	17
	Checked	Confidence	Annotated Sequence	Modifications	Modifications in Master Proteins	Qvality PEP	Qvality q-value	# Protein Groups	# Proteins	# PSMs	Master Protein Accessions	Positions in Master Proteins	# Missed Cleavages	Theo. MH+ [Da]	Found in Sample: [S6] F6: Sample	XCorr Sequest HT	Confidence Sequest HT	Percolator q-Value Sequest HT	Percolator PEP Sequest HT
	FALSE	High	[K].TGISDVFAK.[N]			0.00182719	0	1	1	2	P19338	P19338 [325-333]	0	937.499	High	2.24183	High	0	0.001332
	FALSE	High	[K].NDLAVVDVR.[I]			0.00122287	0	1	1	2	P19338	P19338 [334-342]	0	1000.54	High	3.11027	High	0	0.0008721
	FALSE	High	[R].SISLYYTGEKGQNQDYR.[G]			4.31367e-07	0	1	1	1	P19338	P19338 [458-474]	1	2021.96	High	3.43958	High	0	2.127e-07
	FALSE	High	[K].EVFEDAAEIR.[L]			0.000749473	0	1	1	1	P19338	P19338 [411-420]	0	1178.57	High	2.67875	High	0	0.0005235
	FALSE	High	[K].TEADAEKTFEEKQGTEIDGR.[S]			1.64347e-06	0	1	1	2	P19338	P19338 [438-457]	2	2254.05	High	3.88878	High	0	8.656e-07
	FALSE	High	[R].SISLYYTGEKGQNQDYRGGK.[N]			0.000103049	0	1	1	1	P19338	P19338 [458-477]	2	2264.09	High	3.23413	High	0	6.569e-05
	FALSE	High	[K].VFGNEIKLEKPK.[G]			0.0037577	0.00033675	1	1	2	P19338	P19338 [371-382]	1	1401.81	High	2.42836	High	0.0002686	0.002825
	FALSE	High	[K].ATFIKVPQNQNGK.[S]			0.00299874	0.00033675	1	1	1	P19338	P19338 [509-521]	1	1444.79	High	2.03117	High	0.0002686	0.002236
	FALSE	High	[K].GLSEDTTEETLKESFDGSVR.[A]			0.00361905	0.00033675	1	1	1	P19338	P19338 [578-597]	1	2200.03	High	2.03045	High	0.0002686	0.002721
	FALSE	High	[K].SKGIAYIEFK.[T]			0.00547179	0.00033675	1	1	1	P19338	P19338 [428-437]	1	1155.64	High	2.31598	High	0.0002686	0.004206
	FALSE	High	[K].VTLDWAKPK.[G]			0.00296138	0.00033675	1	1	1	P19338	P19338 [640-648]	0	1057.6	High	2.17761	High	0.0002686	0.002206
	FALSE	High	[R].SISLYYTGEK.[G]			0.00589866	0.00033675	1	1	1	P19338	P19338 [458-467]	0	1160.58	High	2.15991	High	0.0002686	0.004559
	FALSE	High	[K].GFGFVDFNSEEDAK.[A]			0.0132905	0.00033675	1	1	2	P19338	P19338 [611-624]	0	1561.68	High	1.71893	High	0.0002686	0.01067
	FALSE	High	[R].AIRLELQGPR.[G]			0.0158228	0.000646941	1	1	2	P19338	P19338 [552-561]	1	1152.68	High	2.94103	High	0.0005161	0.01277
	FALSE	High	[K].ALELTGLK.[V]			0.0190672	0.000646941	1	1	1	P19338	P19338 [363-370]	0	844.514	High	2.04029	High	0.0005161	0.01556
	FALSE	High	[K].GFGFVDFNSEEDAKAAK.[E]			0.0427627	0.00192473	1	1	1	P19338	P19338 [611-627]	1	1831.85	High	1.63687	High	0.001756	0.03624
	FALSE	High	[K].GIAYIEFK.[T]			0.0618849	0.00314104	1	1	2	P19338	P19338 [430-437]	0	940.514	High	2.16511	High	0.004891	0.0852
FALSE	High	Master Protein	P04259	Keratin, type II cytoskeletal 6B OS=Homo sapiens GN=KRT6B PE=1 SV=5	0	56.068	31.5603	15	20	3	1	564	60.03	8	High		45.0731	15
	Checked	Confidence	Annotated Sequence	Modifications	Modifications in Master Proteins	Qvality PEP	Qvality q-value	# Protein Groups	# Proteins	# PSMs	Master Protein Accessions	Positions in Master Proteins	# Missed Cleavages	Theo. MH+ [Da]	Found in Sample: [S6] F6: Sample	XCorr Sequest HT	Confidence Sequest HT	Percolator q-Value Sequest HT	Percolator PEP Sequest HT
	FALSE	High	[K].WTLLQEQGTK.[T]			0.000240552	0	3	5	1	P04259; P02538; P13647	P04259 [195-204]; P02538 [195-204]; P13647 [200-209]	0	1203.64	High	2.85279	High	0	0.0001592
	FALSE	High	[K].YEELQITAGR.[H]			0.000116108	0	2	4	1	P04264; P04259	P04264 [377-386]; P04259 [360-369]	0	1179.6	High	3.04148	High	0	7.451e-05
	FALSE	High	[K].NKLEGLEDALQK.[A]			6.19637e-05	0	2	3	1	P04259; P02538	P04259 [425-436]; P02538 [425-436]	1	1357.73	High	3.06717	High	0	3.85e-05
	FALSE	High	[R].ISIGGGSCAISGGYGSR.[A]	1xCarbamidomethyl [C8]		4.87063e-06	0	2	3	1	P04259; P02538	P04259 [70-86]; P02538 [70-86]	0	1598.76	High	2.67503	High	0	2.685e-06
	FALSE	High	[R].NLDLDSIIAEVK.[A]			0.000749473	0	4	8	2	P35908; P04259; P02538; P13647	P35908 [342-353]; P04259 [327-338]; P02538 [327-338]; P13647 [332-343]	0	1329.73	High	2.02388	High	0	0.0005234
	FALSE	High	[R].SGFSSISVSR.[S]			0.000431336	0	1	2	1	P04259	P04259 [31-40]	0	1026.52	High	2.97296	High	0	0.0002935
	FALSE	High	[R].GSGGLGGACGGAGFGSR.[S]	1xCarbamidomethyl [C9]		7.21914e-07	0	2	3	1	P04259; P02538	P04259 [43-59]; P02538 [43-59]	0	1424.63	High	3.6447	High	0	3.641e-07
	FALSE	High	[R].TAAENEFVTLKK.[D]			0.000130002	0	2	6	2	P04259; P02538	P04259 [261-272]; P02538 [261-272]	1	1350.73	High	2.8199	High	0	8.383e-05
	FALSE	High	[R].ATGGGLSSVGGGSSTIK.[Y]			0.000375686	0	1	1	2	P04259	P04259 [534-550]	0	1435.74	High	2.71622	High	0	0.0002535
	FALSE	High	[K].FASFIDKVR.[F]			0.00407657	0.00033675	6	26	3	Q7Z794; Q86Y46; P35908; P04259; P02538; P13647	Q7Z794 [175-183]; Q86Y46 [143-151]; P35908 [189-197]; P04259 [174-182]; P02538 [174-182]; P13647 [179-187]	1	1082.6	High	2.74593	High	0.0002686	0.003085
	FALSE	High	[RK].NKYEDEINKR.[T]			0.0102265	0.00033675	4	8	1	P04264; P04259; P02538; P13647	P04264 [268-277]; P04259 [251-260]; P02538 [251-260]; P13647 [256-265]	2	1308.65	High	1.81503	High	0.0002686	0.008082
	FALSE	High	[R].SRAEAESWYQTK.[Y]			0.00811552	0.00033675	2	7	1	P04259; P02538	P04259 [348-359]; P02538 [348-359]	1	1455.69	High	3.54618	High	0.0002686	0.006342
	FALSE	High	[R].QLDNIVGER.[G]			0.0285154	0.00089158	1	1	1	P04259	P04259 [224-232]	0	1043.55	High	2.40493	High	0.0009489	0.02367
	FALSE	High	[K].ADTLTDEINFLR.[A]			0.0390161	0.00192473	2	3	1	P04259; P02538	P04259 [288-299]; P02538 [288-299]	0	1407.71	High	1.59659	High	0.001756	0.03295
	FALSE	High	[R].SLYGLGGSK.[R]			0.060052	0.00314104	2	3	1	P04259; P02538	P04259 [60-68]; P02538 [60-68]	0	881.473	High	1.74492	High	0.002934	0.05197
FALSE	High	Master Protein	P02538	Keratin, type II cytoskeletal 6A OS=Homo sapiens GN=KRT6A PE=1 SV=3	0	55.9705	29.7872	14	20	2	1	564	60.008	8	High		43.7597	14
	Checked	Confidence	Annotated Sequence	Modifications	Modifications in Master Proteins	Qvality PEP	Qvality q-value	# Protein Groups	# Proteins	# PSMs	Master Protein Accessions	Positions in Master Proteins	# Missed Cleavages	Theo. MH+ [Da]	Found in Sample: [S6] F6: Sample	XCorr Sequest HT	Confidence Sequest HT	Percolator q-Value Sequest HT	Percolator PEP Sequest HT
	FALSE	High	[K].WTLLQEQGTK.[T]			0.000240552	0	3	5	1	P04259; P02538; P13647	P04259 [195-204]; P02538 [195-204]; P13647 [200-209]	0	1203.64	High	2.85279	High	0	0.0001592
	FALSE	High	[K].NKLEGLEDALQK.[A]			6.19637e-05	0	2	3	1	P04259; P02538	P04259 [425-436]; P02538 [425-436]	1	1357.73	High	3.06717	High	0	3.85e-05
	FALSE	High	[R].ISIGGGSCAISGGYGSR.[A]	1xCarbamidomethyl [C8]		4.87063e-06	0	2	3	1	P04259; P02538	P04259 [70-86]; P02538 [70-86]	0	1598.76	High	2.67503	High	0	2.685e-06
	FALSE	High	[R].NLDLDSIIAEVK.[A]			0.000749473	0	4	8	2	P35908; P04259; P02538; P13647	P35908 [342-353]; P04259 [327-338]; P02538 [327-338]; P13647 [332-343]	0	1329.73	High	2.02388	High	0	0.0005234
	FALSE	High	[R].GSGGLGGACGGAGFGSR.[S]	1xCarbamidomethyl [C9]		7.21914e-07	0	2	3	1	P04259; P02538	P04259 [43-59]; P02538 [43-59]	0	1424.63	High	3.6447	High	0	3.641e-07
	FALSE	High	[R].TAAENEFVTLKK.[D]			0.000130002	0	2	6	2	P04259; P02538	P04259 [261-272]; P02538 [261-272]	1	1350.73	High	2.8199	High	0	8.383e-05
	FALSE	High	[R].AIGGGLSSVGGGSSTIK.[Y]			1.35838e-07	0	1	2	1	P02538	P02538 [534-550]	0	1447.78	High	3.08589	High	0	6.35e-08
	FALSE	High	[R].SGFSSVSVSR.[S]			0.000844413	0	1	1	2	P02538	P02538 [31-40]	0	1012.51	High	2.38878	High	0	0.0005941
	FALSE	High	[K].FASFIDKVR.[F]			0.00407657	0.00033675	6	26	3	Q7Z794; Q86Y46; P35908; P04259; P02538; P13647	Q7Z794 [175-183]; Q86Y46 [143-151]; P35908 [189-197]; P04259 [174-182]; P02538 [174-182]; P13647 [179-187]	1	1082.6	High	2.74593	High	0.0002686	0.003085
	FALSE	High	[RK].NKYEDEINKR.[T]			0.0102265	0.00033675	4	8	1	P04264; P04259; P02538; P13647	P04264 [268-277]; P04259 [251-260]; P02538 [251-260]; P13647 [256-265]	2	1308.65	High	1.81503	High	0.0002686	0.008082
	FALSE	High	[R].QLDSIVGER.[G]			0.00564577	0.00033675	2	4	2	P02538; P13647	P02538 [224-232]; P13647 [229-237]	0	1016.54	High	2.39419	High	0.0002686	0.004353
	FALSE	High	[R].SRAEAESWYQTK.[Y]			0.00811552	0.00033675	2	7	1	P04259; P02538	P04259 [348-359]; P02538 [348-359]	1	1455.69	High	3.54618	High	0.0002686	0.006342
	FALSE	High	[K].ADTLTDEINFLR.[A]			0.0390161	0.00192473	2	3	1	P04259; P02538	P04259 [288-299]; P02538 [288-299]	0	1407.71	High	1.59659	High	0.001756	0.03295
	FALSE	High	[R].SLYGLGGSK.[R]			0.060052	0.00314104	2	3	1	P04259; P02538	P04259 [60-68]; P02538 [60-68]	0	881.473	High	1.74492	High	0.002934	0.05197
FALSE	High	Master Protein	P61247	40S ribosomal protein S3a OS=Homo sapiens GN=RPS3A PE=1 SV=2	0	53.7629	47.3485	13	24	13	1	264	29.926	9.73	High		59.3323	13
	Checked	Confidence	Annotated Sequence	Modifications	Modifications in Master Proteins	Qvality PEP	Qvality q-value	# Protein Groups	# Proteins	# PSMs	Master Protein Accessions	Positions in Master Proteins	# Missed Cleavages	Theo. MH+ [Da]	Found in Sample: [S6] F6: Sample	XCorr Sequest HT	Confidence Sequest HT	Percolator q-Value Sequest HT	Percolator PEP Sequest HT
	FALSE	High	[K].ACQSIYPLHDVFVRK.[V]	1xCarbamidomethyl [C2]		4.0175e-05	0	1	2	1	P61247	P61247 [200-214]	1	1832.95	High	3.57827	High	0	2.452e-05
	FALSE	High	[K].LIPDSIGKDIEK.[A]			0.00119256	0	1	2	2	P61247	P61247 [188-199]	1	1327.75	High	2.4386	High	0	0.0008497
	FALSE	High	[K].FKLITEDVQGK.[N]			0.000939504	0	1	2	1	P61247	P61247 [84-94]	1	1277.71	High	3.18804	High	0	0.0006655
	FALSE	High	[K].ACQSIYPLHDVFVR.[K]	1xCarbamidomethyl [C2]		4.60299e-06	0	1	2	3	P61247	P61247 [200-213]	0	1704.85	High	3.37164	High	0	2.536e-06
	FALSE	High	[K].NCLTNFHGMDLTR.[D]	1xCarbamidomethyl [C2]		1.45256e-05	0	1	2	3	P61247	P61247 [95-107]	0	1578.72	High	2.93228	High	0	8.446e-06
	FALSE	High	[R].EVQTNDLKEVVNK.[L]			4.18919e-06	0	1	2	3	P61247	P61247 [175-187]	1	1515.8	High	3.68979	High	0	7.542e-06
	FALSE	High	[K].ATGDETGAKVERADGYEPPVQESV.[-]			0.00734281	0.00033675	1	1	2	P61247	P61247 [241-264]	2	2505.17	High	2.57423	High	0.0007505	0.01823
	FALSE	High	[K].APAMFNIR.[N]			0.00858521	0.00033675	1	2	2	P61247	P61247 [35-42]	0	919.482	High	2.6497	High	0.0002686	0.006727
	FALSE	High	[R].LFCVGFTK.[K]	1xCarbamidomethyl [C3]		0.0172626	0.000646941	1	2	2	P61247	P61247 [137-144]	0	971.502	High	1.68614	High	0.0009489	0.02288
	FALSE	High	[K].MMEIMTR.[E]			0.0607789	0.00314104	1	2	1	P61247	P61247 [168-174]	0	911.415	High	2.25901	High	0.002934	0.05252
	FALSE	High	[K].NCLTNFHGMDLTR.[D]	1xOxidation [M9]; 1xCarbamidomethyl [C2]		0.068931	0.00357567	1	2	1	P61247	P61247 [95-107]	0	1594.71	High	1.57047	High	0.003261	0.06011
	FALSE	High	[KR].KDWYDVK.[A]			0.0858425	0.00470018	1	3	1	P61247	P61247 [28-34]	1	953.473	High	2.4877	High	0.004152	0.07547
	FALSE	High	[K].VVDPFSK.[K]			0.109003	0.0067238	1	2	1	P61247	P61247 [21-27]	0	791.43	High	1.64578	High	0.005755	0.09695
	FALSE	High	[K].VVDPFSKKDWYDVK.[A]			0.119479	0.00898396	1	2	1	P61247	P61247 [21-34]	2	1725.88	High	2.19866	High	0.007735	0.1068
FALSE	High	Master Protein	P13647	Keratin, type II cytoskeletal 5 OS=Homo sapiens GN=KRT5 PE=1 SV=3	0	53.7479	25.7627	15	21	10	1	590	62.34	7.74	High		46.0513	15
	Checked	Confidence	Annotated Sequence	Modifications	Modifications in Master Proteins	Qvality PEP	Qvality q-value	# Protein Groups	# Proteins	# PSMs	Master Protein Accessions	Positions in Master Proteins	# Missed Cleavages	Theo. MH+ [Da]	Found in Sample: [S6] F6: Sample	XCorr Sequest HT	Confidence Sequest HT	Percolator q-Value Sequest HT	Percolator PEP Sequest HT
	FALSE	High	[R].TTAENEFVMLK.[K]	1xOxidation [M9]		0.00015794	0	1	2	1	P13647	P13647 [266-276]	0	1298.63	High	2.77822	High	0	0.0001026
	FALSE	High	[K].WTLLQEQGTK.[T]			0.000240552	0	3	5	1	P04259; P02538; P13647	P04259 [195-204]; P02538 [195-204]; P13647 [200-209]	0	1203.64	High	2.85279	High	0	0.0001592
	FALSE	High	[R].SFSTASAITPSVSR.[T]			8.97522e-05	0	1	2	1	P13647	P13647 [16-29]	0	1410.72	High	2.98267	High	0	5.692e-05
	FALSE	High	[R].ISISTSGGSFR.[N]			0.00209758	0	1	1	1	P13647	P13647 [74-84]	0	1111.57	High	3.08898	High	0	0.001535
	FALSE	High	[R].VSLAGACGVGGYGSR.[S]	1xCarbamidomethyl [C7]		1.30548e-05	0	1	1	1	P13647	P13647 [49-63]	0	1410.68	High	3.02247	High	0	7.579e-06
	FALSE	High	[R].NLDLDSIIAEVK.[A]			0.000749473	0	4	8	2	P35908; P04259; P02538; P13647	P35908 [342-353]; P04259 [327-338]; P02538 [327-338]; P13647 [332-343]	0	1329.73	High	2.02388	High	0	0.0005234
	FALSE	High	[R].TEAESWYQTK.[Y]			0.000210834	0	1	2	1	P13647	P13647 [355-364]	0	1242.56	High	2.767	High	0	0.0001385
	FALSE	High	[R].TTAENEFVMLKK.[D]	1xOxidation [M9]		4.88092e-05	0	1	2	3	P13647	P13647 [266-277]	1	1426.72	High	2.72234	High	0	3.001e-05
	FALSE	High	[R].SRTEAESWYQTK.[Y]			0.00668513	0.00033675	1	2	1	P13647	P13647 [353-364]	1	1485.7	High	2.81915	High	0.0002686	0.005171
	FALSE	High	[K].VDALMDEINFMK.[M]	2xOxidation [M5; M11]		0.00456313	0.00033675	1	2	1	P13647	P13647 [293-304]	0	1457.67	High	2.01556	High	0.0002686	0.003481
	FALSE	High	[K].FASFIDKVR.[F]			0.00407657	0.00033675	6	26	3	Q7Z794; Q86Y46; P35908; P04259; P02538; P13647	Q7Z794 [175-183]; Q86Y46 [143-151]; P35908 [189-197]; P04259 [174-182]; P02538 [174-182]; P13647 [179-187]	1	1082.6	High	2.74593	High	0.0002686	0.003085
	FALSE	High	[RK].NKYEDEINKR.[T]			0.0102265	0.00033675	4	8	1	P04264; P04259; P02538; P13647	P04264 [268-277]; P04259 [251-260]; P02538 [251-260]; P13647 [256-265]	2	1308.65	High	1.81503	High	0.0002686	0.008082
	FALSE	High	[R].GLGVGFGSGGGSSSSVK.[F]			0.0107503	0.00033675	1	2	1	P13647	P13647 [560-576]	0	1439.71	High	1.68318	High	0.0002686	0.00852
	FALSE	High	[R].QLDSIVGER.[G]			0.00564577	0.00033675	2	4	2	P02538; P13647	P02538 [224-232]; P13647 [229-237]	0	1016.54	High	2.39419	High	0.0002686	0.004353
	FALSE	High	[R].SLYNLGGSK.[WR]			0.00826917	0.00033675	1	2	1	P13647	P13647 [64-72]	0	938.494	High	1.95451	High	0.0002686	0.006459
FALSE	High	Master Protein	P02533	Keratin, type I cytoskeletal 14 OS=Homo sapiens GN=KRT14 PE=1 SV=4	0	53.7082	28.178	11	21	4	1	472	51.529	5.16	High		54.628	11
	Checked	Confidence	Annotated Sequence	Modifications	Modifications in Master Proteins	Qvality PEP	Qvality q-value	# Protein Groups	# Proteins	# PSMs	Master Protein Accessions	Positions in Master Proteins	# Missed Cleavages	Theo. MH+ [Da]	Found in Sample: [S6] F6: Sample	XCorr Sequest HT	Confidence Sequest HT	Percolator q-Value Sequest HT	Percolator PEP Sequest HT
	FALSE	High	[R].QRPAEIKDYSPYFK.[T]			2.04314e-07	0	1	1	2	P02533	P02533 [154-167]	1	1741.89	High	4.33764	High	0	9.766e-08
	FALSE	High	[R].LLEGEDAHLSSSQFSSGSQSSR.[D]			4.28633e-10	0	1	1	1	P02533	P02533 [418-439]	0	2309.06	High	4.10303	High	0	1.537e-10
	FALSE	High	[K].DAEEWFFTK.[T]			0.00149483	0	1	1	1	P02533	P02533 [301-309]	0	1172.53	High	2.11912	High	0	0.00108
	FALSE	High	[R].APSTYGGGLSVSSSR.[F]			1.72449e-07	0	1	1	2	P02533	P02533 [42-56]	0	1425.7	High	3.83866	High	0	4.656e-07
	FALSE	High	[R].LASYLDKVR.[A]			0.000359531	0	4	8	5	P02533; P13645; A5A6M0; P08779	P02533 [126-134]; P13645 [157-165]; A5A6M0 [95-103]; P08779 [128-136]	1	1064.61	High	2.74553	High	0	0.0002437
	FALSE	High	[K].ASLENSLEETK.[G]			0.000436786	0	2	2	1	P02533; P08779	P02533 [353-363]; P08779 [355-365]	0	1220.6	High	2.12824	High	0	0.0002976
	FALSE	High	[K].ASLENSLEETKGR.[Y]			6.96693e-06	0	2	2	1	P02533; P08779	P02533 [353-365]; P08779 [355-367]	1	1433.72	High	3.06832	High	0	3.912e-06
	FALSE	High	[R].ILNEMRDQYEK.[M]			0.00450633	0.00033675	2	3	2	P02533; A5A6M0	P02533 [283-293]; A5A6M0 [252-262]	1	1438.7	High	2.65906	High	0.0002686	0.003434
	FALSE	High	[R].VLDELTLAR.[AT]			0.00231898	0.00033675	3	6	2	P02533; A5A6M0; P08779	P02533 [224-232]; A5A6M0 [193-201]; P08779 [226-234]	0	1029.59	High	2.57079	High	0.0002686	0.001707
	FALSE	High	[R].QFTSSSSMKGSCGIGGGIGGGSSR.[I]	1xOxidation [M8]; 1xCarbamidomethyl [C12]		0.00885775	0.00033675	2	2	1	P02533; P08779	P02533 [7-30]; P08779 [7-30]	1	2278.02	High	2.16814	High	0.0002686	0.006969
	FALSE	High	[KR].LAADDFR.[AITLV]			0.122932	0.00898396	4	20	3	P02533; P13645; A5A6M0; P08779	P02533 [195-201]; P13645 [229-235]; A5A6M0 [164-170]; P08779 [197-203]	0	807.4	High	2.13345	High	0.00791	0.1139
FALSE	High	Master Protein	P62241	40S ribosomal protein S8 OS=Homo sapiens GN=RPS8 PE=1 SV=2	0	53.2645	50	11	19	11	1	208	24.19	10.32	High		43.6824	11
	Checked	Confidence	Annotated Sequence	Modifications	Modifications in Master Proteins	Qvality PEP	Qvality q-value	# Protein Groups	# Proteins	# PSMs	Master Protein Accessions	Positions in Master Proteins	# Missed Cleavages	Theo. MH+ [Da]	Found in Sample: [S6] F6: Sample	XCorr Sequest HT	Confidence Sequest HT	Percolator q-Value Sequest HT	Percolator PEP Sequest HT
	FALSE	High	[K].LTPEEEEILNK.[K]			0.000407637	0	1	1	1	P62241	P62241 [129-139]	0	1314.68	High	2.50038	High	0	0.0002762
	FALSE	High	[R].IIDVVYNASNNELVR.[T]			1.40469e-06	0	1	1	1	P62241	P62241 [78-92]	0	1718.91	High	3.89082	High	0	7.342e-07
	FALSE	High	[K].ISSLLEEQFQQGK.[L]			3.87688e-07	0	1	1	3	P62241	P62241 [158-170]	0	1506.78	High	4.53968	High	0	1.906e-07
	FALSE	High	[R].LDVGNFSWGSECCTRK.[T]	2xCarbamidomethyl [C12; C13]		1.55645e-05	0	1	1	1	P62241	P62241 [60-75]	1	1915.84	High	3.44377	High	0	9.09e-06
	FALSE	High	[K].NCIVLIDSTPYR.[Q]	1xCarbamidomethyl [C2]		2.86209e-05	0	1	1	3	P62241	P62241 [99-110]	0	1450.74	High	3.05157	High	0	1.713e-05
	FALSE	High	[R].QWYESHYALPLGR.[K]			0.000177954	0	1	1	1	P62241	P62241 [111-123]	0	1619.8	High	2.15151	High	0	0.0001163
	FALSE	High	[K].LTPEEEEILNKKR.[S]			5.068e-08	0	1	1	4	P62241	P62241 [129-141]	2	1598.87	High	4.43076	High	0	1.302e-05
	FALSE	High	[K].LLACIASRPGQCGR.[A]	2xCarbamidomethyl [C4; C12]		0.00292448	0.00033675	1	1	1	P62241	P62241 [171-184]	0	1558.79	High	2.38132	High	0.0002686	0.002185
	FALSE	High	[K].ELEFYLRK.[I]			0.0202884	0.00089158	1	1	1	P62241	P62241 [194-201]	1	1097.6	High	1.90329	High	0.0007505	0.01664
	FALSE	High	[R].LDVGNFSWGSECCTR.[K]	2xCarbamidomethyl [C12; C13]		0.0460081	0.00192473	1	1	1	P62241	P62241 [60-74]	0	1787.75	High	1.17532	High	0.001756	0.0392
	FALSE	High	[K].ELEFYLR.[K]			0.0399829	0.00192473	1	1	2	P62241	P62241 [194-200]	0	969.504	High	1.68122	High	0.003261	0.06228
FALSE	High	Master Protein	P01837	Ig kappa chain C region OS=Mus musculus PE=1 SV=1	0	53.2598	63.2075	7	16	7	1	106	11.771	5.41	High		48.0359	7
	Checked	Confidence	Annotated Sequence	Modifications	Modifications in Master Proteins	Qvality PEP	Qvality q-value	# Protein Groups	# Proteins	# PSMs	Master Protein Accessions	Positions in Master Proteins	# Missed Cleavages	Theo. MH+ [Da]	Found in Sample: [S6] F6: Sample	XCorr Sequest HT	Confidence Sequest HT	Percolator q-Value Sequest HT	Percolator PEP Sequest HT
	FALSE	High	[R].HNSYTCEATHK.[T]	1xCarbamidomethyl [C6]		0.000107006	0	1	1	2	P01837	P01837 [81-91]	0	1347.57	High	3.89751	High	0	6.85e-05
	FALSE	High	[K].IDGSERQNGVLNSWTDQDSK.[D]			5.96725e-05	0	1	1	1	P01837	P01837 [42-61]	1	2249.04	High	3.06881	High	0	3.702e-05
	FALSE	High	[R].QNGVLNSWTDQDSK.[D]			3.35548e-07	0	1	1	4	P01837	P01837 [48-61]	0	1591.73	High	4.21552	High	0	1.634e-07
	FALSE	High	[K].DSTYSMSSTLTLTKDEYER.[H]			1.24406e-07	0	1	1	1	P01837	P01837 [62-80]	1	2227.01	High	3.3702	High	0	5.787e-08
	FALSE	High	[K].DSTYSMSSTLTLTKDEYER.[H]	1xOxidation [M6]		7.46464e-09	0	1	1	2	P01837	P01837 [62-80]	1	2243	High	2.88734	High	0	3.055e-09
	FALSE	High	[K].TSTSPIVKSFNR.[N]			7.84983e-06	0	1	1	3	P01837	P01837 [92-103]	1	1336.72	High	3.47036	High	0	4.443e-06
	FALSE	High	[K].TSTSPIVKSFNRNEC.[-]	1xCarbamidomethyl [C15]		1.54671e-05	0	1	1	2	P01837	P01837 [92-106]	2	1739.84	High	4.06924	High	0	9.029e-06
	FALSE	High	[K].WKIDGSER.[Q]			0.0959497	0.00562364	1	1	1	P01837	P01837 [40-47]	1	990.5	High	2.00972	High	0.004891	0.08484
FALSE	High	Master Protein	Q92734	Protein TFG OS=Homo sapiens GN=TFG PE=1 SV=2	0	52.0327	35.75	9	17	9	1	400	43.421	5.1	High	Acetyl [N-Term]	56.5776	9
	Checked	Confidence	Annotated Sequence	Modifications	Modifications in Master Proteins	Qvality PEP	Qvality q-value	# Protein Groups	# Proteins	# PSMs	Master Protein Accessions	Positions in Master Proteins	# Missed Cleavages	Theo. MH+ [Da]	Found in Sample: [S6] F6: Sample	XCorr Sequest HT	Confidence Sequest HT	Percolator q-Value Sequest HT	Percolator PEP Sequest HT
	FALSE	High	[K].NVMSAFGLTDDQVSGPPSAPAEDR.[S]			0.00142164	0	1	1	1	Q92734	Q92734 [180-203]	0	2461.13	High	2.2481	High	0	0.001023
	FALSE	High	[K].QSTQVMAASMSAFDPLKNQDEINK.[N]	1xOxidation [M10]		0.000624726	0	1	1	1	Q92734	Q92734 [156-179]	1	2669.25	High	2.78582	High	0	0.0004323
	FALSE	High	[K].QSTQVMAASMSAFDPLKNQDEINK.[N]			0.000844413	0	1	1	1	Q92734	Q92734 [156-179]	1	2653.26	High	2.50379	High	0	0.0005956
	FALSE	High	[R].LLDSLEPPGEPGPSTNIPENDTVDGREEK.[S]			4.3586e-11	0	1	1	4	Q92734	Q92734 [119-147]	1	3105.49	High	4.60855	High	0	1.405e-11
	FALSE	High	[-].MNGQLDLSGK.[L]	1xAcetyl [N-Term]	Q92734 1xAcetyl [N-Term]	0.000195531	0	1	1	1	Q92734	Q92734 [1-10]	0	1104.54	High	2.89664	High	0	0.0001288
	FALSE	High	[K].LTLFVNGQPRPLESSQVK.[Y]			3.10554e-05	0	1	1	2	Q92734	Q92734 [86-103]	0	2013.11	High	3.56736	High	0	2.041e-05
	FALSE	High	[R].NRPPFGQGYTQPGPGYR.[-]			1.48625e-09	0	1	1	2	Q92734	Q92734 [384-400]	0	1891.92	High	5.87181	High	0	5.632e-10
	FALSE	High	[R].GKLLSNDEVTIK.[Y]			1.2731e-05	0	1	1	2	Q92734	Q92734 [46-57]	1	1316.74	High	4.39491	High	0	0.0001114
	FALSE	High	[K].LLSNDEVTIK.[Y]			0.000479922	0	1	1	2	Q92734	Q92734 [48-57]	0	1131.63	High	2.93111	High	0	0.0003292
	FALSE	High	[K].AQLGEDIRR.[I]			0.0781035	0.00379254	1	1	1	Q92734	Q92734 [15-23]	1	1057.57	High	1.74472	High	0.003437	0.06841
FALSE	High	Master Protein	P31943	Heterogeneous nuclear ribonucleoprotein H OS=Homo sapiens GN=HNRNPH1 PE=1 SV=4	0	51.7768	22.049	7	14	3	1	449	49.198	6.3	High		39.3423	7
	Checked	Confidence	Annotated Sequence	Modifications	Modifications in Master Proteins	Qvality PEP	Qvality q-value	# Protein Groups	# Proteins	# PSMs	Master Protein Accessions	Positions in Master Proteins	# Missed Cleavages	Theo. MH+ [Da]	Found in Sample: [S6] F6: Sample	XCorr Sequest HT	Confidence Sequest HT	Percolator q-Value Sequest HT	Percolator PEP Sequest HT
	FALSE	High	[R].GLPWSCSADEVQR.[F]	1xCarbamidomethyl [C6]		1.28112e-05	0	1	1	2	P31943	P31943 [17-29]	0	1504.68	High	2.34185	High	0	7.412e-06
	FALSE	High	[K].SNNVEMDWVLK.[H]			0.000246671	0	1	1	1	P31943	P31943 [88-98]	0	1334.64	High	1.82348	High	0	0.000164
	FALSE	High	[R].STGEAFVQFASQEIAEK.[A]			4.67101e-05	0	2	3	1	P31943; P55795	P31943 [151-167]; P55795 [151-167]	0	1841.89	High	2.67669	High	0	2.875e-05
	FALSE	High	[R].YGDGGSTFQSTTGHCVHMR.[G]	1xCarbamidomethyl [C15]		2.7444e-10	0	1	1	3	P31943	P31943 [276-294]	0	2097.89	High	4.86149	High	0	4.304e-09
	FALSE	High	[K].HTGPNSPDTANDGFVR.[L]			0.000339777	0	2	3	1	P31943; P55795	P31943 [99-114]; P55795 [99-114]	0	1684.77	High	3.17763	High	0	0.0002294
	FALSE	High	[R].DLNYCFSGMSDHR.[Y]	1xCarbamidomethyl [C5]		1.72097e-05	0	2	3	2	P31943; P55795	P31943 [263-275]; P55795 [263-275]	0	1601.65	High	2.87487	High	0	1.007e-05
	FALSE	High	[R].DLNYCFSGMSDHR.[Y]	1xOxidation [M9]; 1xCarbamidomethyl [C5]		0.00150424	0	2	3	1	P31943; P55795	P31943 [263-275]; P55795 [263-275]	0	1617.64	High	1.97542	High	0	0.001085
	FALSE	High	[R].VHIEIGPDGR.[V]			0.0104852	0.00033675	2	4	3	P31943; P55795	P31943 [317-326]; P55795 [317-326]	0	1092.58	High	3.22154	High	0.0009489	0.02409
FALSE	High	Master Protein	P62424	60S ribosomal protein L7a OS=Homo sapiens GN=RPL7A PE=1 SV=2	0	50.168	27.8195	9	12	9	1	266	29.977	10.61	High		37.5968	9
	Checked	Confidence	Annotated Sequence	Modifications	Modifications in Master Proteins	Qvality PEP	Qvality q-value	# Protein Groups	# Proteins	# PSMs	Master Protein Accessions	Positions in Master Proteins	# Missed Cleavages	Theo. MH+ [Da]	Found in Sample: [S6] F6: Sample	XCorr Sequest HT	Confidence Sequest HT	Percolator q-Value Sequest HT	Percolator PEP Sequest HT
	FALSE	High	[R].AGVNTVTTLVENK.[K]			5.48787e-06	0	1	1	1	P62424	P62424 [138-150]	0	1345.73	High	3.69221	High	0	3.06e-06
	FALSE	High	[K].TCTTVAFTQVNSEDKGALAK.[L]	1xCarbamidomethyl [C2]		3.74115e-09	0	1	1	1	P62424	P62424 [198-217]	1	2141.05	High	4.87289	High	0	1.481e-09
	FALSE	High	[K].NFGIGQDIQPK.[R]			0.00111301	0	1	1	1	P62424	P62424 [38-48]	0	1216.63	High	2.2517	High	0	0.0007946
	FALSE	High	[K].MGVPYCIIK.[G]	1xCarbamidomethyl [C6]		0.00171609	0	1	1	1	P62424	P62424 [177-185]	0	1080.56	High	2.18022	High	0	0.001248
	FALSE	High	[R].KTCTTVAFTQVNSEDKGALAK.[L]	1xCarbamidomethyl [C3]		8.27115e-08	0	1	1	2	P62424	P62424 [197-217]	2	2269.15	High	4.54165	High	0	3.794e-08
	FALSE	High	[R].AGVNTVTTLVENKK.[A]			2.52428e-05	0	1	1	2	P62424	P62424 [138-151]	1	1473.83	High	3.10589	High	0	5.088e-05
	FALSE	High	[R].HWGGNVLGPK.[S]			0.00550615	0.00033675	1	1	2	P62424	P62424 [236-245]	0	1064.56	High	2.87639	High	0.0002686	0.004221
	FALSE	High	[K].VVNPLFEK.[R]			0.00874772	0.00033675	1	1	1	P62424	P62424 [27-34]	0	945.54	High	2.28469	High	0.0002686	0.006847
	FALSE	High	[K].KVVNPLFEK.[R]			0.00288804	0.00033675	1	1	1	P62424	P62424 [26-34]	1	1073.64	High	2.92337	High	0.0002686	0.00215
FALSE	High	Master Protein	P39023	60S ribosomal protein L3 OS=Homo sapiens GN=RPL3 PE=1 SV=2	0	50.0022	15.1365	8	15	8	1	403	46.08	10.18	High		41.4047	8
	Checked	Confidence	Annotated Sequence	Modifications	Modifications in Master Proteins	Qvality PEP	Qvality q-value	# Protein Groups	# Proteins	# PSMs	Master Protein Accessions	Positions in Master Proteins	# Missed Cleavages	Theo. MH+ [Da]	Found in Sample: [S6] F6: Sample	XCorr Sequest HT	Confidence Sequest HT	Percolator q-Value Sequest HT	Percolator PEP Sequest HT
	FALSE	High	[K].DDPSKPVHLTAFLGYK.[A]			0.000632619	0	1	1	1	P39023	P39023 [35-50]	0	1787.93	High	2.58132	High	0	0.0004401
	FALSE	High	[K].IGQGYLIKDGK.[L]			1.33031e-05	0	1	1	3	P39023	P39023 [287-297]	1	1191.67	High	2.95362	High	0	7.722e-06
	FALSE	High	[R].KVACIGAWHPAR.[V]	1xCarbamidomethyl [C4]		2.30676e-09	0	1	2	2	P39023	P39023 [250-261]	1	1365.72	High	4.69043	High	0	8.904e-10
	FALSE	High	[K].VACIGAWHPAR.[V]	1xCarbamidomethyl [C3]		0.000916209	0	1	2	2	P39023	P39023 [251-261]	0	1237.63	High	2.80095	High	0	0.0006451
	FALSE	High	[K].TVFAEHISDECK.[R]	1xCarbamidomethyl [C11]		5.90489e-07	0	1	1	2	P39023	P39023 [104-115]	0	1435.65	High	3.19561	High	0	2.959e-07
	FALSE	High	[R].HGSLGFLPR.[K]			0.000673608	0	1	1	3	P39023	P39023 [11-19]	0	983.542	High	2.9856	High	0	0.000486
	FALSE	High	[K].TVFAEHISDECKR.[R]	1xCarbamidomethyl [C11]		3.2451e-05	0	1	1	1	P39023	P39023 [104-116]	1	1591.75	High	2.44421	High	0	1.956e-05
	FALSE	High	[K].IGQGYLIK.[D]			0.0392556	0.00192473	1	1	1	P39023	P39023 [287-294]	0	891.53	High	1.92336	High	0.001756	0.03328
FALSE	High	Master Protein	Q15233	Non-POU domain-containing octamer-binding protein OS=Homo sapiens GN=NONO PE=1 SV=4	0	49.2036	19.1083	8	13	8	1	471	54.197	8.95	High		39.6632	8
	Checked	Confidence	Annotated Sequence	Modifications	Modifications in Master Proteins	Qvality PEP	Qvality q-value	# Protein Groups	# Proteins	# PSMs	Master Protein Accessions	Positions in Master Proteins	# Missed Cleavages	Theo. MH+ [Da]	Found in Sample: [S6] F6: Sample	XCorr Sequest HT	Confidence Sequest HT	Percolator q-Value Sequest HT	Percolator PEP Sequest HT
	FALSE	High	[K].VELDNMPLR.[G]			0.00173775	0	1	1	1	Q15233	Q15233 [127-135]	0	1086.56	High	2.44942	High	0	0.001263
	FALSE	High	[R].MGQMAMGGAMGINNR.[G]			1.41354e-06	0	1	1	1	Q15233	Q15233 [384-398]	0	1538.67	High	2.98983	High	0	7.357e-07
	FALSE	High	[R].FAQPGSFEYEYAMR.[W]			0.000148327	0	1	1	1	Q15233	Q15233 [257-270]	0	1695.75	High	2.2034	High	0	9.623e-05
	FALSE	High	[R].RQQEGFKGTFPDAR.[E]			3.21117e-07	0	1	1	2	Q15233	Q15233 [365-378]	2	1636.82	High	4.33738	High	0	1.566e-07
	FALSE	High	[K].ALIEMEKQQQDQVDR.[N]			4.6513e-07	0	1	1	2	Q15233	Q15233 [273-287]	1	1830.9	High	4.41683	High	0	2.31e-07
	FALSE	High	[R].QQEGFKGTFPDAR.[E]			0.00129393	0	1	1	1	Q15233	Q15233 [366-378]	1	1480.72	High	2.77551	High	0	0.000926
	FALSE	High	[K].GIVEFSGKPAAR.[K]			4.40503e-06	0	1	1	4	Q15233	Q15233 [191-202]	0	1231.68	High	3.26102	High	0	2.429e-06
	FALSE	High	[R].EKLEMEMEAAR.[H]			0.0255148	0.00089158	1	1	1	Q15233	Q15233 [294-304]	1	1336.62	High	2.40879	High	0.0009489	0.02106
FALSE	High	Master Protein	P02754	Beta-lactoglobulin OS=Bos taurus GN=LGB PE=1 SV=3	0	49.0717	22.4719	7	12	7	1	178	19.87	5.02	High		36.8615	7
	Checked	Confidence	Annotated Sequence	Modifications	Modifications in Master Proteins	Qvality PEP	Qvality q-value	# Protein Groups	# Proteins	# PSMs	Master Protein Accessions	Positions in Master Proteins	# Missed Cleavages	Theo. MH+ [Da]	Found in Sample: [S6] F6: Sample	XCorr Sequest HT	Confidence Sequest HT	Percolator q-Value Sequest HT	Percolator PEP Sequest HT
	FALSE	High	[K].VLVLDTDYK.[K]			0.00174869	0	1	1	1	P02754	P02754 [108-116]	0	1065.58	High	2.56524	High	0	0.001274
	FALSE	High	[R].TPEVDDEALEKFDK.[A]			2.3213e-09	0	1	1	3	P02754	P02754 [141-154]	1	1635.77	High	4.55472	High	0	9.012e-10
	FALSE	High	[K].IDALNENKVLVLDTDYKK.[Y]			2.08641e-06	0	1	1	2	P02754	P02754 [100-117]	2	2091.13	High	3.49204	High	0	1.107e-06
	FALSE	High	[K].IPAVFKIDALNENK.[V]			3.36971e-05	0	1	1	1	P02754	P02754 [94-107]	1	1571.88	High	2.63788	High	0	2.038e-05
	FALSE	High	[K].VLVLDTDYKK.[Y]			3.94252e-05	0	1	1	2	P02754	P02754 [108-117]	1	1193.68	High	2.84914	High	0	2.4e-05
	FALSE	High	[R].TPEVDDEALEK.[F]			1.76101e-06	0	1	1	1	P02754	P02754 [141-151]	0	1245.58	High	3.95097	High	0	9.285e-07
	FALSE	High	[K].TKIPAVFK.[I]			0.0873703	0.00470018	1	1	2	P02754	P02754 [92-99]	1	903.566	High	2.6059	High	0.004152	0.07711
FALSE	High	Master Protein	P23246	Splicing factor, proline- and glutamine-rich OS=Homo sapiens GN=SFPQ PE=1 SV=2	0	46.6924	16.1245	8	13	8	1	707	76.102	9.44	High		37.6014	8
	Checked	Confidence	Annotated Sequence	Modifications	Modifications in Master Proteins	Qvality PEP	Qvality q-value	# Protein Groups	# Proteins	# PSMs	Master Protein Accessions	Positions in Master Proteins	# Missed Cleavages	Theo. MH+ [Da]	Found in Sample: [S6] F6: Sample	XCorr Sequest HT	Confidence Sequest HT	Percolator q-Value Sequest HT	Percolator PEP Sequest HT
	FALSE	High	[K].YGEPGEVFINK.[G]			0.000682119	0	1	1	1	P23246	P23246 [320-330]	0	1252.62	High	3.01455	High	0	0.000476
	FALSE	High	[R].ALAEIAKAELDDTPMR.[G]			1.99668e-06	0	1	1	1	P23246	P23246 [343-358]	1	1743.89	High	3.08427	High	0	1.06e-06
	FALSE	High	[R].FATHAAALSVR.[N]			4.15416e-07	0	1	1	3	P23246	P23246 [366-376]	0	1143.63	High	4.10664	High	0	2.054e-07
	FALSE	High	[K].GIVEFASKPAAR.[K]			4.27788e-05	0	1	1	3	P23246	P23246 [414-425]	0	1245.69	High	3.08289	High	0	0.0005837
	FALSE	High	[K].MPGGPKPGGGPGLSTPGGHPKPPHR.[G]			2.58849e-05	0	1	1	2	P23246	P23246 [212-236]	0	2370.22	High	3.19298	High	0	0.0007444
	FALSE	High	[R].FGQGGAGPVGGQGPR.[G]			1.30272e-06	0	1	1	1	P23246	P23246 [667-681]	0	1341.67	High	3.59613	High	0	6.769e-07
	FALSE	High	[R].LFVGNLPADITEDEFKR.[L]			0.00738888	0.00033675	1	1	1	P23246	P23246 [299-315]	1	1964.01	High	1.71433	High	0.0002686	0.005744
	FALSE	High	[K].ANLSLLR.[R]			0.12864	0.0093715	1	1	1	P23246	P23246 [280-286]	0	786.483	High	1.74448	High	0.00805	0.1158
FALSE	High	Master Protein	P02769	Serum albumin OS=Bos taurus GN=ALB PE=1 SV=4	0	46.6626	17.9572	10	14	9	1	607	69.248	6.18	High		37.4944	10
	Checked	Confidence	Annotated Sequence	Modifications	Modifications in Master Proteins	Qvality PEP	Qvality q-value	# Protein Groups	# Proteins	# PSMs	Master Protein Accessions	Positions in Master Proteins	# Missed Cleavages	Theo. MH+ [Da]	Found in Sample: [S6] F6: Sample	XCorr Sequest HT	Confidence Sequest HT	Percolator q-Value Sequest HT	Percolator PEP Sequest HT
	FALSE	High	[K].KQTALVELLK.[H]			0.00153282	0	1	2	1	P02769	P02769 [548-557]	1	1142.71	High	3.54428	High	0	0.001112
	FALSE	High	[R].RPCFSALTPDETYVPK.[A]	1xCarbamidomethyl [C3]		2.16652e-06	0	1	1	1	P02769	P02769 [508-523]	0	1880.92	High	3.71791	High	0	1.155e-06
	FALSE	High	[K].HLVDEPQNLIK.[Q]			0.000561484	0	1	1	1	P02769	P02769 [402-412]	0	1305.72	High	3.37786	High	0	0.0003886
	FALSE	High	[RK].KVPQVSTPTLVEVSR.[SN]			4.87063e-06	0	2	3	3	P02769; P02768	P02769 [437-451]; P02768 [438-452]	1	1639.94	High	3.95013	High	0	2.698e-06
	FALSE	High	[K].QTALVELLK.[H]			0.000644647	0	1	2	1	P02769	P02769 [549-557]	0	1014.62	High	2.51348	High	0	0.0004485
	FALSE	High	[K].LGEYGFQNALLVR.[Y]			9.71826e-06	0	1	3	2	P02769	P02769 [421-433]	0	1479.8	High	2.7794	High	0	5.549e-06
	FALSE	High	[K].LVNELTEFAK.[T]			0.000380433	0	1	1	1	P02769	P02769 [66-75]	0	1163.63	High	2.4647	High	0	0.0002573
	FALSE	High	[R].FKDLGEEHFK.[G]			2.6212e-05	0	1	1	2	P02769	P02769 [35-44]	1	1249.62	High	3.43548	High	0	1.57e-05
	FALSE	High	[K].EYEATLEECCAK.[D]	2xCarbamidomethyl [C9; C10]		0.000339777	0	1	1	1	P02769	P02769 [375-386]	0	1502.61	High	2.62376	High	0	0.0002293
	FALSE	High	[K].SLHTLFGDELCK.[V]	1xCarbamidomethyl [C11]		0.00913889	0.00033675	1	1	2	P02769	P02769 [89-100]	0	1419.69	High	1.71779	High	0.0009489	0.02113
FALSE	High	Master Protein	P54136	Arginine--tRNA ligase, cytoplasmic OS=Homo sapiens GN=RARS PE=1 SV=2	0	46.1006	24.2424	14	17	14	1	660	75.331	6.68	High		32.6687	14
	Checked	Confidence	Annotated Sequence	Modifications	Modifications in Master Proteins	Qvality PEP	Qvality q-value	# Protein Groups	# Proteins	# PSMs	Master Protein Accessions	Positions in Master Proteins	# Missed Cleavages	Theo. MH+ [Da]	Found in Sample: [S6] F6: Sample	XCorr Sequest HT	Confidence Sequest HT	Percolator q-Value Sequest HT	Percolator PEP Sequest HT
	FALSE	High	[R].AYQCVVLLQGK.[N]	1xCarbamidomethyl [C4]		0.00023755	0	1	1	1	P54136	P54136 [290-300]	0	1278.69	High	2.75711	High	0	0.0001575
	FALSE	High	[R].LANIDEEMLQK.[A]			1.22602e-05	0	1	1	1	P54136	P54136 [547-557]	0	1303.66	High	3.13991	High	0	7.067e-06
	FALSE	High	[K].GFDILGIKPVQR.[M]			3.32765e-05	0	1	1	1	P54136	P54136 [648-659]	0	1342.78	High	2.74477	High	0	2.01e-05
	FALSE	High	[R].LNDYIFSFDK.[M]			3.63345e-05	0	1	1	1	P54136	P54136 [513-522]	0	1261.61	High	3.16682	High	0	2.208e-05
	FALSE	High	[R].MNDIVKEFEDR.[G]			0.000839129	0	1	1	1	P54136	P54136 [342-352]	1	1395.66	High	2.34314	High	0	0.0005908
	FALSE	High	[K].SDGGYTYDTSDLAAIK.[Q]			2.81443e-07	0	1	1	2	P54136	P54136 [378-393]	0	1676.76	High	3.06708	High	0	1.367e-07
	FALSE	High	[R].LMDLLGEGLKR.[S]			0.00112001	0	1	1	1	P54136	P54136 [462-472]	1	1244.7	High	2.86683	High	0	0.0007964
	FALSE	High	[R].LQEVFGHAIK.[A]			0.00203281	0	1	1	1	P54136	P54136 [80-89]	0	1141.64	High	2.56709	High	0	0.001494
	FALSE	High	[K].ILLDHEKEWK.[L]			0.00434011	0.00033675	1	1	2	P54136	P54136 [564-573]	1	1310.71	High	2.35893	High	0.0007505	0.01851
	FALSE	High	[R].STIIGESISR.[L]			0.0108854	0.00033675	1	1	1	P54136	P54136 [214-223]	0	1062.58	High	2.26516	High	0.0002686	0.008649
	FALSE	High	[R].FPEILQK.[I]			0.0449008	0.00192473	1	1	1	P54136	P54136 [581-587]	0	874.503	High	1.72067	High	0.001756	0.03821
	FALSE	High	[K].AAYPDLENPPLLVTPSQQAK.[F]			0.0905014	0.00470018	1	1	2	P54136	P54136 [90-109]	0	2152.13	High	1.29486	High	0.00805	0.1149
	FALSE	High	[K].LICDVSRQELNK.[I]	1xCarbamidomethyl [C3]		0.0959497	0.00562364	1	1	1	P54136	P54136 [310-321]	1	1474.77	High	1.78496	High	0.004891	0.08473
	FALSE	High	[R].LLQQEEEIK.[S]			0.119479	0.00898396	1	1	1	P54136	P54136 [12-20]	0	1129.61	High	1.88619	High	0.007735	0.1072
FALSE	High	Master Protein	O15027	Protein transport protein Sec16A OS=Homo sapiens GN=SEC16A PE=1 SV=3	0	44.7604	10.9683	14	16	14	1	2179	233.373	5.63	High		33.9355	14
	Checked	Confidence	Annotated Sequence	Modifications	Modifications in Master Proteins	Qvality PEP	Qvality q-value	# Protein Groups	# Proteins	# PSMs	Master Protein Accessions	Positions in Master Proteins	# Missed Cleavages	Theo. MH+ [Da]	Found in Sample: [S6] F6: Sample	XCorr Sequest HT	Confidence Sequest HT	Percolator q-Value Sequest HT	Percolator PEP Sequest HT
	FALSE	High	[K].VLSSAASLPGSELPSSRPEGSQGGELSR.[C]			1.40469e-06	0	1	1	1	O15027	O15027 [2087-2114]	0	2755.39	High	3.60259	High	0	7.31e-07
	FALSE	High	[K].QIDSSPVGGETDETTVSQNYR.[G]			1.72449e-07	0	1	1	1	O15027	O15027 [387-407]	0	2283.04	High	3.171	High	0	8.172e-08
	FALSE	High	[R].YGPLPGPAVPR.[H]			3.61071e-05	0	1	1	1	O15027	O15027 [311-321]	0	1123.63	High	2.80862	High	0	2.198e-05
	FALSE	High	[R].TLENPVNVYNPSHSDSLASQQSVASHPR.[Q]			1.98418e-06	0	1	1	1	O15027	O15027 [823-850]	0	3034.46	High	3.17222	High	0	1.054e-06
	FALSE	High	[K].LVLIGSNHSLPFLK.[F]			0.00195773	0	1	1	1	O15027	O15027 [1582-1595]	0	1537.91	High	1.9158	High	0	0.001435
	FALSE	High	[R].HGAVCHTGAPDATLHTVHPDSVSSSYSSR.[S]	1xCarbamidomethyl [C5]		0.00428608	0.00033675	1	1	1	O15027	O15027 [322-350]	0	3033.39	High	2.40262	High	0.0002686	0.003249
	FALSE	High	[R].LLPSAPQTLPDGPLASPAR.[V]			0.00510762	0.00033675	1	1	2	O15027	O15027 [1771-1789]	0	1901.05	High	1.93061	High	0.0002686	0.003916
	FALSE	High	[R].YWCDAEYDAYRR.[E]	1xCarbamidomethyl [C3]		0.0124871	0.00033675	1	1	1	O15027	O15027 [1113-1124]	1	1667.69	High	2.11869	High	0.0002686	0.009976
	FALSE	High	[R].AQQELVPPQQQASPPQLPK.[A]			0.00276405	0.00033675	1	1	1	O15027	O15027 [879-897]	0	2084.11	High	2.33311	High	0.0002686	0.00205
	FALSE	High	[R].ADSGPTQPPLSLSPAPETK.[R]			0.00378132	0.00033675	1	1	2	O15027	O15027 [1893-1911]	0	1892.96	High	2.81474	High	0.0002686	0.002848
	FALSE	High	[K].DDTHKVDVINFAQNK.[A]			0.0159216	0.000646941	1	1	1	O15027	O15027 [1326-1340]	1	1743.87	High	1.81108	High	0.0005161	0.01291
	FALSE	High	[K].FSVPHVCAR.[F]	1xCarbamidomethyl [C7]		0.0233974	0.00089158	1	1	1	O15027	O15027 [1267-1275]	0	1072.54	High	1.693	High	0.0009489	0.01923
	FALSE	High	[K].KGESWFFR.[W]			0.0480095	0.00215483	1	1	1	O15027	O15027 [1926-1933]	1	1056.53	High	2.43585	High	0.002154	0.04111
	FALSE	High	[R].LFDPQLK.[E]			0.12864	0.0093715	1	1	1	O15027	O15027 [1679-1685]	0	860.488	High	1.9647	High	0.00805	0.1156
FALSE	High	Master Protein	P62979	Ubiquitin-40S ribosomal protein S27a OS=Homo sapiens GN=RPS27A PE=1 SV=2	0	44.5771	50.641	6	11	6	1	156	17.953	9.64	High		34.2149	6
	Checked	Confidence	Annotated Sequence	Modifications	Modifications in Master Proteins	Qvality PEP	Qvality q-value	# Protein Groups	# Proteins	# PSMs	Master Protein Accessions	Positions in Master Proteins	# Missed Cleavages	Theo. MH+ [Da]	Found in Sample: [S6] F6: Sample	XCorr Sequest HT	Confidence Sequest HT	Percolator q-Value Sequest HT	Percolator PEP Sequest HT
	FALSE	High	[K].ESTLHLVLR.[L]			0.000267651	0	1	33	3	P62979	P62979 [64-72]	0	1067.62	High	3.06416	High	0	0.0001785
	FALSE	High	[K].TITLEVEPSDTIENVK.[A]			1.30262e-09	0	1	12	1	P62979	P62979 [12-27]	0	1787.93	High	4.6248	High	0	4.921e-10
	FALSE	High	[R].ECPSDECGAGVFMASHFDR.[H]	2xCarbamidomethyl [C2; C7]		3.02806e-11	0	1	1	1	P62979	P62979 [120-138]	0	2171.86	High	4.61926	High	0	9.604e-12
	FALSE	High	[K].CCLTYCFNKPEDK.[-]	3xCarbamidomethyl [C1; C2; C6]		3.54307e-08	0	1	3	3	P62979	P62979 [144-156]	0	1734.73	High	4.75875	High	0	1.554e-08
	FALSE	High	[R].TLSDYNIQK.[E]			0.00479759	0.00033675	1	13	2	P62979	P62979 [55-63]	0	1081.55	High	2.33361	High	0.0002686	0.003648
	FALSE	High	[K].IQDKEGIPPDQQR.[L]			0.0535469	0.00240341	1	31	1	P62979	P62979 [30-42]	1	1523.78	High	2.03531	High	0.002349	0.04603
FALSE	High	Master Protein	P34932	Heat shock 70 kDa protein 4 OS=Homo sapiens GN=HSPA4 PE=1 SV=4	0	42.9747	16.0714	10	11	9	1	840	94.271	5.19	High		25.0408	10
	Checked	Confidence	Annotated Sequence	Modifications	Modifications in Master Proteins	Qvality PEP	Qvality q-value	# Protein Groups	# Proteins	# PSMs	Master Protein Accessions	Positions in Master Proteins	# Missed Cleavages	Theo. MH+ [Da]	Found in Sample: [S6] F6: Sample	XCorr Sequest HT	Confidence Sequest HT	Percolator q-Value Sequest HT	Percolator PEP Sequest HT
	FALSE	High	[R].WNSPAEEGSSDCEVFSK.[N]	1xCarbamidomethyl [C12]		2.96571e-06	0	1	1	1	P34932	P34932 [406-422]	0	1928.8	High	2.38366	High	0	1.607e-06
	FALSE	High	[R].AGGIETIANEYSDR.[C]			0.000274459	0	1	1	1	P34932	P34932 [20-33]	0	1495.7	High	2.93487	High	0	0.000183
	FALSE	High	[R].CTPACISFGPK.[N]	2xCarbamidomethyl [C1; C5]		0.00061307	0	1	1	1	P34932	P34932 [34-44]	0	1237.57	High	1.89137	High	0	0.0004241
	FALSE	High	[R].GCALQCAILSPAFK.[V]	2xCarbamidomethyl [C2; C6]		4.17148e-08	0	2	3	1	O95757; P34932	O95757 [375-388]; P34932 [375-388]	0	1535.77	High	3.34157	High	0	1.847e-08
	FALSE	High	[R].AFSDPFVEAEK.[S]			0.000554478	0	1	1	1	P34932	P34932 [74-84]	0	1239.59	High	2.19814	High	0	0.0003835
	FALSE	High	[K].VLATAFDTTLGGR.[K]			3.2314e-07	0	1	1	1	P34932	P34932 [222-234]	0	1321.71	High	3.71141	High	0	1.575e-07
	FALSE	High	[K].QVYVDKLAELK.[N]			0.0022474	0.00033675	1	1	1	P34932	P34932 [669-679]	1	1305.74	High	2.22323	High	0.0002686	0.001657
	FALSE	High	[K].FLEMCNDLLAR.[V]	1xCarbamidomethyl [C5]		0.00931181	0.00033675	1	1	1	P34932	P34932 [306-316]	0	1381.66	High	1.73027	High	0.0002686	0.007342
	FALSE	High	[K].IKELTSTCSPIISKPKPK.[V]	1xCarbamidomethyl [C8]		0.00217802	0.00033675	1	1	2	P34932	P34932 [772-789]	1	2027.16	High	2.63574	High	0.0002686	0.0016
	FALSE	High	[R].SVMDATQIAGLNCLR.[L]	1xCarbamidomethyl [C13]		0.00313324	0.00033675	1	1	1	P34932	P34932 [155-169]	0	1648.81	High	1.99056	High	0.0002686	0.002342
FALSE	High	Master Protein	Q92804	TATA-binding protein-associated factor 2N OS=Homo sapiens GN=TAF15 PE=1 SV=1	0	42.8989	14.6959	6	13	4	1	592	61.793	8.02	High		28.9564	6
	Checked	Confidence	Annotated Sequence	Modifications	Modifications in Master Proteins	Qvality PEP	Qvality q-value	# Protein Groups	# Proteins	# PSMs	Master Protein Accessions	Positions in Master Proteins	# Missed Cleavages	Theo. MH+ [Da]	Found in Sample: [S6] F6: Sample	XCorr Sequest HT	Confidence Sequest HT	Percolator q-Value Sequest HT	Percolator PEP Sequest HT
	FALSE	High	[K].SGDWVCPNPSCGNMNFAR.[R]	1xOxidation [M14]; 2xCarbamidomethyl [C6; C11]		4.85036e-05	0	1	1	1	Q92804	Q92804 [355-372]	0	2084.84	High	3.04422	High	0	2.979e-05
	FALSE	High	[K].SGDWVCPNPSCGNMNFAR.[R]	2xCarbamidomethyl [C6; C11]		3.67133e-09	0	1	1	2	Q92804	Q92804 [355-372]	0	2068.84	High	4.07464	High	0	1.454e-09
	FALSE	High	[K].AAIDWFDGK.[E]			0.00136911	0	2	2	3	P35637; Q92804	P35637 [349-357]; Q92804 [298-306]	0	1022.49	High	2.22222	High	0.0002686	0.001656
	FALSE	High	[K].GEATVSFDDPPSAK.[A]			2.55078e-06	0	2	2	2	P35637; Q92804	P35637 [335-348]; Q92804 [284-297]	0	1420.66	High	2.92046	High	0	1.369e-06
	FALSE	High	[K].QSSYSQQPYNNQGQQQNMESSGSQGGR.[A]			0.000656903	0	1	1	1	Q92804	Q92804 [75-101]	0	2975.26	High	2.11352	High	0	0.0004566
	FALSE	High	[K].TGKPMINLYTDKDTGKPK.[G]			3.93421e-06	0	1	1	3	Q92804	Q92804 [266-283]	1	2007.06	High	3.73226	High	0	1.074e-05
	FALSE	High	[K].KTGKPMINLYTDKDTGKPK.[G]			0.0139699	0.00033675	1	1	1	Q92804	Q92804 [265-283]	2	2135.15	High	1.80065	High	0.0002686	0.01126
FALSE	High	Master Protein	P21333	Filamin-A OS=Homo sapiens GN=FLNA PE=1 SV=4	0	41.9436	5.89346	11	11	11	1	2647	280.564	6.06	High		24.4905	11
	Checked	Confidence	Annotated Sequence	Modifications	Modifications in Master Proteins	Qvality PEP	Qvality q-value	# Protein Groups	# Proteins	# PSMs	Master Protein Accessions	Positions in Master Proteins	# Missed Cleavages	Theo. MH+ [Da]	Found in Sample: [S6] F6: Sample	XCorr Sequest HT	Confidence Sequest HT	Percolator q-Value Sequest HT	Percolator PEP Sequest HT
	FALSE	High	[R].VANPSGNLTETYVQDR.[G]			4.79966e-07	0	1	1	1	P21333	P21333 [1297-1312]	0	1763.86	High	3.12213	High	0	2.381e-07
	FALSE	High	[R].ANLPQSFQVDTSK.[A]			7.9159e-05	0	1	1	1	P21333	P21333 [1465-1477]	0	1434.72	High	2.2554	High	0	4.988e-05
	FALSE	High	[K].YGGDEIPFSPYR.[V]			0.00060542	0	1	1	1	P21333	P21333 [1622-1633]	0	1400.65	High	2.90532	High	0	0.0004192
	FALSE	High	[K].TGVAVNKPAEFTVDAK.[H]			1.7795e-07	0	1	1	1	P21333	P21333 [685-700]	0	1646.87	High	3.51849	High	0	8.429e-08
	FALSE	High	[K].VTAQGPGLEPSGNIANK.[T]			1.11581e-05	0	1	1	1	P21333	P21333 [384-400]	0	1652.86	High	3.17914	High	0	6.408e-06
	FALSE	High	[R].EATTEFSVDAR.[A]			0.000233117	0	1	1	1	P21333	P21333 [1273-1283]	0	1225.57	High	2.54836	High	0	0.0001539
	FALSE	High	[R].SPYTVTVGQACNPSACR.[A]	2xCarbamidomethyl [C11; C16]		3.26555e-05	0	1	1	1	P21333	P21333 [468-484]	0	1867.84	High	2.76263	High	0	1.971e-05
	FALSE	High	[R].IANLQTDLSDGLR.[L]			0.0138831	0.00033675	1	1	1	P21333	P21333 [64-76]	0	1415.75	High	1.85607	High	0.0002686	0.01114
	FALSE	High	[K].YGGQPVPNFPSK.[L]			0.00488857	0.00033675	1	1	1	P21333	P21333 [1235-1246]	0	1290.65	High	2.34292	High	0.0002686	0.003728
	FALSE	High	[K].AHVVPCFDASK.[V]	1xCarbamidomethyl [C6]		0.0548579	0.00240341	1	1	1	P21333	P21333 [1152-1162]	0	1230.59	High	1.61482	High	0.002349	0.04727
	FALSE	High	[R].GAGTGGLGLAVEGPSEAK.[M]			0.0809264	0.00450862	1	1	1	P21333	P21333 [1382-1399]	0	1570.81	High	1.30209	High	0.004003	0.07111
FALSE	High	Master Protein	Q04637	Eukaryotic translation initiation factor 4 gamma 1 OS=Homo sapiens GN=EIF4G1 PE=1 SV=4	0	41.6573	9.13071	10	14	10	1	1599	175.382	5.33	High		33.1488	10
	Checked	Confidence	Annotated Sequence	Modifications	Modifications in Master Proteins	Qvality PEP	Qvality q-value	# Protein Groups	# Proteins	# PSMs	Master Protein Accessions	Positions in Master Proteins	# Missed Cleavages	Theo. MH+ [Da]	Found in Sample: [S6] F6: Sample	XCorr Sequest HT	Confidence Sequest HT	Percolator q-Value Sequest HT	Percolator PEP Sequest HT
	FALSE	High	[K].ITKPGSIDSNNQLFAPGGR.[L]			5.67487e-05	0	1	2	1	Q04637	Q04637 [1072-1090]	0	1972.02	High	3.33121	High	0	3.524e-05
	FALSE	High	[K].SDQWKPLNLEEK.[K]			0.000309236	0	1	1	2	Q04637	Q04637 [598-609]	0	1486.75	High	2.34282	High	0	0.0002076
	FALSE	High	[R].LLTTIGKDLDFEK.[A]			4.19804e-05	0	1	3	1	Q04637	Q04637 [938-950]	1	1492.83	High	2.72002	High	0	2.562e-05
	FALSE	High	[K].NHDEESLECLCR.[L]	2xCarbamidomethyl [C9; C11]		9.61711e-05	0	1	2	2	Q04637	Q04637 [926-937]	0	1561.64	High	2.78381	High	0.0002686	0.006947
	FALSE	High	[K].VEYTLGEESEAPGQR.[A]			3.63345e-05	0	1	2	1	Q04637	Q04637 [1422-1436]	0	1664.78	High	3.03745	High	0	2.211e-05
	FALSE	High	[K].GSSGGSGAKPSDAASEAARPATSTLNR.[F]			4.20666e-07	0	1	1	2	Q04637	Q04637 [1096-1122]	0	2503.21	High	3.89425	High	0	2.07e-07
	FALSE	High	[K].AALSEEELEK.[K]			0.00796471	0.00033675	1	2	1	Q04637	Q04637 [1235-1244]	0	1118.56	High	1.8805	High	0.0002686	0.00623
	FALSE	High	[K].TPLRPLDPTR.[L]			0.0174786	0.000646941	1	1	1	Q04637	Q04637 [647-656]	0	1165.67	High	2.29839	High	0.0005161	0.01422
	FALSE	High	[R].FSALQQAVPTESTDNRR.[V]			0.0151481	0.000646941	1	2	1	Q04637	Q04637 [1123-1139]	1	1919.96	High	2.10165	High	0.0005161	0.0122
	FALSE	High	[R].EAALPPVSPLK.[A]			0.031471	0.00115529	1	1	2	Q04637	Q04637 [1224-1234]	0	1121.66	High	2.14438	High	0.001152	0.02639
FALSE	High	Master Protein	Q96PK6	RNA-binding protein 14 OS=Homo sapiens GN=RBM14 PE=1 SV=2	0	41.4902	22.4215	12	17	12	1	669	69.449	9.67	High		36.4795	12
	Checked	Confidence	Annotated Sequence	Modifications	Modifications in Master Proteins	Qvality PEP	Qvality q-value	# Protein Groups	# Proteins	# PSMs	Master Protein Accessions	Positions in Master Proteins	# Missed Cleavages	Theo. MH+ [Da]	Found in Sample: [S6] F6: Sample	XCorr Sequest HT	Confidence Sequest HT	Percolator q-Value Sequest HT	Percolator PEP Sequest HT
	FALSE	High	[R].ASYVAPLTAQPATYR.[A]			6.27469e-05	0	1	1	1	Q96PK6	Q96PK6 [224-238]	0	1608.84	High	3.33454	High	0	3.902e-05
	FALSE	High	[K].IFVGNVSAACTSQELR.[S]	1xCarbamidomethyl [C10]		2.17556e-07	0	1	1	1	Q96PK6	Q96PK6 [81-96]	0	1751.87	High	2.94565	High	0	1.041e-07
	FALSE	High	[R].YSGSYNDYLR.[A]			0.000933625	0	1	1	1	Q96PK6	Q96PK6 [648-657]	0	1237.55	High	2.28561	High	0	0.0006581
	FALSE	High	[R].LSESQLSFR.[R]			0.00168409	0	1	1	1	Q96PK6	Q96PK6 [617-625]	0	1066.55	High	2.57114	High	0	0.00122
	FALSE	High	[K].QFAFVHMR.[E]			0.00125396	0	1	1	1	Q96PK6	Q96PK6 [36-43]	0	1035.52	High	2.7255	High	0	0.0008956
	FALSE	High	[R].AQPSVSLGAAYR.[A]			0.000981704	0	1	1	2	Q96PK6	Q96PK6 [239-250]	0	1219.64	High	2.47375	High	0.0002686	0.007231
	FALSE	High	[R].TQSSASLAASYAAQQHPQAAASYR.[G]			5.35174e-06	0	1	1	2	Q96PK6	Q96PK6 [518-541]	0	2465.18	High	2.76986	High	0	2.973e-06
	FALSE	High	[R].AIEALHGHELRPGR.[A]			0.000130002	0	1	1	1	Q96PK6	Q96PK6 [51-64]	0	1555.85	High	2.11637	High	0	8.399e-05
	FALSE	High	[R].AQPSVSLGAPYR.[G]			0.00405111	0.00033675	1	1	1	Q96PK6	Q96PK6 [275-286]	0	1245.66	High	2.51558	High	0.0002686	0.003073
	FALSE	High	[R].AQPSASLGVGYR.[T]			0.0122556	0.00033675	1	1	1	Q96PK6	Q96PK6 [251-262]	0	1205.63	High	2.06137	High	0.0002686	0.009759
	FALSE	High	[R].QPTPPFFGR.[D]			0.0156271	0.000646941	1	1	3	Q96PK6	Q96PK6 [204-212]	0	1046.54	High	2.02507	High	0.0005161	0.01263
	FALSE	High	[R].LAELSDYRR.[L]			0.0205417	0.00089158	1	1	2	Q96PK6	Q96PK6 [608-616]	1	1122.59	High	2.14045	High	0.003261	0.06475
FALSE	High	Master Protein	Q14103	Heterogeneous nuclear ribonucleoprotein D0 OS=Homo sapiens GN=HNRNPD PE=1 SV=1	0	41.3917	21.6901	8	12	6	1	355	38.41	7.81	High		32.1503	8
	Checked	Confidence	Annotated Sequence	Modifications	Modifications in Master Proteins	Qvality PEP	Qvality q-value	# Protein Groups	# Proteins	# PSMs	Master Protein Accessions	Positions in Master Proteins	# Missed Cleavages	Theo. MH+ [Da]	Found in Sample: [S6] F6: Sample	XCorr Sequest HT	Confidence Sequest HT	Percolator q-Value Sequest HT	Percolator PEP Sequest HT
	FALSE	High	[K].IFVGGLSPDTPEEK.[I]			2.33115e-07	0	1	1	2	Q14103	Q14103 [184-197]	0	1488.76	High	3.49059	High	0	1.119e-07
	FALSE	High	[K].IFVGGLSPDTPEEKIR.[E]			2.57755e-07	0	1	1	2	Q14103	Q14103 [184-199]	1	1757.94	High	3.6067	High	0	1.246e-07
	FALSE	High	[KR].FGEVVDCTLK.[MLT]	1xCarbamidomethyl [C7]		0.000327214	0	3	3	2	Q99729; Q14103; O14979	Q99729 [92-101]; Q14103 [120-129]; O14979 [171-180]	0	1167.57	High	2.46509	High	0	0.0002202
	FALSE	High	[K].FGEVVDCTLKLDPITGR.[S]	1xCarbamidomethyl [C7]		7.67121e-05	0	1	1	1	Q14103	Q14103 [120-136]	1	1919.99	High	2.54257	High	0	4.808e-05
	FALSE	High	[R].GFCFITFKEEEPVKK.[I]	1xCarbamidomethyl [C3]		1.65733e-05	0	1	1	1	Q14103	Q14103 [224-238]	2	1858.94	High	2.97473	High	0	9.73e-06
	FALSE	High	[K].MFIGGLSWDTTKK.[D]			1.57279e-06	0	1	1	2	Q14103	Q14103 [99-111]	1	1483.76	High	3.26102	High	0	8.224e-07
	FALSE	High	[K].DLKDYFSK.[F]			0.0669013	0.00336326	1	1	2	Q14103	Q14103 [112-119]	1	1015.51	High	2.33433	High	0.004003	0.07277
	FALSE	High	[R].GFGFVLFK.[ED]			0.0762728	0.00379254	2	2	1	Q14103; O14979	Q14103 [139-146]; O14979 [190-197]	0	914.513	High	2.01064	High	0.003437	0.06669
FALSE	High	Master Protein	P26641	Elongation factor 1-gamma OS=Homo sapiens GN=EEF1G PE=1 SV=3	0	41.13	14.1876	8	11	8	1	437	50.087	6.67	High		30.7267	8
	Checked	Confidence	Annotated Sequence	Modifications	Modifications in Master Proteins	Qvality PEP	Qvality q-value	# Protein Groups	# Proteins	# PSMs	Master Protein Accessions	Positions in Master Proteins	# Missed Cleavages	Theo. MH+ [Da]	Found in Sample: [S6] F6: Sample	XCorr Sequest HT	Confidence Sequest HT	Percolator q-Value Sequest HT	Percolator PEP Sequest HT
	FALSE	High	[K].STFVLDEFKR.[K]			0.000341917	0	1	1	2	P26641	P26641 [286-295]	1	1241.65	High	2.77609	High	0.0002686	0.002499
	FALSE	High	[R].VLSAPPHFHFGQTNR.[T]			7.99912e-06	0	1	1	1	P26641	P26641 [31-45]	0	1707.87	High	3.6397	High	0	4.517e-06
	FALSE	High	[K].ALIAAQYSGAQVR.[V]			2.7161e-06	0	1	1	1	P26641	P26641 [18-30]	0	1347.74	High	3.88569	High	0	1.461e-06
	FALSE	High	[R].KLDPGSEETQTLVR.[E]			9.05041e-07	0	1	1	2	P26641	P26641 [401-414]	1	1572.82	High	3.56596	High	0	4.63e-07
	FALSE	High	[K].AKDPFAHLPK.[S]			3.56564e-05	0	1	1	2	P26641	P26641 [276-285]	1	1123.63	High	3.36397	High	0	2.166e-05
	FALSE	High	[K].LDPGSEETQTLVR.[E]			2.78519e-06	0	1	1	1	P26641	P26641 [402-414]	0	1444.73	High	3.40029	High	0	1.503e-06
	FALSE	High	[K].STFVLDEFK.[R]			0.00720631	0.00033675	1	1	1	P26641	P26641 [286-294]	0	1085.55	High	2.30214	High	0.0002686	0.005617
	FALSE	High	[K].DPFAHLPK.[S]			0.0758215	0.00379254	1	1	1	P26641	P26641 [278-285]	0	924.494	High	1.16583	High	0.003437	0.0663
FALSE	High	Master Protein	Q7L2E3	Putative ATP-dependent RNA helicase DHX30 OS=Homo sapiens GN=DHX30 PE=1 SV=1	0	40.6682	12.5628	15	16	15	1	1194	133.855	8.78	High		35.1179	15
	Checked	Confidence	Annotated Sequence	Modifications	Modifications in Master Proteins	Qvality PEP	Qvality q-value	# Protein Groups	# Proteins	# PSMs	Master Protein Accessions	Positions in Master Proteins	# Missed Cleavages	Theo. MH+ [Da]	Found in Sample: [S6] F6: Sample	XCorr Sequest HT	Confidence Sequest HT	Percolator q-Value Sequest HT	Percolator PEP Sequest HT
	FALSE	High	[R].RPCTIQVPEPILR.[K]	1xCarbamidomethyl [C3]		5.48787e-06	0	1	1	1	Q7L2E3	Q7L2E3 [344-356]	0	1578.88	High	3.23041	High	0	3.049e-06
	FALSE	High	[R].TPLENLVLQAK.[I]			8.57122e-06	0	1	1	2	Q7L2E3	Q7L2E3 [814-824]	0	1225.72	High	3.00541	High	0	4.859e-06
	FALSE	High	[R].LQSDDILPLGK.[D]			0.00131027	0	1	1	1	Q7L2E3	Q7L2E3 [378-388]	0	1198.67	High	1.98816	High	0	0.0009375
	FALSE	High	[K].VSCLETVWVSR.[A]	1xCarbamidomethyl [C3]		5.85588e-05	0	1	1	1	Q7L2E3	Q7L2E3 [763-773]	0	1335.67	High	2.8459	High	0	3.643e-05
	FALSE	High	[R].CNVIITQPR.[R]	1xCarbamidomethyl [C1]		0.00131852	0	1	1	1	Q7L2E3	Q7L2E3 [484-492]	0	1100.59	High	2.83811	High	0	0.0009439
	FALSE	High	[R].AVAGWEEVLR.[W]			0.00248459	0.00033675	1	1	1	Q7L2E3	Q7L2E3 [942-951]	0	1129.6	High	2.21481	High	0.0002686	0.001835
	FALSE	High	[K].NLLNSVIGR.[A]			0.00507574	0.00033675	1	1	1	Q7L2E3	Q7L2E3 [55-63]	0	985.579	High	2.25695	High	0.0002686	0.003889
	FALSE	High	[R].ATISLSDSDLLR.[L]			0.0099742	0.00033675	1	1	1	Q7L2E3	Q7L2E3 [1116-1127]	0	1290.69	High	1.60161	High	0.0002686	0.007862
	FALSE	High	[R].DPFSSSLQNR.[A]			0.00593569	0.00033675	1	1	1	Q7L2E3	Q7L2E3 [909-918]	0	1150.55	High	2.4574	High	0.0002686	0.004571
	FALSE	High	[K].AIFQQPPVGVR.[K]			0.0121037	0.00033675	1	1	1	Q7L2E3	Q7L2E3 [715-725]	0	1211.69	High	2.52346	High	0.0002686	0.009683
	FALSE	High	[R].DLLKEFPQPK.[N]			0.0172626	0.000646941	1	1	1	Q7L2E3	Q7L2E3 [45-54]	1	1214.68	High	2.39731	High	0.0005161	0.01401
	FALSE	High	[R].ALTQFPLPK.[N]			0.019186	0.000646941	1	1	1	Q7L2E3	Q7L2E3 [238-246]	0	1014.6	High	1.73406	High	0.0005161	0.01565
	FALSE	High	[K].GWGLLGPR.[N]			0.0322555	0.00115529	1	1	1	Q7L2E3	Q7L2E3 [123-130]	0	855.484	High	2.12401	High	0.001152	0.02697
	FALSE	High	[K].TAVEFLSK.[A]			0.0519502	0.00215483	1	1	1	Q7L2E3	Q7L2E3 [831-838]	0	894.493	High	1.97822	High	0.002154	0.0446
	FALSE	High	[R].IPQLLLER.[Y]			0.0785676	0.00379254	1	1	1	Q7L2E3	Q7L2E3 [467-474]	0	981.609	High	1.56903	High	0.003437	0.06863
FALSE	High	Master Protein	O60506	Heterogeneous nuclear ribonucleoprotein Q OS=Homo sapiens GN=SYNCRIP PE=1 SV=2	0	39.5603	13.9647	10	14	4	1	623	69.56	8.59	High		31.3686	10
	Checked	Confidence	Annotated Sequence	Modifications	Modifications in Master Proteins	Qvality PEP	Qvality q-value	# Protein Groups	# Proteins	# PSMs	Master Protein Accessions	Positions in Master Proteins	# Missed Cleavages	Theo. MH+ [Da]	Found in Sample: [S6] F6: Sample	XCorr Sequest HT	Confidence Sequest HT	Percolator q-Value Sequest HT	Percolator PEP Sequest HT
	FALSE	High	[R].GFCFLEYEDHKTAAQAR.[R]	1xCarbamidomethyl [C3]		3.74935e-05	0	1	2	1	O60506	O60506 [287-303]	1	2042.94	High	2.86962	High	0	2.279e-05
	FALSE	High	[R].NLANTVTEEILEK.[AS]			4.26886e-06	0	1	2	1	O60506	O60506 [344-356]	0	1473.78	High	2.20763	High	0	2.345e-06
	FALSE	High	[R].GFCFLEYEDHK.[ST]	1xCarbamidomethyl [C3]		4.47013e-05	0	2	3	2	O43390; O60506	O43390 [290-300]; O60506 [287-297]	0	1444.62	High	2.76747	High	0	2.745e-05
	FALSE	High	[R].TGYTLDVTTGQR.[K]			0.000616931	0	2	3	1	O43390; O60506	O43390 [134-145]; O60506 [131-142]	0	1311.65	High	2.89464	High	0	0.0004264
	FALSE	High	[K].AFSQFGKLER.[V]			0.000524016	0	1	1	2	O60506	O60506 [357-366]	1	1182.63	High	3.12644	High	0	0.0003607
	FALSE	High	[R].TGYTLDVTTGQRK.[Y]			2.07774e-05	0	2	3	1	O43390; O60506	O43390 [134-146]; O60506 [131-143]	1	1439.75	High	3.631	High	0	1.226e-05
	FALSE	High	[K].EQILEEFSK.[V]			0.013626	0.00033675	1	2	1	O60506	O60506 [257-265]	0	1122.57	High	2.19679	High	0.0002686	0.01094
	FALSE	High	[K].SAFLCGVMK.[T]	1xCarbamidomethyl [C5]		0.00647922	0.00033675	2	3	1	O43390; O60506	O43390 [95-103]; O60506 [92-100]	0	1012.5	High	2.10127	High	0.0002686	0.005005
	FALSE	High	[R].LFVGSIPK.[NS]			0.0113008	0.00033675	2	3	2	O43390; O60506	O43390 [248-255]; O60506 [245-252]	0	860.524	High	1.91986	High	0.0002686	0.008984
	FALSE	High	[K].AGPIWDLR.[L]			0.0276488	0.00089158	2	3	2	O43390; O60506	O43390 [188-195]; O60506 [185-192]	0	927.505	High	1.70423	High	0.0009489	0.02302
FALSE	High	Master Protein	P26599	Polypyrimidine tract-binding protein 1 OS=Homo sapiens GN=PTBP1 PE=1 SV=1	0	39.5105	15.0659	6	10	6	1	531	57.186	9.17	High	Acetyl [N-Term]	28.9392	6
	Checked	Confidence	Annotated Sequence	Modifications	Modifications in Master Proteins	Qvality PEP	Qvality q-value	# Protein Groups	# Proteins	# PSMs	Master Protein Accessions	Positions in Master Proteins	# Missed Cleavages	Theo. MH+ [Da]	Found in Sample: [S6] F6: Sample	XCorr Sequest HT	Confidence Sequest HT	Percolator q-Value Sequest HT	Percolator PEP Sequest HT
	FALSE	High	[R].GQPIYIQFSNHK.[E]			5.96725e-05	0	1	1	2	P26599	P26599 [123-134]	0	1431.74	High	2.90372	High	0	4.102e-05
	FALSE	High	[K].VLFSSNGGVVK.[G]			0.000313144	0	1	1	1	P26599	P26599 [472-482]	0	1106.62	High	2.38655	High	0	0.0002103
	FALSE	High	[K].LSLDGQNIYNACCTLR.[I]	2xCarbamidomethyl [C12; C13]		0.000208203	0	1	1	2	P26599	P26599 [239-254]	0	1897.89	High	2.56301	High	0	0.0001372
	FALSE	High	[R].EGQEDQGLTKDYGNSPLHR.[F]			9.71677e-12	0	1	1	2	P26599	P26599 [419-437]	1	2144	High	5.05178	High	0	2.909e-12
	FALSE	High	[K].VTNILMLK.[G]			0.00842572	0.00033675	1	4	2	P26599	P26599 [85-92]	0	931.565	High	2.124	High	0.0002686	0.006621
	FALSE	High	[K].VTNILMLK.[G]	1xOxidation [M6]		0.0078167	0.00033675	1	4	2	P26599	P26599 [85-92]	0	947.559	High	2.39083	High	0.0002686	0.006091
	FALSE	High	[-].MDGIVPDIAVGTKR.[G]	1xAcetyl [N-Term]	P26599 1xAcetyl [N-Term]	0.0238361	0.00089158	1	1	1	P26599	P26599 [1-14]	1	1513.8	High	2.36112	High	0.0009489	0.01961
FALSE	High	Master Protein	Q9BUF5	Tubulin beta-6 chain OS=Homo sapiens GN=TUBB6 PE=1 SV=1	0	39.4593	13.2287	7	14	1	1	446	49.825	4.88	High		37.9609	7
	Checked	Confidence	Annotated Sequence	Modifications	Modifications in Master Proteins	Qvality PEP	Qvality q-value	# Protein Groups	# Proteins	# PSMs	Master Protein Accessions	Positions in Master Proteins	# Missed Cleavages	Theo. MH+ [Da]	Found in Sample: [S6] F6: Sample	XCorr Sequest HT	Confidence Sequest HT	Percolator q-Value Sequest HT	Percolator PEP Sequest HT
	FALSE	High	[R].FPGQLNADLR.[K]			0.000116839	0	5	11	3	Q13885; Q9BUF5; P07437; P68371; Q9BVA1	Q13885 [242-251]; Q9BUF5 [242-251]; P07437 [242-251]; P68371 [242-251]; Q9BVA1 [242-251]	0	1130.6	High	2.66909	High	0	7.509e-05
	FALSE	High	[R].LHFFMPGFAPLTSR.[G]			0.000357281	0	5	8	1	Q13885; Q9BUF5; P07437; P68371; Q9BVA1	Q13885 [263-276]; Q9BUF5 [263-276]; P07437 [263-276]; P68371 [263-276]; Q9BVA1 [263-276]	0	1620.84	High	2.53168	High	0	0.0002406
	FALSE	High	[R].LHFFMPGFAPLTSR.[G]	1xOxidation [M5]		3.15124e-07	0	5	8	1	Q13885; Q9BUF5; P07437; P68371; Q9BVA1	Q13885 [263-276]; Q9BUF5 [263-276]; P07437 [263-276]; P68371 [263-276]; Q9BVA1 [263-276]	0	1636.83	High	4.02279	High	0	1.536e-07
	FALSE	High	[R].KLAVNMVPFPR.[L]			0.000301566	0	5	12	1	Q13885; Q9BUF5; P07437; P68371; Q9BVA1	Q13885 [252-262]; Q9BUF5 [252-262]; P07437 [252-262]; P68371 [252-262]; Q9BVA1 [252-262]	1	1271.73	High	3.71452	High	0	0.0002017
	FALSE	High	[K].LAVNMVPFPR.[L]	1xOxidation [M5]		0.000311184	0	5	12	1	Q13885; Q9BUF5; P07437; P68371; Q9BVA1	Q13885 [253-262]; Q9BUF5 [253-262]; P07437 [253-262]; P68371 [253-262]; Q9BVA1 [253-262]	0	1159.63	High	3.0369	High	0	0.0002086
	FALSE	High	[K].LAVNMVPFPR.[L]			0.000301566	0	5	12	3	Q13885; Q9BUF5; P07437; P68371; Q9BVA1	Q13885 [253-262]; Q9BUF5 [253-262]; P07437 [253-262]; P68371 [253-262]; Q9BVA1 [253-262]	0	1143.63	High	2.88674	High	0	0.0002024
	FALSE	High	[R].IMNTFSVMPSPK.[V]			5.45352e-06	0	3	3	1	Q13885; Q9BUF5; Q9BVA1	Q13885 [163-174]; Q9BUF5 [163-174]; Q9BVA1 [163-174]	0	1351.67	High	2.86936	High	0	3.024e-06
	FALSE	High	[R].FPGQLNADLRK.[L]			9.18423e-06	0	5	11	2	Q13885; Q9BUF5; P07437; P68371; Q9BVA1	Q13885 [242-252]; Q9BUF5 [242-252]; P07437 [242-252]; P68371 [242-252]; Q9BVA1 [242-252]	1	1258.69	High	3.18387	High	0	5.229e-06
	FALSE	High	[R].INVYYNESSSQK.[Y]			0.00129393	0	1	1	1	Q9BUF5	Q9BUF5 [47-58]	0	1431.68	High	2.10274	High	0	0.0009294
FALSE	High	Master Protein	P51532	Transcription activator BRG1 OS=Homo sapiens GN=SMARCA4 PE=1 SV=2	0	38.4503	7.58956	11	11	8	1	1647	184.53	7.88	High		23.7461	11
	Checked	Confidence	Annotated Sequence	Modifications	Modifications in Master Proteins	Qvality PEP	Qvality q-value	# Protein Groups	# Proteins	# PSMs	Master Protein Accessions	Positions in Master Proteins	# Missed Cleavages	Theo. MH+ [Da]	Found in Sample: [S6] F6: Sample	XCorr Sequest HT	Confidence Sequest HT	Percolator q-Value Sequest HT	Percolator PEP Sequest HT
	FALSE	High	[R].DTALETALNAK.[A]			0.000301566	0	1	1	1	P51532	P51532 [427-437]	0	1146.6	High	2.91652	High	0	0.0002015
	FALSE	High	[K].QDVDDEYGVSQALAR.[G]			3.05383e-07	0	1	1	1	P51532	P51532 [712-726]	0	1665.77	High	3.43243	High	0	1.485e-07
	FALSE	High	[R].GPTPFNQNQLHQLR.[A]			1.21072e-05	0	1	1	1	P51532	P51532 [168-181]	0	1649.85	High	3.404	High	0	6.979e-06
	FALSE	High	[K].ELPEYYELIR.[K]			0.000882344	0	2	2	1	P51532; P51531	P51532 [1493-1502]; P51531 [1435-1444]	0	1324.68	High	1.8783	High	0	0.0006233
	FALSE	High	[R].QLSEVFIQLPSR.[K]			0.000281439	0	2	2	1	P51532; P51531	P51532 [1480-1491]; P51531 [1422-1433]	0	1416.78	High	2.15651	High	0	0.0001885
	FALSE	High	[R].GLDPVEILQER.[E]			0.000288598	0	1	1	1	P51532	P51532 [360-370]	0	1268.68	High	2.10157	High	0	0.0001927
	FALSE	High	[K].KKIPDPDSDDVSEVDAR.[H]			0.000220308	0	1	1	1	P51532	P51532 [688-704]	2	1885.91	High	3.1766	High	0	0.0001454
	FALSE	High	[K].EVDYSDSLTEK.[Q]			0.00110604	0	1	1	1	P51532	P51532 [1376-1386]	0	1285.58	High	2.35262	High	0	0.0007882
	FALSE	High	[K].VIRPFLLR.[R]			0.0122556	0.00033675	2	4	2	P51532; P51531	P51532 [971-978]; P51531 [941-948]	0	1013.66	High	1.62364	High	0.0002686	0.009788
	FALSE	High	[R].RDTALETALNAK.[A]			0.0299576	0.00115529	1	1	1	P51532	P51532 [426-437]	1	1302.7	High	2.3276	High	0.001152	0.02498
	FALSE	High	[R].GLQSYYAVAHAVTER.[V]			0.0320576	0.00115529	1	1	1	P51532	P51532 [727-741]	0	1664.84	High	1.3186	High	0.001152	0.02676
FALSE	High	Master Protein	Q9NVI1	Fanconi anemia group I protein OS=Homo sapiens GN=FANCI PE=1 SV=4	0	38.1624	10.1657	12	12	12	1	1328	149.229	6.74	High		23.9449	12
	Checked	Confidence	Annotated Sequence	Modifications	Modifications in Master Proteins	Qvality PEP	Qvality q-value	# Protein Groups	# Proteins	# PSMs	Master Protein Accessions	Positions in Master Proteins	# Missed Cleavages	Theo. MH+ [Da]	Found in Sample: [S6] F6: Sample	XCorr Sequest HT	Confidence Sequest HT	Percolator q-Value Sequest HT	Percolator PEP Sequest HT
	FALSE	High	[R].QEILEQVLNR.[V]			0.000137561	0	1	1	1	Q9NVI1	Q9NVI1 [438-447]	0	1241.68	High	2.85727	High	0	8.906e-05
	FALSE	High	[K].IFSAVQQFYQPK.[I]			0.000346238	0	1	1	1	Q9NVI1	Q9NVI1 [915-926]	0	1455.76	High	1.84215	High	0	0.0002339
	FALSE	High	[K].SISLLCLEGLQK.[I]	1xCarbamidomethyl [C6]		6.50192e-06	0	1	1	1	Q9NVI1	Q9NVI1 [903-914]	0	1360.75	High	2.76847	High	0	3.652e-06
	FALSE	High	[R].FQDQVLDLLK.[T]			0.000323131	0	1	1	1	Q9NVI1	Q9NVI1 [322-331]	0	1218.67	High	2.46408	High	0	0.000217
	FALSE	High	[K].IFQNLCDITR.[V]	1xCarbamidomethyl [C6]		0.000283212	0	1	1	1	Q9NVI1	Q9NVI1 [870-879]	0	1279.65	High	2.23657	High	0	0.0001889
	FALSE	High	[R].YTSIPTSVEESGK.[K]			1.1514e-05	0	1	1	1	Q9NVI1	Q9NVI1 [885-897]	0	1397.68	High	2.37182	High	0	6.629e-06
	FALSE	High	[K].SFKDLQLLQGSK.[F]			0.0144119	0.00033675	1	1	1	Q9NVI1	Q9NVI1 [337-348]	1	1363.76	High	2.42303	High	0.0002686	0.0116
	FALSE	High	[K].SELEDFELDK.[S]			0.00231898	0.00033675	1	1	1	Q9NVI1	Q9NVI1 [716-725]	0	1224.56	High	1.93526	High	0.0002686	0.001712
	FALSE	High	[K].TNHFAIVNLR.[T]			0.00317277	0.00033675	1	1	1	Q9NVI1	Q9NVI1 [1069-1078]	0	1184.65	High	2.63772	High	0.0002686	0.002372
	FALSE	High	[K].FLQNLVPHR.[S]			0.00397568	0.00033675	1	1	1	Q9NVI1	Q9NVI1 [349-357]	0	1123.64	High	2.40851	High	0.0002686	0.003016
	FALSE	High	[R].TAAPTVCLLVLSQAEK.[V]	1xCarbamidomethyl [C7]		0.0351542	0.00115529	1	1	1	Q9NVI1	Q9NVI1 [1079-1094]	0	1700.93	High	1.45318	High	0.001152	0.02955
	FALSE	High	[K].ENSREDALFCK.[S]	1xCarbamidomethyl [C10]		0.0899725	0.00470018	1	1	1	Q9NVI1	Q9NVI1 [1016-1026]	1	1368.62	High	1.74271	High	0.004152	0.07928
FALSE	High	Master Protein	P55795	Heterogeneous nuclear ribonucleoprotein H2 OS=Homo sapiens GN=HNRNPH2 PE=1 SV=1	0	38.1513	22.049	7	11	3	1	449	49.232	6.3	High		25.781	7
	Checked	Confidence	Annotated Sequence	Modifications	Modifications in Master Proteins	Qvality PEP	Qvality q-value	# Protein Groups	# Proteins	# PSMs	Master Protein Accessions	Positions in Master Proteins	# Missed Cleavages	Theo. MH+ [Da]	Found in Sample: [S6] F6: Sample	XCorr Sequest HT	Confidence Sequest HT	Percolator q-Value Sequest HT	Percolator PEP Sequest HT
	FALSE	High	[R].GLPWSCSADEVMR.[F]	1xCarbamidomethyl [C6]		8.37617e-05	0	1	1	1	P55795	P55795 [17-29]	0	1507.67	High	1.43626	High	0	5.276e-05
	FALSE	High	[R].STGEAFVQFASQEIAEK.[A]			4.67101e-05	0	2	3	1	P31943; P55795	P31943 [151-167]; P55795 [151-167]	0	1841.89	High	2.67669	High	0	2.875e-05
	FALSE	High	[R].YGDGGSSFQSTTGHCVHMR.[G]	1xCarbamidomethyl [C15]		3.19107e-07	0	1	2	1	P55795	P55795 [276-294]	0	2083.87	High	3.45832	High	0	1.551e-07
	FALSE	High	[K].HTGPNSPDTANDGFVR.[L]			0.000339777	0	2	3	1	P31943; P55795	P31943 [99-114]; P55795 [99-114]	0	1684.77	High	3.17763	High	0	0.0002294
	FALSE	High	[R].DLNYCFSGMSDHR.[Y]	1xCarbamidomethyl [C5]		1.72097e-05	0	2	3	2	P31943; P55795	P31943 [263-275]; P55795 [263-275]	0	1601.65	High	2.87487	High	0	1.007e-05
	FALSE	High	[R].DLNYCFSGMSDHR.[Y]	1xOxidation [M9]; 1xCarbamidomethyl [C5]		0.00150424	0	2	3	1	P31943; P55795	P31943 [263-275]; P55795 [263-275]	0	1617.64	High	1.97542	High	0	0.001085
	FALSE	High	[R].VHIEIGPDGR.[V]			0.0104852	0.00033675	2	4	3	P31943; P55795	P31943 [317-326]; P55795 [317-326]	0	1092.58	High	3.22154	High	0.0009489	0.02409
	FALSE	High	[K].SNSVEMDWVLK.[H]			0.00346373	0.00033675	1	2	1	P55795	P55795 [88-98]	0	1307.63	High	1.90587	High	0.0002686	0.0026
FALSE	High	Master Protein	Q8CJG0	Protein argonaute-2 OS=Mus musculus GN=Ago2 PE=1 SV=3	0	38.142	14.7674	10	12	6	1	860	97.242	9.19	High		28.9821	10
	Checked	Confidence	Annotated Sequence	Modifications	Modifications in Master Proteins	Qvality PEP	Qvality q-value	# Protein Groups	# Proteins	# PSMs	Master Protein Accessions	Positions in Master Proteins	# Missed Cleavages	Theo. MH+ [Da]	Found in Sample: [S6] F6: Sample	XCorr Sequest HT	Confidence Sequest HT	Percolator q-Value Sequest HT	Percolator PEP Sequest HT
	FALSE	High	[R].TTPQTLSNLCLK.[I]	1xCarbamidomethyl [C10]		4.3867e-05	0	1	2	1	Q8CJG0	Q8CJG0 [556-567]	0	1375.72	High	2.39147	High	0	2.679e-05
	FALSE	High	[RK].YPHLPCLQVGQEQK.[H]	1xCarbamidomethyl [C6]		0.000213498	0	2	6	1	Q9UL18; Q8CJG0	Q9UL18 [320-333]; Q8CJG0 [323-336]	0	1696.85	High	2.88642	High	0	0.0001408
	FALSE	High	[K].HTYLPLEVCNIVAGQR.[C]	1xCarbamidomethyl [C9]		2.7619e-07	0	2	6	1	Q9UL18; Q8CJG0	Q9UL18 [334-349]; Q8CJG0 [337-352]	0	1869.96	High	3.57174	High	0	1.334e-07
	FALSE	High	[R].VLQPPSILYGGR.[N]			7.8171e-05	0	1	2	2	Q8CJG0	Q8CJG0 [413-424]	0	1299.74	High	2.62269	High	0	4.922e-05
	FALSE	High	[R].SFFTASEGCSNPLGGGR.[E]	1xCarbamidomethyl [C9]		8.27163e-05	0	1	2	2	Q8CJG0	Q8CJG0 [181-197]	0	1743.78	High	2.37914	High	0	5.235e-05
	FALSE	High	[K].YAQGADSVEPMFR.[H]			1.64695e-05	0	2	4	1	Q9UL18; Q8CJG0	Q9UL18 [492-504]; Q8CJG0 [495-507]	0	1470.67	High	2.54124	High	0	9.663e-06
	FALSE	High	[R].SASFNTDPYVR.[E]			0.000855081	0	1	2	1	Q8CJG0	Q8CJG0 [386-396]	0	1256.59	High	2.88717	High	0	0.0006009
	FALSE	High	[R].ELLIQFYK.[S]			0.00896915	0.00033675	2	6	1	Q9UL18; Q8CJG0	Q9UL18 [646-653]; Q8CJG0 [649-656]	0	1053.6	High	1.99577	High	0.0002686	0.007038
	FALSE	High	[R].EIVEHMVQHFK.[T]			0.00507574	0.00033675	1	2	1	Q8CJG0	Q8CJG0 [74-84]	0	1396.7	High	2.21803	High	0.0002686	0.003872
	FALSE	High	[K].AIATPVQGVWDMR.[N]			0.0414767	0.00192473	1	2	1	Q8CJG0	Q8CJG0 [427-439]	0	1443.74	High	1.88016	High	0.001756	0.03515
FALSE	High	Master Protein	P41252	Isoleucine--tRNA ligase, cytoplasmic OS=Homo sapiens GN=IARS PE=1 SV=2	0	37.7363	10.4596	13	15	13	1	1262	144.406	6.15	High		28.7278	13
	Checked	Confidence	Annotated Sequence	Modifications	Modifications in Master Proteins	Qvality PEP	Qvality q-value	# Protein Groups	# Proteins	# PSMs	Master Protein Accessions	Positions in Master Proteins	# Missed Cleavages	Theo. MH+ [Da]	Found in Sample: [S6] F6: Sample	XCorr Sequest HT	Confidence Sequest HT	Percolator q-Value Sequest HT	Percolator PEP Sequest HT
	FALSE	High	[K].QLSSEELEQFQK.[T]			6.2876e-07	0	1	1	1	P41252	P41252 [918-929]	0	1465.72	High	3.90212	High	0	3.151e-07
	FALSE	High	[K].LESDYEILER.[F]			0.000609233	0	1	1	1	P41252	P41252 [269-278]	0	1266.62	High	2.57094	High	0	0.0004219
	FALSE	High	[K].YIIEELNVR.[K]			0.00211077	0	1	1	1	P41252	P41252 [869-877]	0	1148.63	High	1.92381	High	0	0.001547
	FALSE	High	[R].WIDFDNDYK.[T]			0.00173775	0	1	1	1	P41252	P41252 [141-149]	0	1215.53	High	1.97029	High	0	0.001267
	FALSE	High	[K].NYPDPVSIIQK.[Y]			0.000665203	0	1	1	2	P41252	P41252 [607-617]	0	1273.68	High	2.01353	High	0	0.001252
	FALSE	High	[K].APLKPYPVSPSDK.[V]			0.00135204	0	1	1	1	P41252	P41252 [1039-1051]	0	1398.76	High	2.40366	High	0	0.0009701
	FALSE	High	[K].TGTIVVEGHELHDEDIR.[L]			1.89885e-06	0	1	1	1	P41252	P41252 [930-946]	0	1919.95	High	4.1597	High	0	1.006e-06
	FALSE	High	[K].MGITEYNNQCR.[A]	1xCarbamidomethyl [C10]		0.00251595	0.00033675	1	1	1	P41252	P41252 [111-121]	0	1385.59	High	2.28066	High	0.0002686	0.00186
	FALSE	High	[R].FLIQNVLR.[L]			0.010355	0.00033675	1	1	2	P41252	P41252 [662-669]	0	1002.61	High	1.82122	High	0.0002686	0.008218
	FALSE	High	[R].SDTPLLYK.[LA]			0.040475	0.00192473	1	2	2	P41252	P41252 [403-410]	0	936.504	High	2.30404	High	0.001756	0.03428
	FALSE	High	[R].VCMDFNIIR.[K]	1xCarbamidomethyl [C2]		0.0575724	0.00291553	1	1	1	P41252	P41252 [335-343]	0	1167.56	High	1.55958	High	0.002756	0.04966
	FALSE	High	[R].LLILMEAR.[L]			0.060052	0.00314104	1	1	1	P41252	P41252 [255-262]	0	958.575	High	1.51992	High	0.002934	0.05176
	FALSE	High	[R].FPGAYLK.[G]			0.12937	0.0093715	1	1	1	P41252	P41252 [279-285]	0	795.44	High	1.45994	High	0.00805	0.1161
FALSE	High	Master Protein	P60710	Actin, cytoplasmic 1 OS=Mus musculus GN=Actb PE=1 SV=1	0	37.5893	25.6	8	15	8	1	375	41.71	5.48	High		31.0636	8
	Checked	Confidence	Annotated Sequence	Modifications	Modifications in Master Proteins	Qvality PEP	Qvality q-value	# Protein Groups	# Proteins	# PSMs	Master Protein Accessions	Positions in Master Proteins	# Missed Cleavages	Theo. MH+ [Da]	Found in Sample: [S6] F6: Sample	XCorr Sequest HT	Confidence Sequest HT	Percolator q-Value Sequest HT	Percolator PEP Sequest HT
	FALSE	High	[R].VAPEEHPVLLTEAPLNPK.[A]			1.61952e-07	0	1	2	2	P60710	P60710 [96-113]	0	1954.06	High	3.57677	High	0	7.648e-08
	FALSE	High	[R].AVFPSIVGRPR.[QHD]			4.61271e-05	0	1	10	3	P60710	P60710 [29-39]	0	1198.71	High	2.48941	High	0	4.217e-05
	FALSE	High	[KR].SYELPDGQVITIGNER.[FC]			0.000939504	0	1	11	2	P60710	P60710 [239-254]	0	1790.89	High	1.9375	High	0	0.000664
	FALSE	High	[K].QEYDESGPSIVHR.[K]			1.68171e-07	0	1	7	3	P60710	P60710 [360-372]	0	1516.7	High	3.95956	High	0	7.946e-08
	FALSE	High	[K].EITALAPSTMK.[I]	1xOxidation [M10]		0.000717252	0	1	6	1	P60710	P60710 [316-326]	0	1177.61	High	2.29164	High	0	0.0005014
	FALSE	High	[R].DLTDYLMK.[I]			0.0222662	0.00089158	1	7	1	P60710	P60710 [184-191]	0	998.486	High	1.43243	High	0.0007505	0.01834
	FALSE	High	[RK].GYSFTTTAER.[E]			0.0409729	0.00192473	1	3	1	P60710	P60710 [197-206]	0	1132.53	High	2.47281	High	0.001756	0.03469
	FALSE	High	[R].DLTDYLMK.[I]	1xOxidation [M7]		0.0510142	0.00215483	1	7	1	P60710	P60710 [184-191]	0	1014.48	High	1.78385	High	0.002154	0.04377
	FALSE	High	[K].IKIIAPPER.[K]			0.0915678	0.00470018	1	8	1	P60710	P60710 [327-335]	1	1036.65	High	2.04058	High	0.004152	0.0807
FALSE	High	Master Protein	Q9H0D6	5'-3' exoribonuclease 2 OS=Homo sapiens GN=XRN2 PE=1 SV=1	0	37.3857	12.4211	10	10	10	1	950	108.513	7.47	High		25.6347	10
	Checked	Confidence	Annotated Sequence	Modifications	Modifications in Master Proteins	Qvality PEP	Qvality q-value	# Protein Groups	# Proteins	# PSMs	Master Protein Accessions	Positions in Master Proteins	# Missed Cleavages	Theo. MH+ [Da]	Found in Sample: [S6] F6: Sample	XCorr Sequest HT	Confidence Sequest HT	Percolator q-Value Sequest HT	Percolator PEP Sequest HT
	FALSE	High	[K].NLTVILSDASAPGEGEHK.[I]			0.000533979	0	1	1	1	Q9H0D6	Q9H0D6 [190-207]	0	1837.93	High	2.13766	High	0	0.0003675
	FALSE	High	[R].NSLGGDVLFVGK.[H]			6.31421e-05	0	1	1	1	Q9H0D6	Q9H0D6 [677-688]	0	1205.65	High	2.83782	High	0	3.926e-05
	FALSE	High	[R].DRRPVHLDQAAFR.[T]			0.000407637	0	1	1	1	Q9H0D6	Q9H0D6 [804-816]	1	1580.84	High	3.62112	High	0	0.0002776
	FALSE	High	[K].NKFDVDAADEKFR.[R]			2.31656e-07	0	1	1	1	Q9H0D6	Q9H0D6 [523-535]	2	1554.75	High	3.34544	High	0	1.111e-07
	FALSE	High	[R].KPAAVLKPSDWEK.[S]			5.38545e-06	0	1	1	1	Q9H0D6	Q9H0D6 [776-788]	0	1468.82	High	3.63147	High	0	2.991e-06
	FALSE	High	[R].RPVHLDQAAFR.[T]			2.23563e-06	0	1	1	1	Q9H0D6	Q9H0D6 [806-816]	0	1309.71	High	3.60893	High	0	1.191e-06
	FALSE	High	[R].QWKPQLGFNR.[D]			0.00504406	0.00033675	1	1	1	Q9H0D6	Q9H0D6 [794-803]	0	1273.68	High	2.51796	High	0.0002686	0.003869
	FALSE	High	[R].LFSIVRPR.[R]			0.00586185	0.00033675	1	1	1	Q9H0D6	Q9H0D6 [88-95]	0	987.61	High	2.26808	High	0.0002686	0.004501
	FALSE	High	[R].GVGAEPLLPWNR.[M]			0.039739	0.00192473	1	1	1	Q9H0D6	Q9H0D6 [884-895]	0	1308.71	High	1.66624	High	0.001756	0.03353
	FALSE	High	[R].DQPAFTPSGILTPHALGSR.[N]			0.0519502	0.00215483	1	1	1	Q9H0D6	Q9H0D6 [428-446]	0	1965.02	High	1.42719	High	0.002154	0.04445
FALSE	High	Master Protein	P20029	78 kDa glucose-regulated protein OS=Mus musculus GN=Hspa5 PE=1 SV=3	0	37.3348	15.4198	9	9	8	1	655	72.377	5.16	High		24.2432	9
	Checked	Confidence	Annotated Sequence	Modifications	Modifications in Master Proteins	Qvality PEP	Qvality q-value	# Protein Groups	# Proteins	# PSMs	Master Protein Accessions	Positions in Master Proteins	# Missed Cleavages	Theo. MH+ [Da]	Found in Sample: [S6] F6: Sample	XCorr Sequest HT	Confidence Sequest HT	Percolator q-Value Sequest HT	Percolator PEP Sequest HT
	FALSE	High	[K].NQLTSNPENTVFDAK.[R]			1.41054e-07	0	1	2	1	P20029	P20029 [83-97]	0	1677.81	High	3.05657	High	0	6.615e-08
	FALSE	High	[K].SQIFSTASDNQPTVTIK.[V]			4.66116e-06	0	1	2	1	P20029	P20029 [449-465]	0	1836.93	High	2.75015	High	0	2.579e-06
	FALSE	High	[R].TWNDPSVQQDIK.[F]			1.98838e-05	0	1	2	1	P20029	P20029 [103-114]	0	1430.69	High	3.16667	High	0	1.171e-05
	FALSE	High	[R].ITPSYVAFTPEGER.[L]			7.29535e-05	0	1	2	1	P20029	P20029 [62-75]	0	1566.78	High	2.71322	High	0	4.585e-05
	FALSE	High	[R].IINEPTAAAIAYGLDKR.[E]			4.79966e-07	0	1	2	1	P20029	P20029 [199-215]	1	1816	High	3.79592	High	0	2.389e-07
	FALSE	High	[K].DAGTIAGLNVMR.[I]			0.000274459	0	1	3	1	P20029	P20029 [187-198]	0	1217.63	High	2.37662	High	0	0.0001834
	FALSE	High	[K].KKELEEIVQPIISK.[L]			0.0102265	0.00033675	1	2	1	P20029	P20029 [621-634]	2	1653.98	High	2.93733	High	0.0002686	0.008075
	FALSE	High	[K].ELEEIVQPIISK.[L]			0.0153379	0.000646941	1	2	1	P20029	P20029 [623-634]	0	1397.79	High	1.69154	High	0.0005161	0.01239
	FALSE	High	[R].IINEPTAAAIAYGLDK.[RKTGE]			0.127914	0.0093715	3	27	2	P20029; P64409; P11142	P20029 [199-214]; P64409 [144-159]; P11142 [172-187]	0	1659.9	High	1.75516	High	0.00805	0.1152
FALSE	High	Master Protein	Q76KA2	60S ribosomal protein L30 OS=Macaca fascicularis GN=RPL30 PE=3 SV=3	0	36.9725	51.3043	4	9	4	1	115	12.776	9.63	High		24.8192	4
	Checked	Confidence	Annotated Sequence	Modifications	Modifications in Master Proteins	Qvality PEP	Qvality q-value	# Protein Groups	# Proteins	# PSMs	Master Protein Accessions	Positions in Master Proteins	# Missed Cleavages	Theo. MH+ [Da]	Found in Sample: [S6] F6: Sample	XCorr Sequest HT	Confidence Sequest HT	Percolator q-Value Sequest HT	Percolator PEP Sequest HT
	FALSE	High	[R].VCTLAIIDPGDSDIIR.[S]	1xCarbamidomethyl [C2]		7.49634e-07	0	1	1	2	Q76KA2	Q76KA2 [91-106]	0	1757.91	High	3.79593	High	0	3.804e-07
	FALSE	High	[K].LVILANNCPALR.[K]	1xCarbamidomethyl [C8]		0.000620816	0	1	1	1	Q76KA2	Q76KA2 [45-56]	0	1353.77	High	2.50279	High	0	0.0004306
	FALSE	High	[R].KSEIEYYAMLAK.[T]			3.16438e-08	0	1	1	2	Q76KA2	Q76KA2 [57-68]	1	1445.73	High	3.85792	High	0	1.384e-08
	FALSE	High	[K].TGVHHYSGNNIELGTACGK.[Y]	1xCarbamidomethyl [C17]		2.22618e-08	0	1	1	4	Q76KA2	Q76KA2 [69-87]	0	2014.94	High	4.95502	High	0	8.163e-08
FALSE	High	Master Protein	P00761	Trypsin OS=Sus scrofa PE=1 SV=1	0	36.2883	31.1688	5	24	5	1	231	24.394	7.18	High		58.417	5
	Checked	Confidence	Annotated Sequence	Modifications	Modifications in Master Proteins	Qvality PEP	Qvality q-value	# Protein Groups	# Proteins	# PSMs	Master Protein Accessions	Positions in Master Proteins	# Missed Cleavages	Theo. MH+ [Da]	Found in Sample: [S6] F6: Sample	XCorr Sequest HT	Confidence Sequest HT	Percolator q-Value Sequest HT	Percolator PEP Sequest HT
	FALSE	High	[R].LGEHNIDVLEGNEQFINAAK.[I]			5.90443e-10	0	1	1	3	P00761	P00761 [58-77]	0	2211.1	High	5.97296	High	0	6.62e-10
	FALSE	High	[K].IITHPNFNGNTLDNDIMLIK.[L]	1xOxidation [M17]		7.6551e-06	0	1	1	1	P00761	P00761 [78-97]	0	2299.18	High	3.20706	High	0	4.323e-06
	FALSE	High	[K].IITHPNFNGNTLDNDIMLIK.[L]			1.00914e-05	0	1	1	1	P00761	P00761 [78-97]	0	2283.18	High	3.42833	High	0	5.777e-06
	FALSE	High	[K].LSSPATLNSR.[V]			0.000652792	0	1	1	1	P00761	P00761 [98-107]	0	1045.56	High	2.41535	High	0	0.0004535
	FALSE	High	[R-].VATVSLPR.[S-]			0.00885775	0.00033675	1	2	17	P00761	P00761 [108-115]	0	842.509	High	2.38605	High	0.001756	0.03403
	FALSE	High	[K].SSGSSYPSLLQCLK.[A]	1xCarbamidomethyl [C12]		0.0163228	0.000646941	1	1	1	P00761	P00761 [134-147]	0	1526.75	High	1.88533	High	0.0005161	0.01321
FALSE	High	Master Protein	Q8NE71	ATP-binding cassette sub-family F member 1 OS=Homo sapiens GN=ABCF1 PE=1 SV=2	0	36.165	12.8994	9	9	9	1	845	95.866	6.8	High		23.741	9
	Checked	Confidence	Annotated Sequence	Modifications	Modifications in Master Proteins	Qvality PEP	Qvality q-value	# Protein Groups	# Proteins	# PSMs	Master Protein Accessions	Positions in Master Proteins	# Missed Cleavages	Theo. MH+ [Da]	Found in Sample: [S6] F6: Sample	XCorr Sequest HT	Confidence Sequest HT	Percolator q-Value Sequest HT	Percolator PEP Sequest HT
	FALSE	High	[K].QQPPEPEWIGDGESTSPSDKVVK.[K]			0.000101763	0	1	2	1	Q8NE71	Q8NE71 [7-29]	1	2510.2	High	2.66115	High	0	6.496e-05
	FALSE	High	[R].GFNLPYQDAR.[K]			0.000436786	0	1	2	1	Q8NE71	Q8NE71 [714-723]	0	1180.57	High	2.72014	High	0	0.0002981
	FALSE	High	[K].NQDEESQEAPELLK.[R]			5.6986e-06	0	1	2	1	Q8NE71	Q8NE71 [590-603]	0	1629.76	High	3.02193	High	0	3.183e-06
	FALSE	High	[R].MEETPTEYLQR.[G]			0.000565021	0	1	2	1	Q8NE71	Q8NE71 [703-713]	0	1396.64	High	2.11088	High	0	0.0003898
	FALSE	High	[K].STLLLLLTGK.[L]			0.000256141	0	1	2	1	Q8NE71	Q8NE71 [665-674]	0	1058.68	High	2.43233	High	0	0.00017
	FALSE	High	[K].IGFFNQQYAEQLR.[M]			0.000939504	0	1	2	1	Q8NE71	Q8NE71 [690-702]	0	1613.81	High	1.76379	High	0	0.0006643
	FALSE	High	[R].RLQGQLEQGDDTAAERLEK.[V]			9.43762e-05	0	1	2	1	Q8NE71	Q8NE71 [396-414]	2	2157.09	High	3.02335	High	0	6.005e-05
	FALSE	High	[R].LQGQLEQGDDTAAERLEK.[V]			4.16297e-06	0	1	2	1	Q8NE71	Q8NE71 [397-414]	1	2000.99	High	3.46015	High	0	2.285e-06
	FALSE	High	[R].VVFAELACR.[E]	1xCarbamidomethyl [C8]		0.00248459	0.00033675	1	2	1	Q8NE71	Q8NE71 [751-759]	0	1064.56	High	2.54729	High	0.0002686	0.001837
FALSE	High	Master Protein	P63010	AP-2 complex subunit beta OS=Homo sapiens GN=AP2B1 PE=1 SV=1	0	35.8881	16.1153	15	17	15	1	937	104.486	5.38	High		30.5574	15
	Checked	Confidence	Annotated Sequence	Modifications	Modifications in Master Proteins	Qvality PEP	Qvality q-value	# Protein Groups	# Proteins	# PSMs	Master Protein Accessions	Positions in Master Proteins	# Missed Cleavages	Theo. MH+ [Da]	Found in Sample: [S6] F6: Sample	XCorr Sequest HT	Confidence Sequest HT	Percolator q-Value Sequest HT	Percolator PEP Sequest HT
	FALSE	High	[R].VDKITEYLCEPLRK.[C]	1xCarbamidomethyl [C9]		0.00084973	0	1	3	1	P63010	P63010 [115-128]	2	1763.94	High	2.95098	High	0	0.000596
	FALSE	High	[K].DCEDPNPLIR.[A]	1xCarbamidomethyl [C2]		0.00127779	0	1	3	1	P63010	P63010 [94-103]	0	1228.56	High	2.2217	High	0	0.000916
	FALSE	High	[K].LQNNNVYTIAK.[R]			0.000839129	0	1	1	1	P63010	P63010 [868-878]	0	1277.68	High	2.22044	High	0	0.0005899
	FALSE	High	[R].LSHANSAVVLSAVK.[V]			9.57666e-07	0	1	3	1	P63010	P63010 [248-261]	0	1395.8	High	3.8992	High	0	4.895e-07
	FALSE	High	[R].QVFLATWK.[D]			0.0148678	0.00033675	1	1	1	P63010	P63010 [835-842]	0	992.556	High	2.24862	High	0.0002686	0.01201
	FALSE	High	[R].CVSTLLDLIQTK.[V]	1xCarbamidomethyl [C1]		0.00303657	0.00033675	1	3	2	P63010	P63010 [391-402]	0	1390.76	High	2.21473	High	0.0002686	0.002262
	FALSE	High	[K].ITEYLCEPLRK.[C]	1xCarbamidomethyl [C6]		0.00702823	0.00033675	1	3	1	P63010	P63010 [118-128]	1	1421.75	High	1.70558	High	0.0002686	0.005476
	FALSE	High	[R].IQPGNPNYTLSLK.[C]			0.00547179	0.00033675	1	1	1	P63010	P63010 [905-917]	0	1444.78	High	1.75625	High	0.0002686	0.004188
	FALSE	High	[K].DIPNENELQFQIK.[E]			0.0151481	0.000646941	1	1	1	P63010	P63010 [843-855]	0	1587.8	High	1.49245	High	0.0005161	0.01223
	FALSE	High	[K].DSDYYNMLLK.[K]			0.0202884	0.00089158	1	1	1	P63010	P63010 [273-282]	0	1261.58	High	1.8344	High	0.0007505	0.01658
	FALSE	High	[R].LLSTDPVTAK.[E]			0.0195467	0.00089158	1	1	1	P63010	P63010 [529-538]	0	1044.59	High	2.15258	High	0.0007505	0.01599
	FALSE	High	[K].FLELLPK.[D]			0.0449008	0.00192473	1	1	1	P63010	P63010 [266-272]	0	859.529	High	2.04677	High	0.001756	0.03816
	FALSE	High	[K].AVWLPAVK.[A]			0.038778	0.00192473	1	1	2	P63010	P63010 [712-719]	0	883.54	High	1.6558	High	0.004003	0.07061
	FALSE	High	[R].NVEGQDMLYQSLK.[L]			0.0485965	0.00215483	1	2	1	P63010	P63010 [880-892]	0	1524.74	High	1.49555	High	0.002154	0.04165
	FALSE	High	[R].NINLIVQK.[R]			0.0884028	0.00470018	1	3	1	P63010	P63010 [305-312]	0	941.578	High	2.02113	High	0.004152	0.07789
FALSE	High	Master Protein	P42704	Leucine-rich PPR motif-containing protein, mitochondrial OS=Homo sapiens GN=LRPPRC PE=1 SV=3	0	35.8099	8.10617	11	11	11	1	1394	157.805	6.13	High		23.4382	11
	Checked	Confidence	Annotated Sequence	Modifications	Modifications in Master Proteins	Qvality PEP	Qvality q-value	# Protein Groups	# Proteins	# PSMs	Master Protein Accessions	Positions in Master Proteins	# Missed Cleavages	Theo. MH+ [Da]	Found in Sample: [S6] F6: Sample	XCorr Sequest HT	Confidence Sequest HT	Percolator q-Value Sequest HT	Percolator PEP Sequest HT
	FALSE	High	[K].NTKLDDLFLKR.[Y]			5.59224e-06	0	1	1	1	P42704	P42704 [1348-1358]	2	1362.77	High	3.14646	High	0	3.116e-06
	FALSE	High	[R].LIASYCNVGDIEGASK.[I]	1xCarbamidomethyl [C6]		7.62274e-08	0	1	1	1	P42704	P42704 [203-218]	0	1696.82	High	3.62896	High	0	3.469e-08
	FALSE	High	[K].LDDLFLKR.[Y]			0.000933625	0	1	1	1	P42704	P42704 [1351-1358]	1	1019.59	High	2.28068	High	0	0.000659
	FALSE	High	[K].VIEEQLEPAVEK.[I]			0.000470967	0	1	1	1	P42704	P42704 [1225-1236]	0	1383.74	High	2.81345	High	0	0.0003219
	FALSE	High	[K].SNTLPISLQSIR.[S]			0.00257985	0.00033675	1	1	1	P42704	P42704 [530-541]	0	1328.75	High	2.25017	High	0.0002686	0.001906
	FALSE	High	[K].LQDAINILK.[E]			0.00246906	0.00033675	1	1	1	P42704	P42704 [764-772]	0	1027.61	High	2.3002	High	0.0002686	0.001821
	FALSE	High	[K].VYLQNEYK.[F]			0.00960729	0.00033675	1	1	1	P42704	P42704 [171-178]	0	1056.54	High	2.20413	High	0.0002686	0.007563
	FALSE	High	[K].ALYEHLTAK.[N]			0.0060482	0.00033675	1	1	1	P42704	P42704 [1339-1347]	0	1045.57	High	2.20244	High	0.0002686	0.004657
	FALSE	High	[K].FSPTDFLAK.[M]			0.00858521	0.00033675	1	1	1	P42704	P42704 [179-187]	0	1025.53	High	1.08013	High	0.0002686	0.006714
	FALSE	High	[K].LVEKGETDLIQK.[A]			0.00245363	0.00033675	1	1	1	P42704	P42704 [865-876]	1	1372.77	High	2.61174	High	0.0002686	0.001812
	FALSE	High	[K].LGAVYDVSHYNALLK.[V]			0.0529027	0.00215483	1	1	1	P42704	P42704 [156-170]	0	1662.88	High	1.34501	High	0.002154	0.04543
FALSE	High	Master Protein	Q15116	Programmed cell death protein 1 OS=Homo sapiens GN=PDCD1 PE=1 SV=3	0	35.7475	22.9167	9	19	9	1	288	31.627	8.02	High		41.7462	9
	Checked	Confidence	Annotated Sequence	Modifications	Modifications in Master Proteins	Qvality PEP	Qvality q-value	# Protein Groups	# Proteins	# PSMs	Master Protein Accessions	Positions in Master Proteins	# Missed Cleavages	Theo. MH+ [Da]	Found in Sample: [S6] F6: Sample	XCorr Sequest HT	Confidence Sequest HT	Percolator q-Value Sequest HT	Percolator PEP Sequest HT
	FALSE	High	[R].MSPSNQTDKLAAFPEDR.[S]			2.64873e-06	0	1	1	1	Q15116	Q15116 [70-86]	1	1906.9	High	3.96641	High	0	1.426e-06
	FALSE	High	[R].VTQLPNGRDFHMSVVR.[A]			0.000115381	0	1	1	2	Q15116	Q15116 [97-112]	1	1855.96	High	2.84345	High	0	0.0009104
	FALSE	High	[R].RNDSGTYLCGAISLAPK.[A]	1xCarbamidomethyl [C9]		3.46985e-06	0	1	1	1	Q15116	Q15116 [115-131]	1	1822.91	High	4.7573	High	0	1.886e-06
	FALSE	High	[K].LAAFPEDRSQPGQDCR.[F]	1xCarbamidomethyl [C15]		4.61271e-05	0	1	1	2	Q15116	Q15116 [79-94]	1	1846.85	High	3.19493	High	0	2.828e-05
	FALSE	High	[R].DFHMSVVR.[A]			0.00554073	0.00033675	1	1	5	Q15116	Q15116 [105-112]	0	990.483	High	2.87317	High	0.0002686	0.004252
	FALSE	High	[R].DFHMSVVR.[A]	1xOxidation [M4]		0.00523716	0.00033675	1	1	2	Q15116	Q15116 [105-112]	0	1006.48	High	1.90788	High	0.002154	0.04335
	FALSE	High	[K].LAAFPEDR.[S]			0.019186	0.000646941	1	1	2	Q15116	Q15116 [79-86]	0	918.468	High	2.35438	High	0.0005161	0.01561
	FALSE	High	[R].NDSGTYLCGAISLAPK.[A]	1xCarbamidomethyl [C8]		0.0151481	0.000646941	1	1	1	Q15116	Q15116 [116-131]	0	1666.81	High	1.6583	High	0.0005161	0.01218
	FALSE	High	[R].VTQLPNGR.[D]			0.038778	0.00192473	1	1	1	Q15116	Q15116 [97-104]	0	884.495	High	2.11216	High	0.001756	0.03268
	FALSE	High	[K].ESLRAELR.[V]			0.0430245	0.00192473	1	1	2	Q15116	Q15116 [136-143]	1	973.543	High	2.39908	High	0.001756	0.03663
FALSE	High	Master Protein	A5A6P1	D-3-phosphoglycerate dehydrogenase OS=Pan troglodytes GN=PHGDH PE=2 SV=1	0	35.7354	14.8218	8	9	8	1	533	56.626	6.71	High		27.5491	8
	Checked	Confidence	Annotated Sequence	Modifications	Modifications in Master Proteins	Qvality PEP	Qvality q-value	# Protein Groups	# Proteins	# PSMs	Master Protein Accessions	Positions in Master Proteins	# Missed Cleavages	Theo. MH+ [Da]	Found in Sample: [S6] F6: Sample	XCorr Sequest HT	Confidence Sequest HT	Percolator q-Value Sequest HT	Percolator PEP Sequest HT
	FALSE	High	[K].GTIQVITQGTSLK.[N]			4.87063e-06	0	1	2	1	A5A6P1	A5A6P1 [352-364]	0	1345.77	High	3.49306	High	0	2.685e-06
	FALSE	High	[K].VLISDSLDPCCRK.[I]	2xCarbamidomethyl [C10; C11]		0.000425953	0	1	2	1	A5A6P1	A5A6P1 [9-21]	1	1562.77	High	2.05813	High	0	0.0002905
	FALSE	High	[K].ILQDGGLQVVEK.[Q]			4.11101e-06	0	1	2	1	A5A6P1	A5A6P1 [22-33]	0	1298.73	High	3.26364	High	0	2.262e-06
	FALSE	High	[R].GGIVDEGALLR.[A]			0.00205848	0	1	2	1	A5A6P1	A5A6P1 [237-247]	0	1099.61	High	2.327	High	0	0.001509
	FALSE	High	[K].VTADVINAAEK.[L]			8.21985e-05	0	1	2	1	A5A6P1	A5A6P1 [59-69]	0	1130.61	High	3.05026	High	0	5.184e-05
	FALSE	High	[R].ALVDHENVISCPHLGASTK.[E]	1xCarbamidomethyl [C11]		1.13453e-09	0	1	2	2	A5A6P1	A5A6P1 [271-289]	0	2048.02	High	4.87176	High	0	4.235e-10
	FALSE	High	[R].KILQDGGLQVVEK.[Q]			0.00344209	0.00033675	1	2	1	A5A6P1	A5A6P1 [21-33]	1	1426.83	High	3.11633	High	0.0002686	0.002579
	FALSE	High	[K].VLISDSLDPCCR.[K]	2xCarbamidomethyl [C10; C11]		0.0151481	0.000646941	1	2	1	A5A6P1	A5A6P1 [9-20]	0	1434.67	High	1.95887	High	0.0005161	0.0122
FALSE	High	Master Protein	P41091	Eukaryotic translation initiation factor 2 subunit 3 OS=Homo sapiens GN=EIF2S3 PE=1 SV=3	0	35.6738	24.1525	10	12	10	1	472	51.077	8.4	High		25.1038	10
	Checked	Confidence	Annotated Sequence	Modifications	Modifications in Master Proteins	Qvality PEP	Qvality q-value	# Protein Groups	# Proteins	# PSMs	Master Protein Accessions	Positions in Master Proteins	# Missed Cleavages	Theo. MH+ [Da]	Found in Sample: [S6] F6: Sample	XCorr Sequest HT	Confidence Sequest HT	Percolator q-Value Sequest HT	Percolator PEP Sequest HT
	FALSE	High	[R].QDLTTLDVTK.[L]			0.000425953	0	1	2	1	P41091	P41091 [18-27]	0	1133.6	High	3.28278	High	0	0.00029
	FALSE	High	[R].QATINIGTIGHVAHGK.[S]			0.000284996	0	1	7	1	P41091	P41091 [39-54]	0	1616.89	High	2.56398	High	0	0.0001907
	FALSE	High	[K].VGQEIEVRPGIVSK.[D]			5.91741e-06	0	1	6	4	P41091	P41091 [290-303]	0	1510.86	High	4.09433	High	0	3.305e-06
	FALSE	High	[K].LTPLSHEVISR.[Q]			7.80069e-06	0	1	4	1	P41091	P41091 [28-38]	0	1251.71	High	3.81957	High	0	4.401e-06
	FALSE	High	[R].GVTIKPTVDDD.[-]			4.73004e-05	0	1	4	1	P41091	P41091 [462-472]	0	1159.58	High	3.09148	High	0	2.912e-05
	FALSE	High	[K].HILILQNK.[I]			0.00533646	0.00033675	1	7	1	P41091	P41091 [184-191]	0	978.609	High	2.33457	High	0.0002686	0.004101
	FALSE	High	[K].IVLTNPVCTEVGEK.[I]	1xCarbamidomethyl [C8]		0.00664343	0.00033675	1	7	1	P41091	P41091 [427-440]	0	1558.81	High	2.01483	High	0.0002686	0.00516
	FALSE	High	[K].LDDPSCPRPECYR.[S]	2xCarbamidomethyl [C6; C11]		0.00720631	0.00033675	1	4	2	P41091	P41091 [91-103]	0	1664.72	High	1.82535	High	0.002154	0.04275
	FALSE	High	[K].LMCKPIFSK.[I]	1xCarbamidomethyl [C3]		0.0338821	0.00115529	1	6	1	P41091	P41091 [309-317]	0	1123.6	High	1.74648	High	0.001152	0.02837
	FALSE	High	[R].LIGWGQIR.[R]			0.109633	0.00695965	1	7	1	P41091	P41091 [453-460]	0	942.552	High	1.50065	High	0.006128	0.09775
FALSE	High	Master Protein	Q9BY44	Eukaryotic translation initiation factor 2A OS=Homo sapiens GN=EIF2A PE=1 SV=3	0	35.6289	23.4188	11	13	11	1	585	64.949	8.87	High		31.3346	11
	Checked	Confidence	Annotated Sequence	Modifications	Modifications in Master Proteins	Qvality PEP	Qvality q-value	# Protein Groups	# Proteins	# PSMs	Master Protein Accessions	Positions in Master Proteins	# Missed Cleavages	Theo. MH+ [Da]	Found in Sample: [S6] F6: Sample	XCorr Sequest HT	Confidence Sequest HT	Percolator q-Value Sequest HT	Percolator PEP Sequest HT
	FALSE	High	[K].DGTLFAWGNGEK.[V]			0.00161173	0	1	1	1	Q9BY44	Q9BY44 [47-58]	0	1294.61	High	1.88867	High	0	0.00117
	FALSE	High	[K].INDFVLSPGPQPYK.[V]			3.44813e-06	0	1	1	1	Q9BY44	Q9BY44 [170-183]	0	1574.82	High	3.5359	High	0	1.878e-06
	FALSE	High	[R].SDKSPDLAPTPAPQSTPR.[N]			0.000116108	0	1	1	1	Q9BY44	Q9BY44 [503-520]	1	1864.94	High	2.69726	High	0	7.435e-05
	FALSE	High	[R].NTVSQSISGDPEIDKK.[I]			1.80199e-07	0	1	1	3	Q9BY44	Q9BY44 [521-536]	1	1717.86	High	3.83723	High	0	8.531e-08
	FALSE	High	[K].NTVLATWQPYTTSK.[D]			0.00317277	0.00033675	1	1	1	Q9BY44	Q9BY44 [87-100]	0	1609.82	High	2.23653	High	0.0002686	0.002371
	FALSE	High	[K].VAVYVPGSK.[G]			0.00387729	0.00033675	1	1	1	Q9BY44	Q9BY44 [184-192]	0	919.525	High	2.50268	High	0.0002686	0.002926
	FALSE	High	[K].CDPVFDFGTGPR.[N]	1xCarbamidomethyl [C1]		0.00221938	0.00033675	1	1	1	Q9BY44	Q9BY44 [306-317]	0	1367.6	High	2.44658	High	0.0002686	0.001638
	FALSE	High	[K].DGTAGIPNLQLYDVK.[T]			0.0199141	0.00089158	1	1	1	Q9BY44	Q9BY44 [101-115]	0	1603.83	High	1.72403	High	0.0007505	0.0163
	FALSE	High	[K].AVCLEFSPK.[N]	1xCarbamidomethyl [C3]		0.0197909	0.00089158	1	1	1	Q9BY44	Q9BY44 [78-86]	0	1050.53	High	2.22324	High	0.0007505	0.0162
	FALSE	High	[K].VATAYRPPALR.[N]			0.038778	0.00192473	1	1	1	Q9BY44	Q9BY44 [442-452]	0	1214.7	High	2.00408	High	0.001756	0.03281
	FALSE	High	[K].ATIFNLK.[C]			0.0767267	0.00379254	1	1	1	Q9BY44	Q9BY44 [299-305]	0	806.477	High	1.83933	High	0.003437	0.06714
FALSE	High	Master Protein	P27708	CAD protein OS=Homo sapiens GN=CAD PE=1 SV=3	0	35.1824	7.01124	14	14	14	1	2225	242.829	6.46	High		25.9715	14
	Checked	Confidence	Annotated Sequence	Modifications	Modifications in Master Proteins	Qvality PEP	Qvality q-value	# Protein Groups	# Proteins	# PSMs	Master Protein Accessions	Positions in Master Proteins	# Missed Cleavages	Theo. MH+ [Da]	Found in Sample: [S6] F6: Sample	XCorr Sequest HT	Confidence Sequest HT	Percolator q-Value Sequest HT	Percolator PEP Sequest HT
	FALSE	High	[R].VLGTSPEAIDSAENRFK.[F]			6.46121e-06	0	1	1	1	P27708	P27708 [1034-1050]	1	1833.93	High	3.72798	High	0	3.626e-06
	FALSE	High	[R].GQPLPPDLLQQAK.[C]			0.000239046	0	1	1	1	P27708	P27708 [855-867]	0	1404.78	High	2.46731	High	0	0.0001582
	FALSE	High	[R].ILALDCGLK.[Y]	1xCarbamidomethyl [C6]		0.00185026	0	1	1	1	P27708	P27708 [178-186]	0	1002.57	High	2.31113	High	0	0.001347
	FALSE	High	[K].ATGYPLAYVAAK.[L]			0.000373334	0	1	1	1	P27708	P27708 [697-708]	0	1224.66	High	2.32913	High	0	0.0002519
	FALSE	High	[R].GHNQPCLLVGSGR.[C]	1xCarbamidomethyl [C6]		0.0010585	0	1	1	1	P27708	P27708 [275-287]	0	1394.7	High	3.01117	High	0	0.0007538
	FALSE	High	[K].LALGIPLPELR.[N]			0.00937018	0.00033675	1	1	1	P27708	P27708 [709-719]	0	1191.75	High	2.07838	High	0.0002686	0.007398
	FALSE	High	[R].KEEILLIK.[A]			0.0135413	0.00033675	1	1	1	P27708	P27708 [1618-1625]	1	985.629	High	3.1908	High	0.0002686	0.01086
	FALSE	High	[R].TPHVLVLGSGVYR.[I]			0.00339922	0.00033675	1	1	1	P27708	P27708 [932-944]	0	1397.79	High	2.63549	High	0.0002686	0.002546
	FALSE	High	[R].LLDTIGISQPQWR.[E]			0.0259924	0.00089158	1	1	1	P27708	P27708 [1054-1066]	0	1526.83	High	1.57932	High	0.0009489	0.02156
	FALSE	High	[K].VPQFSFSR.[L]			0.0210578	0.00089158	1	1	1	P27708	P27708 [1263-1270]	0	967.5	High	2.12177	High	0.0007505	0.01723
	FALSE	High	[R].SFEEAFQK.[A]			0.0226839	0.00089158	1	1	1	P27708	P27708 [771-778]	0	985.463	High	2.0983	High	0.0009489	0.01863
	FALSE	High	[K].AMLSTGFKIPK.[K]			0.0278201	0.00089158	1	1	1	P27708	P27708 [1302-1312]	1	1192.68	High	1.83717	High	0.0009489	0.02315
	FALSE	High	[R].LGYPVLVR.[A]			0.0301428	0.00115529	1	1	1	P27708	P27708 [548-555]	0	916.561	High	1.38286	High	0.001152	0.02506
	FALSE	High	[R].IIAHAQLLEQHR.[G]			0.0630099	0.00336326	1	1	1	P27708	P27708 [843-854]	0	1428.81	High	1.76971	High	0.003103	0.05453
FALSE	High	Master Protein	P62249	40S ribosomal protein S16 OS=Homo sapiens GN=RPS16 PE=1 SV=2	0	34.7727	52.7397	8	15	8	1	146	16.435	10.21	High		37.833	8
	Checked	Confidence	Annotated Sequence	Modifications	Modifications in Master Proteins	Qvality PEP	Qvality q-value	# Protein Groups	# Proteins	# PSMs	Master Protein Accessions	Positions in Master Proteins	# Missed Cleavages	Theo. MH+ [Da]	Found in Sample: [S6] F6: Sample	XCorr Sequest HT	Confidence Sequest HT	Percolator q-Value Sequest HT	Percolator PEP Sequest HT
	FALSE	High	[K].LLEPVLLLGKER.[F]			1.69949e-05	0	1	1	1	P62249	P62249 [51-62]	1	1379.86	High	3.10541	High	0	9.991e-06
	FALSE	High	[K].EIKDILIQYDR.[T]			0.000194307	0	1	1	2	P62249	P62249 [107-117]	1	1405.77	High	2.84637	High	0.0005161	0.01331
	FALSE	High	[K].GPLQSVQVFGR.[K]			0.000101763	0	1	1	1	P62249	P62249 [5-15]	0	1187.65	High	3.30348	High	0	6.472e-05
	FALSE	High	[K].GGGHVAQIYAIR.[Q]			0.000148327	0	1	1	3	P62249	P62249 [74-85]	0	1241.67	High	3.24451	High	0	0.0002361
	FALSE	High	[R].VKGGGHVAQIYAIR.[Q]			1.87912e-05	0	1	1	3	P62249	P62249 [72-85]	1	1468.84	High	3.32444	High	0.0002686	0.00559
	FALSE	High	[K].ALVAYYQK.[Y]			0.0105508	0.00033675	1	1	2	P62249	P62249 [91-98]	0	955.525	High	2.48066	High	0.0009489	0.02053
	FALSE	High	[R].TLLVADPRR.[C]			0.0078167	0.00033675	1	1	2	P62249	P62249 [118-126]	1	1040.62	High	2.79192	High	0.0002686	0.006109
	FALSE	High	[K].VNGRPLEMIEPR.[T]			0.00246906	0.00033675	1	1	1	P62249	P62249 [34-45]	0	1410.75	High	2.91308	High	0.0002686	0.001828
FALSE	High	Master Protein	Q8IXB1	DnaJ homolog subfamily C member 10 OS=Homo sapiens GN=DNAJC10 PE=1 SV=2	0	34.5692	11.3493	7	9	7	1	793	91.021	7.18	High		21.4309	7
	Checked	Confidence	Annotated Sequence	Modifications	Modifications in Master Proteins	Qvality PEP	Qvality q-value	# Protein Groups	# Proteins	# PSMs	Master Protein Accessions	Positions in Master Proteins	# Missed Cleavages	Theo. MH+ [Da]	Found in Sample: [S6] F6: Sample	XCorr Sequest HT	Confidence Sequest HT	Percolator q-Value Sequest HT	Percolator PEP Sequest HT
	FALSE	High	[K].NSILFLNSLDAK.[E]			1.84015e-06	0	1	1	1	Q8IXB1	Q8IXB1 [326-337]	0	1334.73	High	3.14477	High	0	9.729e-07
	FALSE	High	[K].ILYDILAFAK.[E]			8.64334e-05	0	1	1	1	Q8IXB1	Q8IXB1 [439-448]	0	1166.68	High	1.98854	High	0	5.462e-05
	FALSE	High	[K].TLLKNDHIQVGR.[F]			1.11809e-07	0	1	1	2	Q8IXB1	Q8IXB1 [389-400]	1	1393.79	High	3.32922	High	0	5.198e-08
	FALSE	High	[R].NFQEEQINTR.[D]			0.00172689	0	1	1	1	Q8IXB1	Q8IXB1 [757-766]	0	1278.61	High	2.52138	High	0	0.001259
	FALSE	High	[K].GLEDNQGGQYESWNYYR.[Y]			0.00276405	0.00033675	1	1	1	Q8IXB1	Q8IXB1 [103-119]	0	2078.88	High	1.69732	High	0.0002686	0.002057
	FALSE	High	[R].AYEVLKDEDLR.[K]			0.00473787	0.00033675	1	1	2	Q8IXB1	Q8IXB1 [83-93]	1	1350.69	High	3.17121	High	0.0002686	0.003665
	FALSE	High	[K].LHPDKNPNNPNAHGDFLK.[I]			0.0295905	0.00089158	1	1	1	Q8IXB1	Q8IXB1 [62-79]	1	2028	High	1.99229	High	0.0009489	0.02466
FALSE	High	Master Protein	P47897	Glutamine--tRNA ligase OS=Homo sapiens GN=QARS PE=1 SV=1	0	33.6949	16.7742	12	14	12	1	775	87.743	7.15	High		29.7315	12
	Checked	Confidence	Annotated Sequence	Modifications	Modifications in Master Proteins	Qvality PEP	Qvality q-value	# Protein Groups	# Proteins	# PSMs	Master Protein Accessions	Positions in Master Proteins	# Missed Cleavages	Theo. MH+ [Da]	Found in Sample: [S6] F6: Sample	XCorr Sequest HT	Confidence Sequest HT	Percolator q-Value Sequest HT	Percolator PEP Sequest HT
	FALSE	High	[R].LGYFSVDPDSHQGK.[L]			2.24971e-06	0	1	1	2	P47897	P47897 [746-759]	0	1549.73	High	2.9287	High	0	1.197e-06
	FALSE	High	[K].AINFNFGYAK.[A]			0.00185026	0	1	1	1	P47897	P47897 [283-292]	0	1144.58	High	1.94425	High	0	0.001353
	FALSE	High	[R].EAATQAQQTLGSTIDK.[A]			1.67828e-05	0	1	1	1	P47897	P47897 [35-50]	0	1661.83	High	2.51865	High	0	9.861e-06
	FALSE	High	[R].LAWGQPVGLR.[H]			0.0100367	0.00033675	1	1	1	P47897	P47897 [630-639]	0	1096.63	High	2.14652	High	0.0002686	0.007913
	FALSE	High	[R].LNLHYAVVSK.[R]			0.0119536	0.00033675	1	1	1	P47897	P47897 [487-496]	0	1143.65	High	2.16654	High	0.0002686	0.009509
	FALSE	High	[R].HRPQLLVER.[Y]			0.0060482	0.00033675	1	1	1	P47897	P47897 [133-141]	0	1147.67	High	2.14171	High	0.0002686	0.004673
	FALSE	High	[K].ANNGICFLR.[F]	1xCarbamidomethyl [C6]		0.019186	0.000646941	1	1	1	P47897	P47897 [293-301]	0	1064.53	High	2.1918	High	0.0005161	0.01561
	FALSE	High	[R].LFTLTALR.[R]			0.0176973	0.000646941	1	1	1	P47897	P47897 [516-523]	0	934.572	High	2.07635	High	0.0005161	0.01437
	FALSE	High	[K].GHNTLPSPWR.[D]			0.0163228	0.000646941	1	1	1	P47897	P47897 [367-376]	0	1164.59	High	2.19971	High	0.0005161	0.01321
	FALSE	High	[K].TPGYVVTPHTMNLLK.[Q]			0.0202884	0.00089158	1	1	1	P47897	P47897 [240-254]	0	1670.89	High	2.26679	High	0.0007505	0.01654
	FALSE	High	[R].VIITNFPAAK.[S]			0.039739	0.00192473	1	1	2	P47897	P47897 [577-586]	0	1073.64	High	2.63861	High	0.001756	0.03362
	FALSE	High	[K].FSEGEATLR.[M]			0.0771831	0.00379254	1	1	1	P47897	P47897 [395-403]	0	1009.49	High	1.39478	High	0.003437	0.06749
FALSE	High	Master Protein	Q92499	ATP-dependent RNA helicase DDX1 OS=Homo sapiens GN=DDX1 PE=1 SV=2	0	33.4845	14.7297	11	15	11	1	740	82.38	7.23	High		33.4909	11
	Checked	Confidence	Annotated Sequence	Modifications	Modifications in Master Proteins	Qvality PEP	Qvality q-value	# Protein Groups	# Proteins	# PSMs	Master Protein Accessions	Positions in Master Proteins	# Missed Cleavages	Theo. MH+ [Da]	Found in Sample: [S6] F6: Sample	XCorr Sequest HT	Confidence Sequest HT	Percolator q-Value Sequest HT	Percolator PEP Sequest HT
	FALSE	High	[R].GSAFAIGSDGLCCQSR.[E]	2xCarbamidomethyl [C12; C13]		3.13815e-06	0	1	1	2	Q92499	Q92499 [99-114]	0	1685.74	High	3.42816	High	0	1.705e-06
	FALSE	High	[R].ELAEQTLNNIK.[Q]			0.000423287	0	1	1	1	Q92499	Q92499 [297-307]	0	1272.68	High	2.78892	High	0	0.0002886
	FALSE	High	[K].MDQAIIFCR.[T]	1xOxidation [M1]; 1xCarbamidomethyl [C8]		0.00057939	0	1	1	1	Q92499	Q92499 [506-514]	0	1169.54	High	2.45106	High	0	0.000401
	FALSE	High	[K].NQALFPACVLK.[N]	1xCarbamidomethyl [C8]		0.000125984	0	1	1	3	Q92499	Q92499 [224-234]	0	1260.68	High	2.89426	High	0	8.124e-05
	FALSE	High	[K].FGFGFGGTGK.[K]			0.000201767	0	1	1	1	Q92499	Q92499 [163-172]	0	974.473	High	2.18338	High	0	0.0001328
	FALSE	High	[K].VWYHVCSSR.[G]	1xCarbamidomethyl [C6]		0.000190681	0	1	1	2	Q92499	Q92499 [626-634]	0	1193.55	High	2.5303	High	0	0.0001251
	FALSE	High	[K].WQMNPYDR.[G]			0.0132905	0.00033675	1	1	1	Q92499	Q92499 [91-98]	0	1109.48	High	2.39293	High	0.0002686	0.01065
	FALSE	High	[R].ELLIIGGVAAR.[D]			0.00253177	0.00033675	1	1	1	Q92499	Q92499 [320-330]	0	1111.68	High	2.87658	High	0.0002686	0.001868
	FALSE	High	[K].ALIVEPSRELAEQTLNNIK.[Q]			0.0328563	0.00115529	1	1	1	Q92499	Q92499 [289-307]	1	2138.18	High	1.80913	High	0.001152	0.0275
	FALSE	High	[K].GKHYYEVSCHDQGLCR.[V]	2xCarbamidomethyl [C9; C15]		0.0362498	0.00142823	1	1	1	Q92499	Q92499 [131-146]	1	2008.88	High	1.897	High	0.001367	0.03055
	FALSE	High	[K].ALIVEPSR.[E]			0.0838438	0.00450862	1	1	1	Q92499	Q92499 [289-296]	0	884.52	High	2.03206	High	0.004003	0.07362
FALSE	High	Master Protein	P67809	Nuclease-sensitive element-binding protein 1 OS=Homo sapiens GN=YBX1 PE=1 SV=3	0	33.43	13.2716	4	6	1	1	324	35.903	9.88	High		18.0977	4
	Checked	Confidence	Annotated Sequence	Modifications	Modifications in Master Proteins	Qvality PEP	Qvality q-value	# Protein Groups	# Proteins	# PSMs	Master Protein Accessions	Positions in Master Proteins	# Missed Cleavages	Theo. MH+ [Da]	Found in Sample: [S6] F6: Sample	XCorr Sequest HT	Confidence Sequest HT	Percolator q-Value Sequest HT	Percolator PEP Sequest HT
	FALSE	High	[R].NDTKEDVFVHQTAIKK.[N]			5.63898e-08	0	2	2	2	P16989; P67809	P16989 [110-125]; P67809 [78-93]	2	1872.98	High	4.09934	High	0	2.532e-08
	FALSE	High	[K].GAEAANVTGPGGVPVQGSK.[Y]			2.97785e-10	0	1	1	1	P67809	P67809 [119-137]	0	1695.87	High	4.78229	High	0	1.048e-10
	FALSE	High	[R].NDTKEDVFVHQTAIK.[KR]			7.41791e-09	0	2	3	2	P16989; P67809	P16989 [110-124]; P67809 [78-92]	1	1744.89	High	4.06844	High	0	3.027e-09
	FALSE	High	[R].NGYGFINR.[N]			0.0144119	0.00033675	2	3	1	P16989; P67809	P16989 [102-109]; P67809 [70-77]	0	940.464	High	2.40403	High	0.0002686	0.01158
FALSE	High	Master Protein	Q6P2Q9	Pre-mRNA-processing-splicing factor 8 OS=Homo sapiens GN=PRPF8 PE=1 SV=2	0	33.3867	5.09636	14	14	14	1	2335	273.427	8.84	High		26.1767	14
	Checked	Confidence	Annotated Sequence	Modifications	Modifications in Master Proteins	Qvality PEP	Qvality q-value	# Protein Groups	# Proteins	# PSMs	Master Protein Accessions	Positions in Master Proteins	# Missed Cleavages	Theo. MH+ [Da]	Found in Sample: [S6] F6: Sample	XCorr Sequest HT	Confidence Sequest HT	Percolator q-Value Sequest HT	Percolator PEP Sequest HT
	FALSE	High	[K].TAEEVAALIR.[S]			0.000540727	0	1	1	1	Q6P2Q9	Q6P2Q9 [1841-1850]	0	1072.6	High	2.34552	High	0	0.0003728
	FALSE	High	[K].QNPFWWTHQR.[H]			3.99235e-05	0	1	1	1	Q6P2Q9	Q6P2Q9 [1450-1459]	0	1399.67	High	2.67455	High	0	2.427e-05
	FALSE	High	[R].FGNAFHLCR.[E]	1xCarbamidomethyl [C8]		0.000669393	0	1	1	1	Q6P2Q9	Q6P2Q9 [540-548]	0	1121.53	High	2.2395	High	0	0.0004643
	FALSE	High	[K].QTDVGITHFR.[S]			0.000385241	0	1	1	1	Q6P2Q9	Q6P2Q9 [1345-1354]	0	1173.6	High	2.55667	High	0	0.000261
	FALSE	High	[K].ANPALYVLR.[E]			0.00568123	0.00033675	1	2	1	Q6P2Q9	Q6P2Q9 [1736-1744]	0	1016.59	High	2.52873	High	0.0002686	0.004377
	FALSE	High	[K].YYVLNALK.[H]			0.0128025	0.00033675	1	1	1	Q6P2Q9	Q6P2Q9 [453-460]	0	983.556	High	1.75661	High	0.0002686	0.01025
	FALSE	High	[K].IDLTLLNR.[L]			0.00230449	0.00033675	1	1	1	Q6P2Q9	Q6P2Q9 [988-995]	0	957.573	High	2.41917	High	0.0002686	0.001693
	FALSE	High	[K].LLILALER.[L]			0.00420628	0.00033675	1	1	1	Q6P2Q9	Q6P2Q9 [838-845]	0	940.619	High	2.41313	High	0.0002686	0.003187
	FALSE	High	[K].GYLPSHYER.[V]			0.00231898	0.00033675	1	1	1	Q6P2Q9	Q6P2Q9 [2250-2258]	0	1121.54	High	2.18553	High	0.0002686	0.00171
	FALSE	High	[K].ISLIQIFR.[A]			0.0519502	0.00215483	1	2	1	Q6P2Q9	Q6P2Q9 [1571-1578]	0	989.614	High	1.517	High	0.002154	0.04461
	FALSE	High	[K].FGDLILK.[A]			0.060052	0.00314104	1	1	1	Q6P2Q9	Q6P2Q9 [1902-1908]	0	805.482	High	1.59037	High	0.002934	0.05181
	FALSE	High	[R].ALDIPLVK.[N]			0.0781035	0.00379254	1	1	1	Q6P2Q9	Q6P2Q9 [421-428]	0	868.55	High	1.64709	High	0.003437	0.06842
	FALSE	High	[R].VYLGALK.[Y]			0.0853388	0.00470018	1	1	1	Q6P2Q9	Q6P2Q9 [87-93]	0	763.471	High	1.69068	High	0.004152	0.07514
	FALSE	High	[R].GITPLLER.[W]			0.086349	0.00470018	1	1	1	Q6P2Q9	Q6P2Q9 [643-650]	0	898.536	High	1.71947	High	0.004152	0.07611
FALSE	High	Master Protein	Q07020	60S ribosomal protein L18 OS=Homo sapiens GN=RPL18 PE=1 SV=2	0	33.0055	31.383	6	8	6	1	188	21.621	11.72	High		26.4867	6
	Checked	Confidence	Annotated Sequence	Modifications	Modifications in Master Proteins	Qvality PEP	Qvality q-value	# Protein Groups	# Proteins	# PSMs	Master Protein Accessions	Positions in Master Proteins	# Missed Cleavages	Theo. MH+ [Da]	Found in Sample: [S6] F6: Sample	XCorr Sequest HT	Confidence Sequest HT	Percolator q-Value Sequest HT	Percolator PEP Sequest HT
	FALSE	High	[K].TAVVVGTITDDVR.[V]			1.71733e-06	0	1	1	1	Q07020	Q07020 [79-91]	0	1345.73	High	4.31528	High	0	9.067e-07
	FALSE	High	[R].TNSTFNQVVLK.[R]			2.80867e-05	0	1	1	2	Q07020	Q07020 [39-49]	0	1250.67	High	3.32842	High	0	1.68e-05
	FALSE	High	[K].ILTFDQLALDSPK.[G]			1.07227e-06	0	1	1	1	Q07020	Q07020 [120-132]	0	1460.8	High	3.36649	High	0	5.513e-07
	FALSE	High	[K].GCGTVLLSGPR.[K]	1xCarbamidomethyl [C2]		0.00109912	0	1	1	1	Q07020	Q07020 [133-143]	0	1116.58	High	2.61644	High	0	0.0007817
	FALSE	High	[R].TNRPPLSLSR.[M]			0.000682119	0	1	1	1	Q07020	Q07020 [56-65]	0	1140.65	High	2.63581	High	0	0.0004735
	FALSE	High	[R].TNSTFNQVVLKR.[L]			2.2124e-05	0	1	1	2	Q07020	Q07020 [39-50]	1	1406.78	High	3.82111	High	0	2.416e-05
FALSE	High	Master Protein	P60866	40S ribosomal protein S20 OS=Homo sapiens GN=RPS20 PE=1 SV=1	0	32.8754	29.4118	4	12	4	1	119	13.364	9.94	High		42.9191	4
	Checked	Confidence	Annotated Sequence	Modifications	Modifications in Master Proteins	Qvality PEP	Qvality q-value	# Protein Groups	# Proteins	# PSMs	Master Protein Accessions	Positions in Master Proteins	# Missed Cleavages	Theo. MH+ [Da]	Found in Sample: [S6] F6: Sample	XCorr Sequest HT	Confidence Sequest HT	Percolator q-Value Sequest HT	Percolator PEP Sequest HT
	FALSE	High	[R].LIDLHSPSEIVK.[QK]			5.5341e-05	0	1	2	6	P60866	P60866 [88-99]	0	1350.76	High	3.69182	High	0	3.421e-05
	FALSE	High	[K].DTGKTPVEPEVAIHR.[I]			2.1484e-07	0	1	1	4	P60866	P60866 [5-19]	1	1648.87	High	4.88869	High	0	1.028e-07
	FALSE	High	[K].TPVEPEVAIHR.[I]			1.16834e-07	0	1	1	3	P60866	P60866 [9-19]	0	1247.67	High	4.52904	High	0	3.023e-07
	FALSE	High	[R].IRITLTSR.[N]			0.0884028	0.00470018	1	2	2	P60866	P60866 [20-27]	1	959.6	High	2.29484	High	0.005592	0.09239
FALSE	High	Master Protein	P09651	Heterogeneous nuclear ribonucleoprotein A1 OS=Homo sapiens GN=HNRNPA1 PE=1 SV=5	0	32.8268	13.7097	6	9	3	1	372	38.723	9.13	High		27.2084	6
	Checked	Confidence	Annotated Sequence	Modifications	Modifications in Master Proteins	Qvality PEP	Qvality q-value	# Protein Groups	# Proteins	# PSMs	Master Protein Accessions	Positions in Master Proteins	# Missed Cleavages	Theo. MH+ [Da]	Found in Sample: [S6] F6: Sample	XCorr Sequest HT	Confidence Sequest HT	Percolator q-Value Sequest HT	Percolator PEP Sequest HT
	FALSE	High	[R].SSGPYGGGGQYFAKPR.[N]			5.07835e-10	0	1	2	4	P09651	P09651 [337-352]	0	1628.78	High	4.75859	High	0	1.835e-10
	FALSE	High	[K].IFVGGIKEDTEEHHLR.[D]			1.20807e-09	0	2	4	2	P22626; P09651	P22626 [114-129]; P09651 [107-122]	1	1879.97	High	4.70192	High	0	4.539e-10
	FALSE	High	[K].IEVIEIMTDR.[G]			0.00568123	0.00033675	1	3	1	P09651	P09651 [131-140]	0	1218.64	High	2.05155	High	0.0002686	0.004378
	FALSE	High	[K].KLFVGGLK.[EG]			0.0294086	0.00089158	4	6	3	P51991; Q13151; P22626; P09651	P51991 [127-134]; Q13151 [99-106]; P22626 [113-120]; P09651 [106-113]	1	861.556	High	2.61887	High	0.0009489	0.02451
	FALSE	High	[R].DYFEQYGK.[I]			0.0491904	0.00215483	1	3	1	P09651	P09651 [123-130]	0	1049.46	High	1.5923	High	0.002154	0.04204
	FALSE	High	[K].LFVGGLK.[EGA]			0.101696	0.00630964	4	9	3	P51991; Q13151; P22626; P09651	P51991 [128-134]; Q13151 [100-106]; P22626 [114-120]; P09651 [107-113]	0	733.461	High	1.87764	High	0.005427	0.09035
FALSE	High	Master Protein	Q9UL18	Protein argonaute-1 OS=Homo sapiens GN=AGO1 PE=1 SV=3	0	32.1904	11.7853	8	8	4	1	857	97.152	9.16	High		20.848	8
	Checked	Confidence	Annotated Sequence	Modifications	Modifications in Master Proteins	Qvality PEP	Qvality q-value	# Protein Groups	# Proteins	# PSMs	Master Protein Accessions	Positions in Master Proteins	# Missed Cleavages	Theo. MH+ [Da]	Found in Sample: [S6] F6: Sample	XCorr Sequest HT	Confidence Sequest HT	Percolator q-Value Sequest HT	Percolator PEP Sequest HT
	FALSE	High	[RK].YPHLPCLQVGQEQK.[H]	1xCarbamidomethyl [C6]		0.000213498	0	2	6	1	Q9UL18; Q8CJG0	Q9UL18 [320-333]; Q8CJG0 [323-336]	0	1696.85	High	2.88642	High	0	0.0001408
	FALSE	High	[K].NIYTVTALPIGNER.[V]			5.67487e-05	0	1	1	1	Q9UL18	Q9UL18 [97-110]	0	1560.84	High	2.87712	High	0	3.517e-05
	FALSE	High	[K].HTYLPLEVCNIVAGQR.[C]	1xCarbamidomethyl [C9]		2.7619e-07	0	2	6	1	Q9UL18; Q8CJG0	Q9UL18 [334-349]; Q8CJG0 [337-352]	0	1869.96	High	3.57174	High	0	1.334e-07
	FALSE	High	[K].DYQPGITYIVVQK.[R]			0.000415389	0	1	2	1	Q9UL18	Q9UL18 [695-707]	0	1523.81	High	2.04283	High	0	0.0002831
	FALSE	High	[R].VLPAPILQYGGR.[N]			0.00015794	0	1	1	1	Q9UL18	Q9UL18 [410-421]	0	1283.75	High	2.73571	High	0	0.0001027
	FALSE	High	[K].YAQGADSVEPMFR.[H]			1.64695e-05	0	2	4	1	Q9UL18; Q8CJG0	Q9UL18 [492-504]; Q8CJG0 [495-507]	0	1470.67	High	2.54124	High	0	9.663e-06
	FALSE	High	[R].ELLIQFYK.[S]			0.00896915	0.00033675	2	6	1	Q9UL18; Q8CJG0	Q9UL18 [646-653]; Q8CJG0 [649-656]	0	1053.6	High	1.99577	High	0.0002686	0.007038
	FALSE	High	[K].VWAIACFAPQK.[Q]	1xCarbamidomethyl [C6]		0.00639864	0.00033675	1	1	1	Q9UL18	Q9UL18 [448-458]	0	1290.67	High	2.19718	High	0.0002686	0.004939
FALSE	High	Master Protein	P62753	40S ribosomal protein S6 OS=Homo sapiens GN=RPS6 PE=1 SV=1	0	32.0188	16.8675	7	9	7	1	249	28.663	10.84	High		28.858	7
	Checked	Confidence	Annotated Sequence	Modifications	Modifications in Master Proteins	Qvality PEP	Qvality q-value	# Protein Groups	# Proteins	# PSMs	Master Protein Accessions	Positions in Master Proteins	# Missed Cleavages	Theo. MH+ [Da]	Found in Sample: [S6] F6: Sample	XCorr Sequest HT	Confidence Sequest HT	Percolator q-Value Sequest HT	Percolator PEP Sequest HT
	FALSE	High	[K].LNISFPATGCQK.[L]	1xCarbamidomethyl [C10]		7.46521e-06	0	1	1	1	P62753	P62753 [3-14]	0	1335.67	High	3.16447	High	0	4.224e-06
	FALSE	High	[K].LFNLSKEDDVR.[Q]			7.96576e-05	0	1	1	2	P62753	P62753 [144-154]	1	1335.69	High	3.15038	High	0	5.016e-05
	FALSE	High	[K].DIPGLTDTTVPR.[R]			0.00040255	0	1	1	1	P62753	P62753 [120-131]	0	1284.68	High	2.32434	High	0	0.0002738
	FALSE	High	[R].KLFNLSKEDDVR.[Q]			6.42076e-06	0	1	1	1	P62753	P62753 [143-154]	2	1463.79	High	3.86523	High	0	3.599e-06
	FALSE	High	[K].KGEKDIPGLTDTTVPR.[R]			3.52089e-08	0	1	1	2	P62753	P62753 [116-131]	2	1726.93	High	5.31109	High	0	1.551e-08
	FALSE	High	[R].KLFNLSK.[E]			0.0848377	0.00470018	1	1	1	P62753	P62753 [143-149]	1	849.519	High	2.46591	High	0.004152	0.07475
	FALSE	High	[-].MKLNISFPATGCQK.[L]	1xCarbamidomethyl [C12]		0.0942845	0.00516705	1	1	1	P62753	P62753 [1-14]	1	1594.81	High	2.21293	High	0.004529	0.08319
FALSE	High	Master Protein	Q7Z2W4	Zinc finger CCCH-type antiviral protein 1 OS=Homo sapiens GN=ZC3HAV1 PE=1 SV=3	0	31.8968	12.7494	9	9	9	1	902	101.367	8.4	High		17.2862	9
	Checked	Confidence	Annotated Sequence	Modifications	Modifications in Master Proteins	Qvality PEP	Qvality q-value	# Protein Groups	# Proteins	# PSMs	Master Protein Accessions	Positions in Master Proteins	# Missed Cleavages	Theo. MH+ [Da]	Found in Sample: [S6] F6: Sample	XCorr Sequest HT	Confidence Sequest HT	Percolator q-Value Sequest HT	Percolator PEP Sequest HT
	FALSE	High	[R].SNPSVFVIFQK.[D]			0.000916209	0	1	1	1	Q7Z2W4	Q7Z2W4 [872-882]	0	1265.69	High	1.63394	High	0	0.0006448
	FALSE	High	[R].VALVNDSLSDVTSTTSSR.[V]			6.18286e-09	0	1	1	1	Q7Z2W4	Q7Z2W4 [486-503]	0	1851.93	High	3.6911	High	0	2.513e-09
	FALSE	High	[R].EHGLNPDVVQNIQDICNSK.[H]	1xCarbamidomethyl [C16]		3.44813e-06	0	1	1	1	Q7Z2W4	Q7Z2W4 [204-222]	0	2180.04	High	3.24917	High	0	1.871e-06
	FALSE	High	[R].LHICDHFTR.[G]	1xCarbamidomethyl [C4]		0.000281439	0	1	1	1	Q7Z2W4	Q7Z2W4 [171-179]	0	1198.58	High	2.86634	High	0	0.0001884
	FALSE	High	[K].LSEIHHLHPEYVR.[V]			0.00113416	0	1	1	1	Q7Z2W4	Q7Z2W4 [730-742]	0	1629.85	High	2.26386	High	0	0.0008077
	FALSE	High	[R].ASLEDAPVDDLTR.[K]			0.00272961	0.00033675	1	1	1	Q7Z2W4	Q7Z2W4 [283-295]	0	1401.69	High	1.88008	High	0.0002686	0.002034
	FALSE	High	[R].KGTGLLSSDYR.[I]			0.0124871	0.00033675	1	1	1	Q7Z2W4	Q7Z2W4 [401-411]	1	1196.63	High	2.35681	High	0.0002686	0.009961
	FALSE	High	[K].LLFYATSR.[A]			0.0255148	0.00089158	1	1	1	Q7Z2W4	Q7Z2W4 [784-791]	0	970.536	High	1.60872	High	0.0009489	0.0211
	FALSE	High	[K].YCQRPCDNLHLCK.[L]	3xCarbamidomethyl [C2; C6; C12]		0.0736018	0.00357567	1	1	1	Q7Z2W4	Q7Z2W4 [77-89]	0	1763.78	High	1.45217	High	0.003261	0.06431
FALSE	High	Master Protein	Q12905	Interleukin enhancer-binding factor 2 OS=Homo sapiens GN=ILF2 PE=1 SV=2	0	31.2364	21.0256	7	10	7	1	390	43.035	5.26	High		24.2607	7
	Checked	Confidence	Annotated Sequence	Modifications	Modifications in Master Proteins	Qvality PEP	Qvality q-value	# Protein Groups	# Proteins	# PSMs	Master Protein Accessions	Positions in Master Proteins	# Missed Cleavages	Theo. MH+ [Da]	Found in Sample: [S6] F6: Sample	XCorr Sequest HT	Confidence Sequest HT	Percolator q-Value Sequest HT	Percolator PEP Sequest HT
	FALSE	High	[K].VLQSALAAIR.[H]			0.000916209	0	1	1	1	Q12905	Q12905 [197-206]	0	1041.64	High	2.6923	High	0	0.0006479
	FALSE	High	[R].VKPAPDETSFSEALLKR.[N]			8.37569e-08	0	1	1	2	Q12905	Q12905 [44-60]	1	1888.02	High	3.74792	High	0	3.823e-08
	FALSE	High	[R].QPLALNVAYR.[R]			0.00134358	0	1	1	1	Q12905	Q12905 [260-269]	0	1144.65	High	2.50948	High	0	0.000963
	FALSE	High	[K].ILPTLEAVAALGNK.[V]			8.77065e-07	0	1	1	2	Q12905	Q12905 [128-141]	0	1409.84	High	2.94873	High	0	4.473e-07
	FALSE	High	[K].ILITTVPPNLR.[K]			0.00869321	0.00033675	1	1	2	Q12905	Q12905 [175-185]	0	1236.77	High	2.19362	High	0.0002686	0.006845
	FALSE	High	[R].NQDLAPNSAEQASILSLVTK.[I]			0.00447819	0.00033675	1	1	1	Q12905	Q12905 [61-80]	0	2099.1	High	1.99282	High	0.0002686	0.003402
	FALSE	High	[R].VKPAPDETSFSEALLK.[R]			0.104685	0.00651781	1	1	1	Q12905	Q12905 [44-59]	0	1731.92	High	1.36188	High	0.005592	0.09327
FALSE	High	Master Protein	P14868	Aspartate--tRNA ligase, cytoplasmic OS=Homo sapiens GN=DARS PE=1 SV=2	0	31.0675	25.1497	12	12	12	1	501	57.1	6.55	High		23.7005	12
	Checked	Confidence	Annotated Sequence	Modifications	Modifications in Master Proteins	Qvality PEP	Qvality q-value	# Protein Groups	# Proteins	# PSMs	Master Protein Accessions	Positions in Master Proteins	# Missed Cleavages	Theo. MH+ [Da]	Found in Sample: [S6] F6: Sample	XCorr Sequest HT	Confidence Sequest HT	Percolator q-Value Sequest HT	Percolator PEP Sequest HT
	FALSE	High	[R].EAGVEMGDEDDLSTPNEK.[L]			2.81443e-07	0	1	1	1	P14868	P14868 [357-374]	0	1935.81	High	3.35079	High	0	1.365e-07
	FALSE	High	[K].NNAYLAQSPQLYK.[Q]			0.000133309	0	1	1	1	P14868	P14868 [242-254]	0	1509.77	High	2.75363	High	0	8.606e-05
	FALSE	High	[R].YGISSMIQSQEKPDR.[V]			6.26149e-06	0	1	1	1	P14868	P14868 [29-43]	0	1738.84	High	3.19296	High	0	3.499e-06
	FALSE	High	[K].ESIVDVEGVVR.[K]			0.00858521	0.00033675	1	1	1	P14868	P14868 [111-121]	0	1201.64	High	2.17108	High	0.0002686	0.006744
	FALSE	High	[K].GFVEIQTPK.[I]			0.00937018	0.00033675	1	1	1	P14868	P14868 [214-222]	0	1018.56	High	2.19454	High	0.0002686	0.0074
	FALSE	High	[R].VTMLFLGLHNVR.[Q]			0.00612438	0.00033675	1	1	1	P14868	P14868 [476-487]	0	1399.79	High	1.84937	High	0.0002686	0.004733
	FALSE	High	[K].VFSIGPVFR.[A]			0.023253	0.00089158	1	1	1	P14868	P14868 [265-273]	0	1021.58	High	1.84142	High	0.0009489	0.0192
	FALSE	High	[K].QCFLVLR.[Q]	1xCarbamidomethyl [C2]		0.0305166	0.00115529	1	1	1	P14868	P14868 [75-81]	0	935.513	High	1.8314	High	0.001152	0.02554
	FALSE	High	[K].AYIDSFR.[F]			0.0575724	0.00291553	1	1	1	P14868	P14868 [454-460]	0	871.431	High	1.80459	High	0.002756	0.04955
	FALSE	High	[K].QFPCEPFK.[F]	1xCarbamidomethyl [C4]		0.0776421	0.00379254	1	1	1	P14868	P14868 [331-338]	0	1052.49	High	1.29003	High	0.003437	0.06809
	FALSE	High	[R].IHDPQLLTER.[A]			0.0828607	0.00450862	1	1	1	P14868	P14868 [432-441]	0	1221.66	High	2.60239	High	0.004003	0.07271
	FALSE	High	[K].FLEPTLR.[L]			0.0833509	0.00450862	1	1	1	P14868	P14868 [339-345]	0	875.499	High	1.95768	High	0.004003	0.0733
FALSE	High	Master Protein	P51991	Heterogeneous nuclear ribonucleoprotein A3 OS=Homo sapiens GN=HNRNPA3 PE=1 SV=2	0	30.8602	18.7831	7	8	5	1	378	39.571	9.01	High	Acetyl [N-Term]	19.5856	7
	Checked	Confidence	Annotated Sequence	Modifications	Modifications in Master Proteins	Qvality PEP	Qvality q-value	# Protein Groups	# Proteins	# PSMs	Master Protein Accessions	Positions in Master Proteins	# Missed Cleavages	Theo. MH+ [Da]	Found in Sample: [S6] F6: Sample	XCorr Sequest HT	Confidence Sequest HT	Percolator q-Value Sequest HT	Percolator PEP Sequest HT
	FALSE	High	[K].WGTLTDCVVMRDPQTK.[R]	1xCarbamidomethyl [C7]		7.96576e-05	0	1	1	1	P51991	P51991 [58-73]	1	1906.91	High	2.94794	High	0	5e-05
	FALSE	High	[K].IFVGGIKEDTEEYNLR.[D]			0.000126777	0	1	1	1	P51991	P51991 [128-143]	1	1882.95	High	2.11252	High	0	8.162e-05
	FALSE	High	[K].WGTLTDCVVMR.[D]	1xCarbamidomethyl [C7]		5.10026e-05	0	1	1	1	P51991	P51991 [58-68]	0	1337.63	High	2.57715	High	0	3.141e-05
	FALSE	High	[R].SSGSPYGGGYGSGGGSGGYGSR.[R]			3.4476e-12	0	1	1	2	P51991	P51991 [355-376]	0	1910.79	High	5.13738	High	0	9.88e-13
	FALSE	High	[-].MEVKPPPGRPQPDSGR.[R]	1xAcetyl [N-Term]	P51991 1xAcetyl [N-Term]	0.00070387	0	1	1	1	P51991	P51991 [1-16]	0	1789.9	High	2.31406	High	0	0.000492
	FALSE	High	[K].KLFVGGLK.[EG]			0.0294086	0.00089158	4	6	3	P51991; Q13151; P22626; P09651	P51991 [127-134]; Q13151 [99-106]; P22626 [113-120]; P09651 [106-113]	1	861.556	High	2.61887	High	0.0009489	0.02451
	FALSE	High	[K].LFVGGLK.[EGA]			0.101696	0.00630964	4	9	3	P51991; Q13151; P22626; P09651	P51991 [128-134]; Q13151 [100-106]; P22626 [114-120]; P09651 [107-113]	0	733.461	High	1.87764	High	0.005427	0.09035
FALSE	High	Master Protein	Q8TEQ6	Gem-associated protein 5 OS=Homo sapiens GN=GEMIN5 PE=1 SV=3	0	30.7645	6.1008	8	9	8	1	1508	168.483	6.62	High		20.4989	8
	Checked	Confidence	Annotated Sequence	Modifications	Modifications in Master Proteins	Qvality PEP	Qvality q-value	# Protein Groups	# Proteins	# PSMs	Master Protein Accessions	Positions in Master Proteins	# Missed Cleavages	Theo. MH+ [Da]	Found in Sample: [S6] F6: Sample	XCorr Sequest HT	Confidence Sequest HT	Percolator q-Value Sequest HT	Percolator PEP Sequest HT
	FALSE	High	[R].EPVICTPVSSGFEK.[S]	1xCarbamidomethyl [C5]		0.000352822	0	1	1	1	Q8TEQ6	Q8TEQ6 [802-815]	0	1549.76	High	1.91188	High	0	0.0002378
	FALSE	High	[K].LSGEAFDINK.[L]			6.35399e-05	0	1	1	1	Q8TEQ6	Q8TEQ6 [515-524]	0	1093.55	High	3.06214	High	0	3.973e-05
	FALSE	High	[K].QLCFQDQYVK.[A]	1xCarbamidomethyl [C3]		0.000259378	0	1	1	1	Q8TEQ6	Q8TEQ6 [971-980]	0	1328.63	High	2.33054	High	0	0.0001723
	FALSE	High	[K].VTALCWHPTK.[E]	1xCarbamidomethyl [C5]		8.91903e-05	0	1	1	1	Q8TEQ6	Q8TEQ6 [429-438]	0	1212.62	High	2.73072	High	0	5.636e-05
	FALSE	High	[R].VIGELVGHTER.[V]			1.64347e-06	0	1	1	1	Q8TEQ6	Q8TEQ6 [56-66]	0	1209.66	High	3.2751	High	0	8.657e-07
	FALSE	High	[K].CYLGATCAYDAAK.[V]	2xCarbamidomethyl [C1; C7]		0.000115381	0	1	1	1	Q8TEQ6	Q8TEQ6 [1045-1057]	0	1463.63	High	2.13742	High	0	7.415e-05
	FALSE	High	[K].VYEAVELLK.[S]			0.0100996	0.00033675	1	1	1	Q8TEQ6	Q8TEQ6 [991-999]	0	1063.6	High	1.37104	High	0.0002686	0.008009
	FALSE	High	[R].VGPGAGESPGTPPFR.[V]			0.00476763	0.00033675	1	1	2	Q8TEQ6	Q8TEQ6 [41-55]	0	1425.71	High	2.77597	High	0.0002686	0.003646
FALSE	High	Master Protein	Q13283	Ras GTPase-activating protein-binding protein 1 OS=Homo sapiens GN=G3BP1 PE=1 SV=1	0	30.556	21.6738	7	9	7	1	466	52.132	5.52	High		12.8342	7
	Checked	Confidence	Annotated Sequence	Modifications	Modifications in Master Proteins	Qvality PEP	Qvality q-value	# Protein Groups	# Proteins	# PSMs	Master Protein Accessions	Positions in Master Proteins	# Missed Cleavages	Theo. MH+ [Da]	Found in Sample: [S6] F6: Sample	XCorr Sequest HT	Confidence Sequest HT	Percolator q-Value Sequest HT	Percolator PEP Sequest HT
	FALSE	High	[K].FYVHNDIFR.[Y]			0.00199492	0	1	1	2	Q13283	Q13283 [124-132]	0	1210.6	High	2.04989	High	0	0.001459
	FALSE	High	[R].FMQTFVLAPEGSVANK.[F]			2.2309e-07	0	1	1	1	Q13283	Q13283 [108-123]	0	1738.88	High	3.95394	High	0	1.068e-07
	FALSE	High	[K].SSSPAPADIAQTVQEDLR.[T]			9.61659e-08	0	1	1	1	Q13283	Q13283 [230-247]	0	1884.93	High	2.36274	High	0	4.441e-08
	FALSE	High	[R].TFSWASVTSK.[N]			0.00135204	0	1	1	1	Q13283	Q13283 [248-257]	0	1113.56	High	2.38532	High	0	0.0009699
	FALSE	High	[K].VPASQPRPESKPESQIPPQRPQR.[D]			0.000281439	0	1	1	2	Q13283	Q13283 [277-299]	0	2609.39	High	1.54655	High	0	0.0001881
	FALSE	High	[K].VLSNRPIMFR.[G]			0.0165272	0.000646941	1	1	1	Q13283	Q13283 [394-403]	0	1232.69	High	2.08232	High	0.0005161	0.01337
	FALSE	High	[R].QYYTLLNQAPDMLHR.[F]	1xOxidation [M12]		0.0199141	0.00089158	1	1	1	Q13283	Q13283 [18-32]	0	1878.92	High	1.63833	High	0.0007505	0.01625
FALSE	High	Master Protein	O95071	E3 ubiquitin-protein ligase UBR5 OS=Homo sapiens GN=UBR5 PE=1 SV=2	0	30.5351	4.25152	10	12	10	1	2799	309.158	5.85	High		22.9022	10
	Checked	Confidence	Annotated Sequence	Modifications	Modifications in Master Proteins	Qvality PEP	Qvality q-value	# Protein Groups	# Proteins	# PSMs	Master Protein Accessions	Positions in Master Proteins	# Missed Cleavages	Theo. MH+ [Da]	Found in Sample: [S6] F6: Sample	XCorr Sequest HT	Confidence Sequest HT	Percolator q-Value Sequest HT	Percolator PEP Sequest HT
	FALSE	High	[R].VLQDWNALK.[S]			0.000933625	0	1	1	1	O95071	O95071 [1332-1340]	0	1086.59	High	2.50149	High	0	0.0006581
	FALSE	High	[R].LLTATNLVTLPNSR.[G]			1.55645e-05	0	1	2	1	O95071	O95071 [1258-1271]	0	1512.87	High	2.75545	High	0	9.097e-06
	FALSE	High	[R].YCIFDLATGK.[A]	1xCarbamidomethyl [C2]		0.000442306	0	1	2	2	O95071	O95071 [768-777]	0	1187.58	High	1.91875	High	0	0.0003096
	FALSE	High	[R].KEDLFGRPSQGLYSSSASSGK.[C]			8.97522e-05	0	1	1	2	O95071	O95071 [2063-2083]	1	2201.08	High	3.50776	High	0	0.0001818
	FALSE	High	[K].NSLEDLTAEDFR.[L]			0.0101628	0.00033675	1	2	1	O95071	O95071 [2665-2676]	0	1409.65	High	1.87271	High	0.0002686	0.008048
	FALSE	High	[R].NVAIFTAGQESPIILR.[D]			0.0109536	0.00033675	1	1	1	O95071	O95071 [798-813]	0	1728.96	High	1.91931	High	0.0002686	0.0087
	FALSE	High	[R].LSLELFGR.[V]			0.00660199	0.00033675	1	2	1	O95071	O95071 [2191-2198]	0	934.536	High	1.83834	High	0.0002686	0.00513
	FALSE	High	[K].IVLLSANSIR.[A]			0.0285154	0.00089158	1	2	1	O95071	O95071 [424-433]	0	1085.67	High	2.21967	High	0.0009489	0.0237
	FALSE	High	[R].IDELQVVK.[T]			0.0430245	0.00192473	1	2	1	O95071	O95071 [713-720]	0	943.546	High	1.44593	High	0.001756	0.0365
	FALSE	High	[R].WLDGASFDNER.[G]			0.0586229	0.00314104	1	2	1	O95071	O95071 [322-332]	0	1309.58	High	1.17293	High	0.002934	0.05051
FALSE	High	Master Protein	P52272	Heterogeneous nuclear ribonucleoprotein M OS=Homo sapiens GN=HNRNPM PE=1 SV=3	0	30.5277	14.1096	10	13	10	1	730	77.464	8.7	High		29.4086	10
	Checked	Confidence	Annotated Sequence	Modifications	Modifications in Master Proteins	Qvality PEP	Qvality q-value	# Protein Groups	# Proteins	# PSMs	Master Protein Accessions	Positions in Master Proteins	# Missed Cleavages	Theo. MH+ [Da]	Found in Sample: [S6] F6: Sample	XCorr Sequest HT	Confidence Sequest HT	Percolator q-Value Sequest HT	Percolator PEP Sequest HT
	FALSE	High	[R].INEILSNALK.[R]			0.000218929	0	1	1	2	P52272	P52272 [372-381]	0	1114.65	High	2.38286	High	0	0.0001449
	FALSE	High	[R].INEILSNALKR.[G]			5.06833e-05	0	1	1	1	P52272	P52272 [372-382]	1	1270.75	High	3.03522	High	0	3.132e-05
	FALSE	High	[R].MGPAMGPALGAGIER.[M]			7.11438e-05	0	1	1	2	P52272	P52272 [592-606]	0	1427.71	High	2.79166	High	0	4.466e-05
	FALSE	High	[R].MGAGMGFGLER.[M]			0.00055797	0	1	1	1	P52272	P52272 [486-496]	0	1125.52	High	2.77955	High	0	0.000386
	FALSE	High	[R].MGPLGLDHMASSIER.[M]			0.00156195	0	1	1	1	P52272	P52272 [457-471]	0	1613.78	High	2.20189	High	0	0.001132
	FALSE	High	[K].GCGVVKFESPEVAER.[A]	1xCarbamidomethyl [C2]		0.000721768	0	1	1	2	P52272	P52272 [693-707]	1	1663.81	High	3.1432	High	0	0.0005049
	FALSE	High	[K].FESPEVAER.[A]			0.00672709	0.00033675	1	1	1	P52272	P52272 [699-707]	0	1063.51	High	2.15798	High	0.0002686	0.005203
	FALSE	High	[K].MGGMEGPFGGGMENMGR.[F]			0.0516364	0.00215483	1	1	1	P52272	P52272 [346-362]	0	1714.68	High	1.37266	High	0.002154	0.04434
	FALSE	High	[R].GCAVVEFK.[M]	1xCarbamidomethyl [C2]		0.0485965	0.00215483	1	1	1	P52272	P52272 [113-120]	0	909.45	High	2.07039	High	0.002154	0.04156
	FALSE	High	[R].AFITNIPFDVK.[W]			0.0771831	0.00379254	1	1	1	P52272	P52272 [73-83]	0	1264.69	High	1.63836	High	0.003437	0.06752
FALSE	High	Master Protein	O14979	Heterogeneous nuclear ribonucleoprotein D-like OS=Homo sapiens GN=HNRNPDL PE=1 SV=3	0	30.3184	17.619	7	8	5	1	420	46.409	9.57	High		22.6851	7
	Checked	Confidence	Annotated Sequence	Modifications	Modifications in Master Proteins	Qvality PEP	Qvality q-value	# Protein Groups	# Proteins	# PSMs	Master Protein Accessions	Positions in Master Proteins	# Missed Cleavages	Theo. MH+ [Da]	Found in Sample: [S6] F6: Sample	XCorr Sequest HT	Confidence Sequest HT	Percolator q-Value Sequest HT	Percolator PEP Sequest HT
	FALSE	High	[R].FGEVVDCTIKTDPVTGR.[S]	1xCarbamidomethyl [C7]		9.53616e-09	0	1	1	1	O14979	O14979 [171-187]	1	1893.94	High	4.04456	High	0	3.942e-09
	FALSE	High	[K].DAASVDKVLELK.[E]			7.51224e-06	0	1	1	2	O14979	O14979 [198-209]	1	1287.72	High	3.6247	High	0	4.239e-06
	FALSE	High	[R].RGFCFITYTDEEPVKK.[L]	1xCarbamidomethyl [C4]		8.37617e-05	0	1	1	1	O14979	O14979 [274-289]	2	1989.97	High	4.18508	High	0	5.291e-05
	FALSE	High	[KR].FGEVVDCTLK.[MLT]	1xCarbamidomethyl [C7]		0.000327214	0	3	3	2	Q99729; Q14103; O14979	Q99729 [92-101]; Q14103 [120-129]; O14979 [171-180]	0	1167.57	High	2.46509	High	0	0.0002202
	FALSE	High	[K].MFIGGLSWDTSKK.[D]			0.0180303	0.000646941	1	1	1	O14979	O14979 [150-162]	1	1469.75	High	2.0439	High	0.0005161	0.01466
	FALSE	High	[K].DLTEYLSR.[F]			0.0565398	0.00291553	1	1	1	O14979	O14979 [163-170]	0	996.5	High	2.05288	High	0.002756	0.04854
	FALSE	High	[R].GFGFVLFK.[ED]			0.0762728	0.00379254	2	2	1	Q14103; O14979	Q14103 [139-146]; O14979 [190-197]	0	914.513	High	2.01064	High	0.003437	0.06669
FALSE	High	Master Protein	Q9HCJ0	Trinucleotide repeat-containing gene 6C protein OS=Homo sapiens GN=TNRC6C PE=1 SV=3	0	30.1391	5.68047	8	8	7	1	1690	175.857	6.96	High		20.2072	8
	Checked	Confidence	Annotated Sequence	Modifications	Modifications in Master Proteins	Qvality PEP	Qvality q-value	# Protein Groups	# Proteins	# PSMs	Master Protein Accessions	Positions in Master Proteins	# Missed Cleavages	Theo. MH+ [Da]	Found in Sample: [S6] F6: Sample	XCorr Sequest HT	Confidence Sequest HT	Percolator q-Value Sequest HT	Percolator PEP Sequest HT
	FALSE	High	[K].QNTAWEFEESPR.[S]			1.83251e-05	0	1	1	1	Q9HCJ0	Q9HCJ0 [456-467]	0	1493.67	High	3.61271	High	0	1.081e-05
	FALSE	High	[KR].NLTPQIDGSTLR.[T]			0.000904779	0	2	2	1	Q8NDV7; Q9HCJ0	Q8NDV7 [1787-1798]; Q9HCJ0 [1520-1531]	0	1314.7	High	2.6414	High	0	0.0006382
	FALSE	High	[R].LQIQQQMLQAQR.[N]			1.46172e-05	0	1	1	1	Q9HCJ0	Q9HCJ0 [1164-1175]	0	1484.8	High	2.7013	High	0	8.508e-06
	FALSE	High	[R].DKGIIDQGHIQLPR.[N]			0.000378052	0	1	1	1	Q9HCJ0	Q9HCJ0 [423-436]	1	1589.88	High	1.5928	High	0	0.0002563
	FALSE	High	[R].TITNLQQQIQQHQR.[Q]			1.87515e-06	0	1	1	1	Q9HCJ0	Q9HCJ0 [1191-1204]	0	1735.92	High	3.58601	High	0	9.944e-07
	FALSE	High	[K].HGAIPGGLSIGPPGK.[S]			0.0025477	0.00033675	1	1	1	Q9HCJ0	Q9HCJ0 [1323-1337]	0	1357.76	High	2.93705	High	0.0002686	0.001889
	FALSE	High	[R].QLAQALLVK.[Q]			0.00257985	0.00033675	1	1	1	Q9HCJ0	Q9HCJ0 [1205-1213]	0	983.625	High	2.58701	High	0.0002686	0.001917
	FALSE	High	[R].TSSWLVLR.[N]			0.0165272	0.000646941	1	1	1	Q9HCJ0	Q9HCJ0 [1512-1519]	0	961.547	High	2.14171	High	0.0005161	0.0134
FALSE	High	Master Protein	Q9NZI8	Insulin-like growth factor 2 mRNA-binding protein 1 OS=Homo sapiens GN=IGF2BP1 PE=1 SV=2	0	29.3687	14.0381	7	9	6	1	577	63.441	9.2	High		25.5007	7
	Checked	Confidence	Annotated Sequence	Modifications	Modifications in Master Proteins	Qvality PEP	Qvality q-value	# Protein Groups	# Proteins	# PSMs	Master Protein Accessions	Positions in Master Proteins	# Missed Cleavages	Theo. MH+ [Da]	Found in Sample: [S6] F6: Sample	XCorr Sequest HT	Confidence Sequest HT	Percolator q-Value Sequest HT	Percolator PEP Sequest HT
	FALSE	High	[K].TVNELQNLTAAEVVVPR.[D]			6.86489e-10	0	1	2	1	Q9NZI8	Q9NZI8 [509-525]	0	1853.01	High	4.48259	High	0	2.518e-10
	FALSE	High	[K].ILAHNNFVGR.[L]			0.00015794	0	2	4	1	Q9NZI8; O00425	Q9NZI8 [281-290]; O00425 [281-290]	0	1140.63	High	3.21523	High	0	0.0001026
	FALSE	High	[R].DQTPDENDQVIVK.[I]			0.0010585	0	1	2	2	Q9NZI8	Q9NZI8 [526-538]	0	1500.72	High	2.4247	High	0	0.0007528
	FALSE	High	[K].IIGHFYASQMAQR.[K]			3.07959e-06	0	1	2	1	Q9NZI8	Q9NZI8 [539-551]	0	1521.76	High	4.01236	High	0	1.663e-06
	FALSE	High	[K].QQQVDIPLR.[L]			0.00543764	0.00033675	1	1	1	Q9NZI8	Q9NZI8 [191-199]	0	1096.61	High	2.49318	High	0.0002686	0.004162
	FALSE	High	[K].IRDILAQVK.[Q]			0.0259924	0.00089158	1	2	2	Q9NZI8	Q9NZI8 [553-561]	1	1055.66	High	2.91163	High	0.003103	0.05723
	FALSE	High	[K].ISYSGQFLVK.[S]			0.0308949	0.00115529	1	2	1	Q9NZI8	Q9NZI8 [27-36]	0	1141.63	High	1.74473	High	0.001152	0.02575
FALSE	High	Master Protein	P22314	Ubiquitin-like modifier-activating enzyme 1 OS=Homo sapiens GN=UBA1 PE=1 SV=3	0	29.1874	10.4915	9	12	9	1	1058	117.774	5.76	High		22.8736	9
	Checked	Confidence	Annotated Sequence	Modifications	Modifications in Master Proteins	Qvality PEP	Qvality q-value	# Protein Groups	# Proteins	# PSMs	Master Protein Accessions	Positions in Master Proteins	# Missed Cleavages	Theo. MH+ [Da]	Found in Sample: [S6] F6: Sample	XCorr Sequest HT	Confidence Sequest HT	Percolator q-Value Sequest HT	Percolator PEP Sequest HT
	FALSE	High	[K].ATLPSPDKLPGFK.[M]			0.000159936	0	1	2	1	P22314	P22314 [831-843]	1	1370.77	High	2.64809	High	0	0.0001043
	FALSE	High	[K].DNPGVVTCLDEAR.[H]	1xCarbamidomethyl [C8]		8.11725e-05	0	1	2	2	P22314	P22314 [227-239]	0	1445.67	High	2.71686	High	0	5.106e-05
	FALSE	High	[R].LAGTQPLEVLEAVQR.[S]			0.000203038	0	1	2	2	P22314	P22314 [679-693]	0	1623.91	High	2.97234	High	0	0.0001334
	FALSE	High	[R].YDGQVAVFGSDLQEK.[L]			0.000357281	0	1	1	1	P22314	P22314 [451-465]	0	1655.79	High	2.89407	High	0	0.0002408
	FALSE	High	[R].KPLLESGTLGTK.[G]			0.000364075	0	1	2	1	P22314	P22314 [593-604]	0	1243.73	High	3.50984	High	0	0.0002454
	FALSE	High	[R].LQTSSVLVSGLR.[G]			0.00271255	0.00033675	1	1	1	P22314	P22314 [70-81]	0	1259.73	High	2.12976	High	0.0002686	0.002013
	FALSE	High	[K].QFLDYFK.[T]			0.0155301	0.000646941	1	2	2	P22314	P22314 [974-980]	0	960.483	High	1.68802	High	0.0005161	0.01254
	FALSE	High	[R].ALPAVQQNNLDEDLIR.[K]			0.0209276	0.00089158	1	1	1	P22314	P22314 [369-384]	0	1808.95	High	1.24564	High	0.0007505	0.01717
	FALSE	High	[K].NIILGGVK.[A]			0.0215866	0.00089158	1	2	1	P22314	P22314 [90-97]	0	813.519	High	1.88493	High	0.0007505	0.01777
FALSE	High	Master Protein	P61353	60S ribosomal protein L27 OS=Homo sapiens GN=RPL27 PE=1 SV=2	0	29.0844	47.0588	6	11	6	1	136	15.788	10.56	High		29.1702	6
	Checked	Confidence	Annotated Sequence	Modifications	Modifications in Master Proteins	Qvality PEP	Qvality q-value	# Protein Groups	# Proteins	# PSMs	Master Protein Accessions	Positions in Master Proteins	# Missed Cleavages	Theo. MH+ [Da]	Found in Sample: [S6] F6: Sample	XCorr Sequest HT	Confidence Sequest HT	Percolator q-Value Sequest HT	Percolator PEP Sequest HT
	FALSE	High	[K].NIDDGTSDRPYSHALVAGIDR.[Y]			1.74272e-05	0	1	1	2	P61353	P61353 [28-48]	0	2272.1	High	3.43666	High	0	4.845e-05
	FALSE	High	[K].TVVNKDVFRDPALK.[R]			4.82e-05	0	1	1	2	P61353	P61353 [94-107]	2	1601.9	High	3.75372	High	0	2.968e-05
	FALSE	High	[K].VYNYNHLMPTR.[Y]			0.000583039	0	1	1	2	P61353	P61353 [74-84]	0	1407.68	High	2.32601	High	0	0.0004028
	FALSE	High	[R].YSVDIPLDK.[T]			0.00253177	0.00033675	1	1	1	P61353	P61353 [85-93]	0	1049.55	High	2.28572	High	0.0002686	0.001877
	FALSE	High	[K].VVLVLAGR.[Y]			0.00991209	0.00033675	1	1	2	P61353	P61353 [10-17]	0	826.551	High	2.29786	High	0.0005161	0.01252
	FALSE	High	[K].DVFRDPALKR.[K]			0.0285154	0.00089158	1	1	2	P61353	P61353 [99-108]	2	1216.68	High	2.33931	High	0.0009489	0.02372
FALSE	High	Master Protein	Q7KZF4	Staphylococcal nuclease domain-containing protein 1 OS=Homo sapiens GN=SND1 PE=1 SV=1	0	28.8529	10.989	9	10	9	1	910	101.934	7.17	High		18.8622	9
	Checked	Confidence	Annotated Sequence	Modifications	Modifications in Master Proteins	Qvality PEP	Qvality q-value	# Protein Groups	# Proteins	# PSMs	Master Protein Accessions	Positions in Master Proteins	# Missed Cleavages	Theo. MH+ [Da]	Found in Sample: [S6] F6: Sample	XCorr Sequest HT	Confidence Sequest HT	Percolator q-Value Sequest HT	Percolator PEP Sequest HT
	FALSE	High	[R].LGTLSPAFSTR.[V]			0.000224497	0	1	1	1	Q7KZF4	Q7KZF4 [777-787]	0	1149.63	High	3.31573	High	0	0.0001481
	FALSE	High	[R].SSHYDELLAAEAR.[A]			8.46424e-06	0	1	2	2	Q7KZF4	Q7KZF4 [473-485]	0	1461.7	High	2.78066	High	0	4.817e-06
	FALSE	High	[K].VITEYLNAQESAK.[S]			3.5881e-05	0	1	2	1	Q7KZF4	Q7KZF4 [874-886]	0	1465.75	High	2.67896	High	0	2.181e-05
	FALSE	High	[R].SEAVVEYVFSGSR.[L]			0.000317101	0	1	2	1	Q7KZF4	Q7KZF4 [527-539]	0	1429.7	High	2.35239	High	0	0.0002131
	FALSE	High	[K].VMQVLNADAIVVK.[L]			0.00145778	0	1	2	1	Q7KZF4	Q7KZF4 [347-359]	0	1399.8	High	1.81674	High	0	0.001051
	FALSE	High	[K].TIHLSSIRPPR.[L]			0.00568123	0.00033675	1	2	1	Q7KZF4	Q7KZF4 [367-377]	0	1276.75	High	2.28243	High	0.0002686	0.004355
	FALSE	High	[K].SLLSAEEAAK.[Q]			0.0159216	0.000646941	1	1	1	Q7KZF4	Q7KZF4 [642-651]	0	1018.54	High	1.83619	High	0.0005161	0.01283
	FALSE	High	[K].QFLPFLQR.[A]			0.101108	0.00630964	1	2	1	Q7KZF4	Q7KZF4 [516-523]	0	1048.59	High	1.55926	High	0.005427	0.08975
	FALSE	High	[K].FVDGEWYR.[A]			0.115449	0.0081022	1	2	1	Q7KZF4	Q7KZF4 [740-747]	0	1071.49	High	1.61128	High	0.007233	0.1035
FALSE	High	Master Protein	P14625	Endoplasmin OS=Homo sapiens GN=HSP90B1 PE=1 SV=1	0	28.724	10.7098	8	8	7	1	803	92.411	4.84	High		20.2096	8
	Checked	Confidence	Annotated Sequence	Modifications	Modifications in Master Proteins	Qvality PEP	Qvality q-value	# Protein Groups	# Proteins	# PSMs	Master Protein Accessions	Positions in Master Proteins	# Missed Cleavages	Theo. MH+ [Da]	Found in Sample: [S6] F6: Sample	XCorr Sequest HT	Confidence Sequest HT	Percolator q-Value Sequest HT	Percolator PEP Sequest HT
	FALSE	High	[R].SGYLLPDTK.[A]			0.00169469	0	1	1	1	P14625	P14625 [725-733]	0	993.525	High	2.80795	High	0	0.001235
	FALSE	High	[R].ELISNASDALDKIR.[LY]			8.6973e-08	0	2	6	1	P14625; P08238	P14625 [103-116]; P08238 [42-55]	1	1544.83	High	3.91947	High	0	3.997e-08
	FALSE	High	[K].GVVDSDDLPLNVSR.[E]			4.26886e-06	0	1	1	1	P14625	P14625 [435-448]	0	1485.75	High	3.11841	High	0	2.342e-06
	FALSE	High	[K].SILFVPTSAPR.[G]			0.000252945	0	1	1	1	P14625	P14625 [385-395]	0	1187.68	High	2.74054	High	0	0.0001677
	FALSE	High	[K].DISTNYYASQK.[K]			0.000601631	0	1	1	1	P14625	P14625 [672-682]	0	1289.6	High	1.93478	High	0	0.000417
	FALSE	High	[K].EAESSPFVER.[L]			0.0094289	0.00033675	1	1	1	P14625	P14625 [548-557]	0	1150.54	High	1.91583	High	0.0002686	0.007414
	FALSE	High	[K].LIINSLYK.[N]			0.0204147	0.00089158	1	1	1	P14625	P14625 [88-95]	0	963.587	High	2.06252	High	0.0007505	0.0167
	FALSE	High	[R].GLFDEYGSK.[K]			0.0229667	0.00089158	1	2	1	P14625	P14625 [396-404]	0	1015.47	High	1.71008	High	0.0009489	0.01886
FALSE	High	Master Protein	P02662	Alpha-S1-casein OS=Bos taurus GN=CSN1S1 PE=1 SV=2	0	28.6149	27.5701	7	8	7	1	214	24.513	5.02	High		23.6558	7
	Checked	Confidence	Annotated Sequence	Modifications	Modifications in Master Proteins	Qvality PEP	Qvality q-value	# Protein Groups	# Proteins	# PSMs	Master Protein Accessions	Positions in Master Proteins	# Missed Cleavages	Theo. MH+ [Da]	Found in Sample: [S6] F6: Sample	XCorr Sequest HT	Confidence Sequest HT	Percolator q-Value Sequest HT	Percolator PEP Sequest HT
	FALSE	High	[K].HPIKHQGLPQEVLNENLLR.[F]			2.24971e-06	0	1	1	1	P02662	P02662 [19-37]	1	2235.24	High	4.24083	High	0	1.198e-06
	FALSE	High	[K].VPQLEIVPNSAEER.[L]			2.57228e-05	0	1	1	1	P02662	P02662 [121-134]	0	1580.83	High	3.08611	High	0	1.537e-05
	FALSE	High	[R].YLGYLEQLLR.[L]			0.000744783	0	1	1	1	P02662	P02662 [106-115]	0	1267.7	High	2.07332	High	0	0.0005207
	FALSE	High	[R].FFVAPFPEVFGKEK.[V]			0.00148548	0	1	1	1	P02662	P02662 [38-51]	1	1641.87	High	2.28663	High	0	0.001072
	FALSE	High	[K].YKVPQLEIVPNSAEER.[L]			0.000583039	0	1	1	1	P02662	P02662 [119-134]	1	1871.99	High	3.99554	High	0	0.000402
	FALSE	High	[K].HQGLPQEVLNENLLR.[F]			3.21117e-07	0	1	1	2	P02662	P02662 [23-37]	0	1759.94	High	4.16578	High	0	1.565e-07
	FALSE	High	[R].FFVAPFPEVFGK.[E]			0.0440872	0.00192473	1	1	1	P02662	P02662 [38-49]	0	1384.73	High	1.73545	High	0.001756	0.03754
FALSE	High	Master Protein	P24627	Lactotransferrin OS=Bos taurus GN=LTF PE=1 SV=2	0	28.4142	14.4068	8	9	8	1	708	78.006	8.32	High		16.9534	8
	Checked	Confidence	Annotated Sequence	Modifications	Modifications in Master Proteins	Qvality PEP	Qvality q-value	# Protein Groups	# Proteins	# PSMs	Master Protein Accessions	Positions in Master Proteins	# Missed Cleavages	Theo. MH+ [Da]	Found in Sample: [S6] F6: Sample	XCorr Sequest HT	Confidence Sequest HT	Percolator q-Value Sequest HT	Percolator PEP Sequest HT
	FALSE	High	[R].QAYPNLCQLCK.[G]	2xCarbamidomethyl [C7; C10]		8.42893e-05	0	1	1	1	P24627	P24627 [183-193]	0	1394.66	High	2.91666	High	0	5.328e-05
	FALSE	High	[K].CLQDGAGDVAFVK.[E]	1xCarbamidomethyl [C1]		0.0017597	0	1	1	1	P24627	P24627 [217-229]	0	1379.66	High	2.27076	High	0	0.00128
	FALSE	High	[R].SFQLFGSPPGQR.[D]			7.24968e-05	0	1	1	1	P24627	P24627 [304-315]	0	1320.67	High	2.82849	High	0	4.533e-05
	FALSE	High	[R].EPYFGYSGAFK.[C]			0.000504643	0	1	1	1	P24627	P24627 [206-216]	0	1265.58	High	2.08111	High	0	0.0003458
	FALSE	High	[K].FFSASCVPCIDR.[Q]	2xCarbamidomethyl [C6; C9]		0.000632619	0	1	1	1	P24627	P24627 [171-182]	0	1458.65	High	2.21621	High	0	0.0004381
	FALSE	High	[R].KPVTEAQSCHLAVAPNHAVVSR.[S]	1xCarbamidomethyl [C9]		5.92989e-05	0	1	1	2	P24627	P24627 [598-619]	0	2371.23	High	2.68421	High	0	3.692e-05
	FALSE	High	[K].DSALGFLR.[I]			0.0231094	0.00089158	1	1	1	P24627	P24627 [321-328]	0	878.473	High	1.95599	High	0.0009489	0.01904
	FALSE	High	[K].KGSNFQLDQLQGR.[K]			0.0538718	0.00240341	1	1	1	P24627	P24627 [119-131]	1	1490.77	High	1.27924	High	0.002349	0.04635
FALSE	High	Master Protein	P18124	60S ribosomal protein L7 OS=Homo sapiens GN=RPL7 PE=1 SV=1	0	28.0597	27.0161	8	13	8	1	248	29.207	10.65	High		30.3494	8
	Checked	Confidence	Annotated Sequence	Modifications	Modifications in Master Proteins	Qvality PEP	Qvality q-value	# Protein Groups	# Proteins	# PSMs	Master Protein Accessions	Positions in Master Proteins	# Missed Cleavages	Theo. MH+ [Da]	Found in Sample: [S6] F6: Sample	XCorr Sequest HT	Confidence Sequest HT	Percolator q-Value Sequest HT	Percolator PEP Sequest HT
	FALSE	High	[K].AGNFYVPAEPK.[L]			0.00116299	0	1	1	1	P18124	P18124 [78-88]	0	1192.6	High	2.37748	High	0	0.0008304
	FALSE	High	[R].IALTDNALIAR.[S]			1.34713e-05	0	1	1	2	P18124	P18124 [167-177]	0	1170.68	High	3.53138	High	0	1.37e-05
	FALSE	High	[R].KAGNFYVPAEPK.[L]			6.63953e-05	0	1	1	3	P18124	P18124 [77-88]	1	1320.69	High	3.42116	High	0	4.136e-05
	FALSE	High	[K].TTHFVEGGDAGNREDQINR.[L]			0.000482945	0	1	1	2	P18124	P18124 [224-242]	1	2115.98	High	3.01276	High	0	0.0003306
	FALSE	High	[K].SVNELIYKR.[G]			0.00272961	0.00033675	1	1	2	P18124	P18124 [149-157]	1	1121.63	High	2.3679	High	0.0005161	0.01439
	FALSE	High	[R].QIFNGTFVK.[L]			0.00821764	0.00033675	1	1	1	P18124	P18124 [116-124]	0	1053.57	High	2.71079	High	0.0002686	0.006441
	FALSE	High	[K].SVNELIYK.[R]			0.114789	0.0081022	1	1	1	P18124	P18124 [149-156]	0	965.53	High	1.54631	High	0.006856	0.1026
	FALSE	High	[K].ASINMLR.[I]			0.127192	0.00920363	1	1	1	P18124	P18124 [128-134]	0	804.44	High	1.83343	High	0.00805	0.1144
FALSE	High	Master Protein	Q8NC51	Plasminogen activator inhibitor 1 RNA-binding protein OS=Homo sapiens GN=SERBP1 PE=1 SV=2	0	27.6307	16.4216	6	8	6	1	408	44.938	8.65	High		15.4421	6
	Checked	Confidence	Annotated Sequence	Modifications	Modifications in Master Proteins	Qvality PEP	Qvality q-value	# Protein Groups	# Proteins	# PSMs	Master Protein Accessions	Positions in Master Proteins	# Missed Cleavages	Theo. MH+ [Da]	Found in Sample: [S6] F6: Sample	XCorr Sequest HT	Confidence Sequest HT	Percolator q-Value Sequest HT	Percolator PEP Sequest HT
	FALSE	High	[R].GGSGSHNWGTVKDELTESPK.[Y]			1.29457e-06	0	1	1	1	Q8NC51	Q8NC51 [217-236]	1	2085.98	High	3.8193	High	0	6.737e-07
	FALSE	High	[K].SEEAHAEDSVMDHHFR.[K]			0.000116108	0	1	1	1	Q8NC51	Q8NC51 [330-345]	0	1896.79	High	2.56475	High	0	7.464e-05
	FALSE	High	[K].SKSEEAHAEDSVMDHHFR.[K]			1.78313e-09	0	1	1	3	Q8NC51	Q8NC51 [328-345]	1	2111.92	High	5.05254	High	0	6.818e-10
	FALSE	High	[R].TDKSSASAPDVDDPEAFPALA.[-]			0.0334681	0.00115529	1	1	1	Q8NC51	Q8NC51 [388-408]	1	2103.97	High	1.58909	High	0.001152	0.02803
	FALSE	High	[R].AKVEFNIR.[K]			0.0347251	0.00115529	1	1	1	Q8NC51	Q8NC51 [302-309]	1	976.557	High	2.15137	High	0.001152	0.02918
	FALSE	High	[K].SSASAPDVDDPEAFPALA.[-]			0.0474293	0.00192473	1	1	1	Q8NC51	Q8NC51 [391-408]	0	1759.8	High	1.85414	High	0.002154	0.04054
FALSE	High	Master Protein	O14654	Insulin receptor substrate 4 OS=Homo sapiens GN=IRS4 PE=1 SV=1	0	27.3485	9.94431	11	13	11	1	1257	133.685	8.44	High		27.683	11
	Checked	Confidence	Annotated Sequence	Modifications	Modifications in Master Proteins	Qvality PEP	Qvality q-value	# Protein Groups	# Proteins	# PSMs	Master Protein Accessions	Positions in Master Proteins	# Missed Cleavages	Theo. MH+ [Da]	Found in Sample: [S6] F6: Sample	XCorr Sequest HT	Confidence Sequest HT	Percolator q-Value Sequest HT	Percolator PEP Sequest HT
	FALSE	High	[R].WFQPVANAADAEAVR.[G]			0.000963391	0	1	1	1	O14654	O14654 [1162-1176]	0	1644.81	High	1.78714	High	0	0.0006833
	FALSE	High	[R].GDNQAGGAAAAAAAPEPPPR.[S]			2.50318e-06	0	1	1	2	O14654	O14654 [1199-1218]	0	1788.86	High	3.15001	High	0	1.341e-06
	FALSE	High	[R].AIGDGEDEMLFTR.[R]			0.00373423	0.00033675	1	1	1	O14654	O14654 [385-397]	0	1453.66	High	1.98153	High	0.0002686	0.002816
	FALSE	High	[R].GLDKEVSYNWDPK.[D]			0.0115864	0.00033675	1	1	2	O14654	O14654 [840-852]	1	1550.75	High	2.45234	High	0.0002686	0.009223
	FALSE	High	[R].GYMMMFPR.[V]			0.00972808	0.00033675	1	1	1	O14654	O14654 [742-749]	0	1032.45	High	2.02845	High	0.0002686	0.007698
	FALSE	High	[R].RAVSVPASFFR.[R]			0.00294287	0.00033675	1	1	1	O14654	O14654 [424-434]	1	1236.68	High	2.55055	High	0.0002686	0.00219
	FALSE	High	[R].LEYYENAR.[K]			0.0094289	0.00033675	1	1	1	O14654	O14654 [109-116]	0	1057.49	High	1.98483	High	0.0002686	0.007437
	FALSE	High	[R].FEQFCHLR.[A]	1xCarbamidomethyl [C5]		0.0182558	0.000646941	1	1	1	O14654	O14654 [377-384]	0	1136.53	High	2.23377	High	0.0005161	0.01482
	FALSE	High	[R].ANPLSLDSAR.[W]			0.0320576	0.00115529	1	1	1	O14654	O14654 [985-994]	0	1043.55	High	2.31583	High	0.001152	0.02687
	FALSE	High	[R].AVSVPASFFR.[R]			0.072731	0.00357567	1	1	1	O14654	O14654 [425-434]	0	1080.58	High	2.27174	High	0.003261	0.06337
	FALSE	High	[R].SSPLGQNDNSEYVPMLPGK.[F]			0.13084	0.0093715	1	1	1	O14654	O14654 [817-835]	0	2032.96	High	1.14598	High	0.00805	0.1178
FALSE	High	Master Protein	O75643	U5 small nuclear ribonucleoprotein 200 kDa helicase OS=Homo sapiens GN=SNRNP200 PE=1 SV=2	0	27.2225	4.11985	8	8	8	1	2136	244.353	6.06	High		22.7772	8
	Checked	Confidence	Annotated Sequence	Modifications	Modifications in Master Proteins	Qvality PEP	Qvality q-value	# Protein Groups	# Proteins	# PSMs	Master Protein Accessions	Positions in Master Proteins	# Missed Cleavages	Theo. MH+ [Da]	Found in Sample: [S6] F6: Sample	XCorr Sequest HT	Confidence Sequest HT	Percolator q-Value Sequest HT	Percolator PEP Sequest HT
	FALSE	High	[K].TGNFQVTELGR.[I]			6.79411e-06	0	1	1	1	O75643	O75643 [976-986]	0	1221.62	High	3.5037	High	0	3.822e-06
	FALSE	High	[K].YAQAGFEGFK.[T]			0.000418005	0	1	1	1	O75643	O75643 [470-479]	0	1117.53	High	2.83684	High	0	0.0002849
	FALSE	High	[K].ANSNLVLQADR.[S]			1.67828e-05	0	1	1	1	O75643	O75643 [15-25]	0	1200.63	High	3.73594	High	0	9.862e-06
	FALSE	High	[K].QLPHFTSEHIKR.[C]			0.000370997	0	1	1	1	O75643	O75643 [1962-1973]	1	1492.8	High	2.764	High	0	0.0002507
	FALSE	High	[R].VPIPVKESIEEPSAK.[I]			4.97374e-05	0	1	1	1	O75643	O75643 [1044-1058]	1	1622.9	High	3.34453	High	0	3.071e-05
	FALSE	High	[R].VFSLSSEFK.[N]			0.0252012	0.00089158	1	1	1	O75643	O75643 [1017-1025]	0	1043.54	High	2.03081	High	0.0009489	0.02088
	FALSE	High	[K].TNVALMCMLR.[E]	1xCarbamidomethyl [C7]		0.0196684	0.00089158	1	1	1	O75643	O75643 [510-519]	0	1208.59	High	1.91381	High	0.0007505	0.01611
	FALSE	High	[K].KPVIVFVPSR.[K]			0.0259924	0.00089158	1	1	1	O75643	O75643 [1557-1566]	0	1141.71	High	2.64755	High	0.0009489	0.02154
FALSE	High	Master Protein	P05023	Sodium/potassium-transporting ATPase subunit alpha-1 OS=Homo sapiens GN=ATP1A1 PE=1 SV=1	0	26.5518	11.0459	9	10	9	1	1023	112.824	5.49	High		19.9752	9
	Checked	Confidence	Annotated Sequence	Modifications	Modifications in Master Proteins	Qvality PEP	Qvality q-value	# Protein Groups	# Proteins	# PSMs	Master Protein Accessions	Positions in Master Proteins	# Missed Cleavages	Theo. MH+ [Da]	Found in Sample: [S6] F6: Sample	XCorr Sequest HT	Confidence Sequest HT	Percolator q-Value Sequest HT	Percolator PEP Sequest HT
	FALSE	High	[R].QGAIVAVTGDGVNDSPALK.[K]			3.4051e-06	0	1	3	1	P05023	P05023 [708-726]	0	1811.95	High	3.64149	High	0	1.848e-06
	FALSE	High	[R].SPDFTNENPLETR.[N]			1.86341e-06	0	1	1	2	P05023	P05023 [228-240]	0	1519.7	High	2.91637	High	0	9.831e-07
	FALSE	High	[R].LNIPVSQVNPR.[D]			0.000565021	0	1	2	1	P05023	P05023 [648-658]	0	1236.71	High	2.58525	High	0	0.0003903
	FALSE	High	[K].LIIVEGCQR.[QL]	1xCarbamidomethyl [C7]		0.00985037	0.00033675	1	5	1	P05023	P05023 [699-707]	0	1087.59	High	1.98123	High	0.0002686	0.007758
	FALSE	High	[K].CIELCCGSVK.[E]	3xCarbamidomethyl [C1; C5; C6]		0.00689756	0.00033675	1	1	1	P05023	P05023 [459-468]	0	1225.54	High	2.65406	High	0.0002686	0.005347
	FALSE	High	[R].AVFQANQENLPILK.[R]			0.00582527	0.00033675	1	1	1	P05023	P05023 [431-444]	0	1584.87	High	1.88815	High	0.0002686	0.004476
	FALSE	High	[K].GVGIISEGNETVEDIAAR.[L]			0.026643	0.00089158	1	3	1	P05023	P05023 [630-647]	0	1829.92	High	1.80419	High	0.0009489	0.02207
	FALSE	High	[K].NMVPQQALVIR.[EGN]			0.0259924	0.00089158	1	4	1	P05023	P05023 [163-173]	0	1268.71	High	1.29968	High	0.0009489	0.02157
	FALSE	High	[R].LIFDNLKK.[ST]			0.0522659	0.00215483	1	6	1	P05023	P05023 [767-774]	1	990.598	High	1.7685	High	0.002154	0.04478
FALSE	High	Master Protein	P38646	Stress-70 protein, mitochondrial OS=Homo sapiens GN=HSPA9 PE=1 SV=2	0	26.4534	11.4875	6	6	6	1	679	73.635	6.16	High		18.2269	6
	Checked	Confidence	Annotated Sequence	Modifications	Modifications in Master Proteins	Qvality PEP	Qvality q-value	# Protein Groups	# Proteins	# PSMs	Master Protein Accessions	Positions in Master Proteins	# Missed Cleavages	Theo. MH+ [Da]	Found in Sample: [S6] F6: Sample	XCorr Sequest HT	Confidence Sequest HT	Percolator q-Value Sequest HT	Percolator PEP Sequest HT
	FALSE	High	[R].TTPSVVAFTADGER.[L]			5.16472e-05	0	1	1	1	P38646	P38646 [86-99]	0	1450.72	High	3.05379	High	0	3.189e-05
	FALSE	High	[K].NAVITVPAYFNDSQR.[Q]			1.47092e-05	0	1	1	1	P38646	P38646 [188-202]	0	1694.85	High	3.02922	High	0	8.59e-06
	FALSE	High	[R].AQFEGIVTDLIR.[R]			0.00171609	0	1	1	1	P38646	P38646 [349-360]	0	1361.74	High	2.41959	High	0	0.001251
	FALSE	High	[K].VQQTVQDLFGR.[A]			0.000205604	0	1	1	1	P38646	P38646 [395-405]	0	1290.68	High	3.14701	High	0	0.0001353
	FALSE	High	[K].DAGQISGLNVLR.[V]			0.000656903	0	1	1	1	P38646	P38646 [207-218]	0	1242.68	High	3.0779	High	0	0.0004574
	FALSE	High	[R].QAVTNPNNTFYATK.[R]			3.39789e-07	0	1	1	1	P38646	P38646 [108-121]	0	1568.77	High	3.49935	High	0	1.66e-07
FALSE	High	Master Protein	P13639	Elongation factor 2 OS=Homo sapiens GN=EEF2 PE=1 SV=4	0	26.4262	8.15851	8	10	8	1	858	95.277	6.83	High		24.1651	8
	Checked	Confidence	Annotated Sequence	Modifications	Modifications in Master Proteins	Qvality PEP	Qvality q-value	# Protein Groups	# Proteins	# PSMs	Master Protein Accessions	Positions in Master Proteins	# Missed Cleavages	Theo. MH+ [Da]	Found in Sample: [S6] F6: Sample	XCorr Sequest HT	Confidence Sequest HT	Percolator q-Value Sequest HT	Percolator PEP Sequest HT
	FALSE	High	[R].RCLYASVLTAQPR.[L]	1xCarbamidomethyl [C2]		0.000425953	0	1	2	1	P13639	P13639 [727-739]	1	1534.82	High	2.92549	High	0	0.0002909
	FALSE	High	[R].CLYASVLTAQPR.[L]	1xCarbamidomethyl [C1]		5.95469e-06	0	1	2	1	P13639	P13639 [728-739]	0	1378.71	High	3.31267	High	0	3.334e-06
	FALSE	High	[K].TGTITTFEHAHNMR.[V]			9.3589e-06	0	1	2	3	P13639	P13639 [482-495]	0	1615.76	High	2.91974	High	0	5.333e-06
	FALSE	High	[R].IKPVLMMNK.[M]			0.00725153	0.00033675	1	2	1	P13639	P13639 [151-159]	0	1073.62	High	2.13352	High	0.0002686	0.005644
	FALSE	High	[K].GPLMMYISK.[M]			0.0129631	0.00033675	1	2	1	P13639	P13639 [392-400]	0	1039.53	High	2.1257	High	0.0002686	0.01038
	FALSE	High	[K].STLTDSLVCK.[A]	1xCarbamidomethyl [C9]		0.00796471	0.00033675	1	2	1	P13639	P13639 [33-42]	0	1123.57	High	2.00496	High	0.0002686	0.006212
	FALSE	High	[K].FSVSPVVR.[V]			0.0358076	0.00142823	1	3	1	P13639	P13639 [499-506]	0	890.509	High	2.15406	High	0.001367	0.03004
	FALSE	High	[R].TILMMGR.[Y]			0.100522	0.00630964	1	3	1	P13639	P13639 [450-456]	0	821.437	High	1.63199	High	0.005427	0.08944
FALSE	High	Master Protein	P05141	ADP/ATP translocase 2 OS=Homo sapiens GN=SLC25A5 PE=1 SV=7	0	26.3257	27.1812	9	10	3	1	298	32.831	9.69	High		21.2453	9
	Checked	Confidence	Annotated Sequence	Modifications	Modifications in Master Proteins	Qvality PEP	Qvality q-value	# Protein Groups	# Proteins	# PSMs	Master Protein Accessions	Positions in Master Proteins	# Missed Cleavages	Theo. MH+ [Da]	Found in Sample: [S6] F6: Sample	XCorr Sequest HT	Confidence Sequest HT	Percolator q-Value Sequest HT	Percolator PEP Sequest HT
	FALSE	High	[K].DFLAGGVAAAISK.[T]			4.99453e-06	0	1	2	1	P05141	P05141 [11-23]	0	1219.67	High	2.73693	High	0	2.766e-06
	FALSE	High	[R].AAYFGIYDTAK.[G]			0.000695088	0	1	2	1	P05141	P05141 [189-199]	0	1219.6	High	2.02491	High	0	0.0004849
	FALSE	High	[K].LLLQVQHASK.[Q]			0.000236063	0	2	5	1	P12236; P05141	P12236 [34-43]; P05141 [34-43]	0	1136.68	High	2.58037	High	0	0.0001565
	FALSE	High	[K].QIFLGGVDKR.[T]			0.000225912	0	1	2	2	P05141	P05141 [97-106]	1	1132.65	High	3.07651	High	0	0.0001493
	FALSE	High	[R].YFPTQALNFAFK.[D]			0.0026124	0.00033675	2	8	1	P12236; P05141	P12236 [81-92]; P05141 [81-92]	0	1446.74	High	1.26125	High	0.0002686	0.001934
	FALSE	High	[K].EQGVLSFWR.[G]			0.0125652	0.00033675	2	3	1	P12236; P05141	P12236 [64-72]; P05141 [64-72]	0	1121.57	High	1.90731	High	0.0002686	0.01002
	FALSE	High	[K].QIFLGGVDK.[HR]			0.0271413	0.00089158	2	3	1	P12236; P05141	P12236 [97-105]; P05141 [97-105]	0	976.546	High	1.758	High	0.0009489	0.02251
	FALSE	High	[K].GAWSNVLR.[G]			0.105292	0.00651781	2	5	1	P12236; P05141	P12236 [273-280]; P05141 [273-280]	0	902.484	High	2.15908	High	0.005592	0.09381
	FALSE	High	[R].GNLANVIR.[Y]			0.106516	0.0067238	2	7	1	P12236; P05141	P12236 [73-80]; P05141 [73-80]	0	856.5	High	2.37887	High	0.005755	0.09458
FALSE	High	Master Protein	P35580	Myosin-10 OS=Homo sapiens GN=MYH10 PE=1 SV=3	0	26.0108	4.60526	8	10	6	1	1976	228.858	5.54	High		24.099	8
	Checked	Confidence	Annotated Sequence	Modifications	Modifications in Master Proteins	Qvality PEP	Qvality q-value	# Protein Groups	# Proteins	# PSMs	Master Protein Accessions	Positions in Master Proteins	# Missed Cleavages	Theo. MH+ [Da]	Found in Sample: [S6] F6: Sample	XCorr Sequest HT	Confidence Sequest HT	Percolator q-Value Sequest HT	Percolator PEP Sequest HT
	FALSE	High	[K].QVLALQSQLADTK.[K]			3.10554e-05	0	1	1	1	P35580	P35580 [1365-1377]	0	1414.79	High	3.05129	High	0	1.868e-05
	FALSE	High	[KR].KFDQLLAEEK.[SNTA]			0.000154022	0	2	5	2	P35580; P35579	P35580 [1452-1461]; P35579 [1445-1454]	1	1220.65	High	3.75784	High	0	0.0001
	FALSE	High	[R].IAECSSQLAEEEEKAK.[N]	1xCarbamidomethyl [C4]		0.000939504	0	1	1	1	P35580	P35580 [1008-1023]	1	1821.85	High	2.265	High	0	0.0006647
	FALSE	High	[K].VKPLLQVTR.[Q]			0.00185026	0	1	3	1	P35580	P35580 [841-849]	0	1053.68	High	2.36223	High	0	0.001345
	FALSE	High	[R].QEEELQAKDEELLK.[V]			1.01973e-06	0	1	1	2	P35580	P35580 [850-863]	1	1701.85	High	3.46149	High	0	5.233e-07
	FALSE	High	[RK].ALELDPNLYR.[I]			0.0407232	0.00192473	1	2	1	P35580	P35580 [753-762]	0	1203.64	High	2.13997	High	0.001756	0.03458
	FALSE	High	[R].CNGVLEGIR.[I]	1xCarbamidomethyl [C1]		0.0538718	0.00240341	2	14	1	P35580; P35579	P35580 [701-709]; P35579 [694-702]	0	1017.51	High	2.52226	High	0.002349	0.04624
	FALSE	High	[R].GGPISFSSSR.[S]			0.0785676	0.00379254	1	1	1	P35580	P35580 [1931-1940]	0	994.495	High	2.15921	High	0.003635	0.06898
FALSE	High	Master Protein	O14980	Exportin-1 OS=Homo sapiens GN=XPO1 PE=1 SV=1	0	25.8782	8.68347	9	10	9	1	1071	123.306	6.06	High		23.9789	9
	Checked	Confidence	Annotated Sequence	Modifications	Modifications in Master Proteins	Qvality PEP	Qvality q-value	# Protein Groups	# Proteins	# PSMs	Master Protein Accessions	Positions in Master Proteins	# Missed Cleavages	Theo. MH+ [Da]	Found in Sample: [S6] F6: Sample	XCorr Sequest HT	Confidence Sequest HT	Percolator q-Value Sequest HT	Percolator PEP Sequest HT
	FALSE	High	[R].TSESLCQNNMVILK.[L]	1xCarbamidomethyl [C6]		9.26149e-05	0	1	2	1	O14980	O14980 [159-172]	0	1636.8	High	2.59238	High	0	5.864e-05
	FALSE	High	[K].AVGHPFVIQLGR.[I]			6.35399e-05	0	1	2	1	O14980	O14980 [701-712]	0	1293.74	High	3.59331	High	0	3.973e-05
	FALSE	High	[K].NVDILKDPETVK.[Q]			0.000373334	0	1	2	2	O14980	O14980 [675-686]	1	1370.75	High	2.77192	High	0	0.0002528
	FALSE	High	[K].LISTLIYK.[F]			0.0060482	0.00033675	1	2	1	O14980	O14980 [246-253]	0	950.592	High	2.29244	High	0.0002686	0.004657
	FALSE	High	[K].LHNQVNGTEWSWK.[N]			0.0134572	0.00033675	1	1	1	O14980	O14980 [480-492]	0	1598.77	High	2.2428	High	0.0002686	0.01076
	FALSE	High	[R].QLLDFSQK.[L]			0.0132079	0.00033675	1	2	1	O14980	O14980 [15-22]	0	978.525	High	1.88583	High	0.0002686	0.01061
	FALSE	High	[K].LISGWVSR.[S]			0.0206695	0.00089158	1	2	1	O14980	O14980 [758-765]	0	917.52	High	2.1082	High	0.0007505	0.01692
	FALSE	High	[K].QMLPLNTNIR.[L]			0.0195467	0.00089158	1	2	1	O14980	O14980 [296-305]	0	1199.66	High	2.19633	High	0.0007505	0.01599
	FALSE	High	[K].YVVGLIIK.[T]			0.0833509	0.00450862	1	2	1	O14980	O14980 [105-112]	0	904.587	High	1.71536	High	0.004003	0.07302
FALSE	High	Master Protein	Q8N163	Cell cycle and apoptosis regulator protein 2 OS=Homo sapiens GN=CCAR2 PE=1 SV=2	0	25.8572	10.6176	6	7	6	1	923	102.838	5.22	High		17.326	6
	Checked	Confidence	Annotated Sequence	Modifications	Modifications in Master Proteins	Qvality PEP	Qvality q-value	# Protein Groups	# Proteins	# PSMs	Master Protein Accessions	Positions in Master Proteins	# Missed Cleavages	Theo. MH+ [Da]	Found in Sample: [S6] F6: Sample	XCorr Sequest HT	Confidence Sequest HT	Percolator q-Value Sequest HT	Percolator PEP Sequest HT
	FALSE	High	[K].SPAPPLLHVAALGQK.[Q]			1.84015e-06	0	1	1	1	Q8N163	Q8N163 [124-138]	0	1498.87	High	3.37698	High	0	9.736e-07
	FALSE	High	[R].IQVSSEKEAAPDAGAEPITADSDPAYSSK.[V]			8.08308e-07	0	1	1	1	Q8N163	Q8N163 [281-309]	1	2934.39	High	2.90588	High	0	4.1e-07
	FALSE	High	[R].FAEFQYLQPGPPR.[R]			0.000114659	0	1	1	1	Q8N163	Q8N163 [405-417]	0	1549.78	High	2.71115	High	0	7.34e-05
	FALSE	High	[K].QGILGAQPQLIFQPHR.[I]			0.000249788	0	1	1	1	Q8N163	Q8N163 [139-154]	0	1803	High	2.41344	High	0	0.0001664
	FALSE	High	[R].VVTQNICQYR.[S]	1xCarbamidomethyl [C7]		4.97374e-05	0	1	1	2	Q8N163	Q8N163 [748-757]	0	1280.64	High	3.26091	High	0	3.065e-05
	FALSE	High	[K].AAYNPGQAVPWNAVK.[V]			0.104685	0.00651781	1	1	1	Q8N163	Q8N163 [98-112]	0	1585.81	High	1.31532	High	0.005592	0.09298
FALSE	High	Master Protein	A5A6H5	ATP synthase subunit alpha, mitochondrial OS=Pan troglodytes GN=ATP5A1 PE=2 SV=1	0	25.8438	12.2966	6	8	5	1	553	59.714	9.13	High		21.4401	6
	Checked	Confidence	Annotated Sequence	Modifications	Modifications in Master Proteins	Qvality PEP	Qvality q-value	# Protein Groups	# Proteins	# PSMs	Master Protein Accessions	Positions in Master Proteins	# Missed Cleavages	Theo. MH+ [Da]	Found in Sample: [S6] F6: Sample	XCorr Sequest HT	Confidence Sequest HT	Percolator q-Value Sequest HT	Percolator PEP Sequest HT
	FALSE	High	[R].TGAIVDVPVGEELLGR.[V]			1.43444e-05	0	1	1	1	A5A6H5	A5A6H5 [134-149]	0	1624.89	High	3.12339	High	0	8.338e-06
	FALSE	High	[R].EAYPGDVFYIHSR.[L]			3.68692e-07	0	2	25	6	A5A6H5; A0Q8E1	A5A6H5 [335-347]; A0Q8E1 [284-296]	0	1553.74	High	3.51382	High	0	1.811e-07
	FALSE	High	[K].TSIAIDTIINQK.[SR]			0.000436786	0	1	2	2	A5A6H5	A5A6H5 [219-230]	0	1316.74	High	2.16821	High	0	0.0002983
	FALSE	High	[R].VLSIGDGIAR.[V]			0.0104852	0.00033675	1	1	1	A5A6H5	A5A6H5 [74-83]	0	1000.58	High	2.50705	High	0.0002686	0.008317
	FALSE	High	[R].QMSLLLR.[R]			0.0233974	0.00089158	1	9	1	A5A6H5	A5A6H5 [323-329]	0	860.502	High	2.04451	High	0.0009489	0.01932
	FALSE	High	[K].AVDSLVPIGR.[G]			0.0242828	0.00089158	1	1	1	A5A6H5	A5A6H5 [195-204]	0	1026.59	High	2.33165	High	0.0009489	0.02002
FALSE	High	Master Protein	Q14204	Cytoplasmic dynein 1 heavy chain 1 OS=Homo sapiens GN=DYNC1H1 PE=1 SV=5	0	25.7733	2.53982	11	11	11	1	4646	532.072	6.4	High		16.1311	11
	Checked	Confidence	Annotated Sequence	Modifications	Modifications in Master Proteins	Qvality PEP	Qvality q-value	# Protein Groups	# Proteins	# PSMs	Master Protein Accessions	Positions in Master Proteins	# Missed Cleavages	Theo. MH+ [Da]	Found in Sample: [S6] F6: Sample	XCorr Sequest HT	Confidence Sequest HT	Percolator q-Value Sequest HT	Percolator PEP Sequest HT
	FALSE	High	[R].QYASYEFVQR.[L]			0.000434052	0	1	1	1	Q14204	Q14204 [1379-1388]	0	1290.61	High	2.52735	High	0	0.0002953
	FALSE	High	[R].IQFVGACNPPTDPGR.[K]	1xCarbamidomethyl [C7]		0.000327214	0	1	1	1	Q14204	Q14204 [2706-2720]	0	1628.78	High	2.14559	High	0	0.0002195
	FALSE	High	[R].GNEIVLSAGSTPR.[I]			1.71019e-05	0	1	1	1	Q14204	Q14204 [3911-3923]	0	1300.69	High	3.53634	High	0	1.006e-05
	FALSE	High	[R].TTDLLTDWEK.[T]			0.00415391	0.00033675	1	1	1	Q14204	Q14204 [1254-1263]	0	1221.6	High	1.85926	High	0.0002686	0.003154
	FALSE	High	[R].IFTIESTR.[V]			0.0171556	0.000646941	1	1	1	Q14204	Q14204 [717-724]	0	966.525	High	2.16403	High	0.0005161	0.01394
	FALSE	High	[K].TFSEILNR.[V]			0.0158228	0.000646941	1	1	1	Q14204	Q14204 [873-880]	0	979.521	High	2.18984	High	0.0005161	0.01282
	FALSE	High	[R].IMFEVQDLK.[Y]			0.0297735	0.00089158	1	1	1	Q14204	Q14204 [2341-2349]	0	1122.59	High	1.15705	High	0.001152	0.02486
	FALSE	High	[R].LLNTFLER.[L]			0.0207982	0.00089158	1	1	1	Q14204	Q14204 [4264-4271]	0	1005.57	High	1.50686	High	0.0007505	0.01708
	FALSE	High	[R].ITNQVIYLNPPIEECR.[Y]	1xCarbamidomethyl [C15]		0.0373785	0.00142823	1	1	1	Q14204	Q14204 [964-979]	0	1959	High	1.26358	High	0.001367	0.0316
	FALSE	High	[K].VPVNLLR.[A]			0.0402282	0.00192473	1	1	1	Q14204	Q14204 [4134-4140]	0	810.52	High	1.7087	High	0.001756	0.03397
	FALSE	High	[R].SIPLDEGEDEAQRR.[R]			0.112831	0.0081022	1	1	1	Q14204	Q14204 [2384-2397]	1	1614.77	High	1.41463	High	0.006856	0.1006
FALSE	High	Master Protein	Q9HCE1	Putative helicase MOV-10 OS=Homo sapiens GN=MOV10 PE=1 SV=2	0	25.6381	11.0668	11	12	11	1	1003	113.599	8.82	High		23.2594	11
	Checked	Confidence	Annotated Sequence	Modifications	Modifications in Master Proteins	Qvality PEP	Qvality q-value	# Protein Groups	# Proteins	# PSMs	Master Protein Accessions	Positions in Master Proteins	# Missed Cleavages	Theo. MH+ [Da]	Found in Sample: [S6] F6: Sample	XCorr Sequest HT	Confidence Sequest HT	Percolator q-Value Sequest HT	Percolator PEP Sequest HT
	FALSE	High	[K].VGSVEEFQGQER.[KS]			9.49708e-05	0	1	3	1	Q9HCE1	Q9HCE1 [862-873]	0	1364.64	High	2.23391	High	0	6.037e-05
	FALSE	High	[R].YCITKLDR.[E]	1xCarbamidomethyl [C2]		0.00507574	0.00033675	1	1	1	Q9HCE1	Q9HCE1 [842-849]	1	1068.55	High	1.94545	High	0.0002686	0.00388
	FALSE	High	[K].HGLGYSLLER.[L]			0.00245363	0.00033675	1	1	1	Q9HCE1	Q9HCE1 [696-705]	0	1144.61	High	2.60686	High	0.0002686	0.001819
	FALSE	High	[K].ETGDPGGQLVLAGDPR.[Q]			0.00821764	0.00033675	1	1	1	Q9HCE1	Q9HCE1 [667-682]	0	1581.79	High	1.97503	High	0.0002686	0.006426
	FALSE	High	[K].KGPDGYDPQFITK.[L]			0.0113008	0.00033675	1	1	2	Q9HCE1	Q9HCE1 [715-727]	1	1465.73	High	2.78081	High	0.0002686	0.008992
	FALSE	High	[K].IANLAYVTK.[T]			0.00221938	0.00033675	1	1	1	Q9HCE1	Q9HCE1 [63-71]	0	992.578	High	2.44024	High	0.0002686	0.001634
	FALSE	High	[K].TVTIVEAIK.[Q]			0.00954746	0.00033675	1	3	2	Q9HCE1	Q9HCE1 [531-539]	0	973.593	High	2.34655	High	0.0002686	0.007504
	FALSE	High	[R].SVILISTVR.[S]			0.0118793	0.00033675	1	1	1	Q9HCE1	Q9HCE1 [874-882]	0	987.62	High	2.23396	High	0.0002686	0.009483
	FALSE	High	[R].GLDDIKDLK.[V]			0.0409729	0.00192473	1	1	1	Q9HCE1	Q9HCE1 [853-861]	1	1016.56	High	1.9554	High	0.001756	0.03477
	FALSE	High	[R].QLGPVLR.[S]			0.0633892	0.00336326	1	1	1	Q9HCE1	Q9HCE1 [683-689]	0	782.488	High	2.06474	High	0.003103	0.05489
	FALSE	High	[R].SVGVISPYR.[K]			0.107133	0.0067238	1	1	1	Q9HCE1	Q9HCE1 [826-834]	0	977.541	High	2.43235	High	0.005755	0.0953
FALSE	High	Master Protein	P61979	Heterogeneous nuclear ribonucleoprotein K OS=Mus musculus GN=Hnrnpk PE=1 SV=1	0	25.4148	16.8467	7	8	7	1	463	50.944	5.54	High		21.2992	7
	Checked	Confidence	Annotated Sequence	Modifications	Modifications in Master Proteins	Qvality PEP	Qvality q-value	# Protein Groups	# Proteins	# PSMs	Master Protein Accessions	Positions in Master Proteins	# Missed Cleavages	Theo. MH+ [Da]	Found in Sample: [S6] F6: Sample	XCorr Sequest HT	Confidence Sequest HT	Percolator q-Value Sequest HT	Percolator PEP Sequest HT
	FALSE	High	[K].IILDLISESPIK.[G]			9.47718e-06	0	1	1	1	P61979	P61979 [208-219]	0	1340.8	High	2.7165	High	0	5.39e-06
	FALSE	High	[R].NTDEMVELR.[I]			0.00107862	0	1	1	1	P61979	P61979 [38-46]	0	1106.51	High	2.78413	High	0	0.0007691
	FALSE	High	[R].TDYNASVSVPDSSGPER.[I]			2.79089e-08	0	1	1	1	P61979	P61979 [70-86]	0	1780.8	High	4.16478	High	0	1.213e-08
	FALSE	High	[K].IDEPLEGSEDR.[I]			0.00392618	0.00033675	1	1	1	P61979	P61979 [423-433]	0	1259.58	High	2.22704	High	0.0002686	0.002966
	FALSE	High	[R].NLPLPPPPPPR.[G]			0.00392618	0.00033675	1	1	2	P61979	P61979 [306-316]	0	1194.7	High	2.48219	High	0.0002686	0.002967
	FALSE	High	[K].GSDFDCELR.[L]	1xCarbamidomethyl [C6]		0.0054037	0.00033675	1	1	1	P61979	P61979 [140-148]	0	1098.45	High	2.39309	High	0.0002686	0.004135
	FALSE	High	[K].DLAGSIIGK.[G]			0.0253575	0.00089158	1	1	1	P61979	P61979 [397-405]	0	873.504	High	2.14995	High	0.0009489	0.02103
FALSE	High	Master Protein	P15924	Desmoplakin OS=Homo sapiens GN=DSP PE=1 SV=3	0	25.3968	3.5876	10	10	10	1	2871	331.569	6.81	High		18.4214	10
	Checked	Confidence	Annotated Sequence	Modifications	Modifications in Master Proteins	Qvality PEP	Qvality q-value	# Protein Groups	# Proteins	# PSMs	Master Protein Accessions	Positions in Master Proteins	# Missed Cleavages	Theo. MH+ [Da]	Found in Sample: [S6] F6: Sample	XCorr Sequest HT	Confidence Sequest HT	Percolator q-Value Sequest HT	Percolator PEP Sequest HT
	FALSE	High	[K].AITGFDDPFSGK.[T]			5.46503e-05	0	1	1	1	P15924	P15924 [2092-2103]	0	1254.6	High	2.38798	High	0	3.372e-05
	FALSE	High	[K].IEVLEEELR.[L]			0.00190922	0	1	1	1	P15924	P15924 [1034-1042]	0	1129.61	High	2.52865	High	0	0.001393
	FALSE	High	[R].DVLDGHLR.[E]			0.00208446	0	1	1	1	P15924	P15924 [1638-1645]	0	924.49	High	1.6078	High	0	0.001528
	FALSE	High	[K].LASLEELKR.[Q]			0.000712763	0	1	1	1	P15924	P15924 [1076-1084]	1	1058.62	High	2.93227	High	0	0.0004969
	FALSE	High	[K].NLPLADQGSSHHITVK.[I]			4.67101e-05	0	1	1	1	P15924	P15924 [690-705]	0	1716.9	High	3.01356	High	0	2.869e-05
	FALSE	High	[R].AELIVQPELK.[Y]			0.0138831	0.00033675	1	1	1	P15924	P15924 [85-94]	0	1139.67	High	2.31102	High	0.0002686	0.01118
	FALSE	High	[K].ITNLTQQLEQASIVK.[K]			0.0219919	0.00089158	1	1	1	P15924	P15924 [1612-1626]	0	1685.94	High	1.63334	High	0.0007505	0.01812
	FALSE	High	[R].FLSEMLK.[S]			0.0548579	0.00240341	1	1	1	P15924	P15924 [1016-1022]	0	867.464	High	1.6808	High	0.002349	0.04715
	FALSE	High	[R].GLVGIEFK.[E]			0.0649281	0.00336326	1	1	1	P15924	P15924 [2319-2326]	0	862.503	High	1.39667	High	0.003103	0.05614
	FALSE	High	[K].AFIGFEGVK.[G]			0.0833509	0.00450862	1	1	1	P15924	P15924 [2694-2702]	0	967.525	High	1.93382	High	0.004003	0.07309
FALSE	High	Master Protein	P11586	C-1-tetrahydrofolate synthase, cytoplasmic OS=Homo sapiens GN=MTHFD1 PE=1 SV=3	0	25.2339	10.5882	8	8	8	1	935	101.495	7.3	High		18.0603	8
	Checked	Confidence	Annotated Sequence	Modifications	Modifications in Master Proteins	Qvality PEP	Qvality q-value	# Protein Groups	# Proteins	# PSMs	Master Protein Accessions	Positions in Master Proteins	# Missed Cleavages	Theo. MH+ [Da]	Found in Sample: [S6] F6: Sample	XCorr Sequest HT	Confidence Sequest HT	Percolator q-Value Sequest HT	Percolator PEP Sequest HT
	FALSE	High	[K].TDPTTLTDEEINR.[F]			0.000359531	0	1	1	1	P11586	P11586 [505-517]	0	1504.71	High	1.9221	High	0	0.0002427
	FALSE	High	[K].YVVVTGITPTPLGEGK.[S]			9.24209e-06	0	1	1	1	P11586	P11586 [371-386]	0	1630.91	High	2.95278	High	0	5.249e-06
	FALSE	High	[K].TDTESELDLISR.[L]			1.24152e-05	0	1	1	1	P11586	P11586 [761-772]	0	1378.67	High	3.12813	High	0	7.15e-06
	FALSE	High	[R].IFHELTQTDK.[A]			0.000122859	0	1	1	1	P11586	P11586 [464-473]	0	1231.63	High	3.69965	High	0	7.91e-05
	FALSE	High	[K].IYGADDIELLPEAQHK.[A]			0.00578892	0.00033675	1	1	1	P11586	P11586 [833-848]	0	1811.92	High	2.17	High	0.0002686	0.004452
	FALSE	High	[K].VVGDVAYDEAKER.[A]			0.00267875	0.00033675	1	1	1	P11586	P11586 [252-264]	1	1450.72	High	2.12307	High	0.0002686	0.001994
	FALSE	High	[K].GVPTGFILPIR.[D]			0.0926457	0.00493659	1	1	1	P11586	P11586 [879-889]	0	1169.7	High	1.45126	High	0.004343	0.0819
	FALSE	High	[K].VLLSALER.[L]			0.124337	0.00898396	1	1	1	P11586	P11586 [355-362]	0	900.551	High	2.06454	High	0.007735	0.1114
FALSE	High	Master Protein	P39019	40S ribosomal protein S19 OS=Homo sapiens GN=RPS19 PE=1 SV=2	0	24.9835	46.2069	9	13	9	1	145	16.051	10.32	High		32.8085	9
	Checked	Confidence	Annotated Sequence	Modifications	Modifications in Master Proteins	Qvality PEP	Qvality q-value	# Protein Groups	# Proteins	# PSMs	Master Protein Accessions	Positions in Master Proteins	# Missed Cleavages	Theo. MH+ [Da]	Found in Sample: [S6] F6: Sample	XCorr Sequest HT	Confidence Sequest HT	Percolator q-Value Sequest HT	Percolator PEP Sequest HT
	FALSE	High	[R].DLDRIAGQVAAANK.[K]			0.000501485	0	1	1	2	P39019	P39019 [130-143]	1	1441.78	High	3.44386	High	0.0002686	0.001748
	FALSE	High	[K].LKVPEWVDTVK.[L]			0.000274459	0	1	1	2	P39019	P39019 [28-38]	1	1313.75	High	3.14619	High	0	0.0001829
	FALSE	High	[K].HKELAPYDENWFYTR.[A]			0.000209514	0	1	1	1	P39019	P39019 [42-56]	1	1968.92	High	2.51841	High	0	0.0001383
	FALSE	High	[R].VLQALEGLK.[M]			0.00272961	0.00033675	1	1	2	P39019	P39019 [103-111]	0	970.593	High	2.52115	High	0.0002686	0.002023
	FALSE	High	[K].DVNQQEFVR.[A]			0.0111606	0.00033675	1	1	2	P39019	P39019 [8-16]	0	1134.55	High	2.66628	High	0.0002686	0.008842
	FALSE	High	[K].VPEWVDTVK.[L]			0.0355885	0.00142823	1	1	1	P39019	P39019 [30-38]	0	1072.57	High	2.07213	High	0.001367	0.02994
	FALSE	High	[R].RVLQALEGLK.[M]			0.0491904	0.00215483	1	1	1	P39019	P39019 [102-111]	1	1126.69	High	2.59475	High	0.002154	0.04206
	FALSE	High	[R].ALAAFLKK.[S]			0.0785676	0.00379254	1	1	1	P39019	P39019 [17-24]	1	861.556	High	2.39102	High	0.003635	0.06891
	FALSE	High	[R].ALAAFLK.[K]			0.086349	0.00470018	1	1	1	P39019	P39019 [17-23]	0	733.461	High	1.64732	High	0.004152	0.07584
FALSE	High	Master Protein	Q09161	Nuclear cap-binding protein subunit 1 OS=Homo sapiens GN=NCBP1 PE=1 SV=1	0	24.9641	9.24051	6	6	6	1	790	91.781	6.43	High		15.1873	6
	Checked	Confidence	Annotated Sequence	Modifications	Modifications in Master Proteins	Qvality PEP	Qvality q-value	# Protein Groups	# Proteins	# PSMs	Master Protein Accessions	Positions in Master Proteins	# Missed Cleavages	Theo. MH+ [Da]	Found in Sample: [S6] F6: Sample	XCorr Sequest HT	Confidence Sequest HT	Percolator q-Value Sequest HT	Percolator PEP Sequest HT
	FALSE	High	[R].IFANTESYLK.[R]			0.000245127	0	1	1	1	Q09161	Q09161 [195-204]	0	1185.62	High	2.36418	High	0	0.0001628
	FALSE	High	[K].ANNYNEAVYLVR.[F]			0.00046509	0	1	1	1	Q09161	Q09161 [118-129]	0	1425.71	High	2.32762	High	0	0.0003173
	FALSE	High	[K].TCAAQLVSYPGK.[N]	1xCarbamidomethyl [C2]		2.25448e-05	0	1	1	1	Q09161	Q09161 [331-342]	0	1294.65	High	3.13723	High	0	1.335e-05
	FALSE	High	[K].ATNDEIFSILK.[D]			0.000294086	0	1	1	1	Q09161	Q09161 [512-522]	0	1250.66	High	2.16588	High	0	0.0001963
	FALSE	High	[K].TLAESDEGKLHVLR.[V]			4.76962e-07	0	1	1	1	Q09161	Q09161 [575-588]	1	1567.84	High	3.25816	High	0	2.36e-07
	FALSE	High	[R].CETDGTSVLTPWYK.[N]	1xCarbamidomethyl [C1]		0.00447819	0.00033675	1	1	1	Q09161	Q09161 [728-741]	0	1656.76	High	1.93422	High	0.0002686	0.0034
FALSE	High	Master Protein	A5A6M3	RNA-binding motif protein, X chromosome OS=Pan troglodytes GN=RBMX PE=2 SV=1	0	24.9279	19.1816	6	6	6	1	391	42.306	10.05	High		16.6244	6
	Checked	Confidence	Annotated Sequence	Modifications	Modifications in Master Proteins	Qvality PEP	Qvality q-value	# Protein Groups	# Proteins	# PSMs	Master Protein Accessions	Positions in Master Proteins	# Missed Cleavages	Theo. MH+ [Da]	Found in Sample: [S6] F6: Sample	XCorr Sequest HT	Confidence Sequest HT	Percolator q-Value Sequest HT	Percolator PEP Sequest HT
	FALSE	High	[R].GFAFVTFESPADAKDAAR.[D]			7.04006e-07	0	1	2	1	A5A6M3	A5A6M3 [50-67]	1	1899.92	High	3.61543	High	0	3.568e-07
	FALSE	High	[K].LFIGGLNTETNEK.[A]			6.0551e-07	0	1	2	1	A5A6M3	A5A6M3 [10-22]	0	1435.74	High	3.4507	High	0	3.048e-07
	FALSE	High	[K].AIKVEQATKPSFESGR.[R]			3.44083e-07	0	1	1	1	A5A6M3	A5A6M3 [78-93]	1	1747.93	High	5.0799	High	0	1.683e-07
	FALSE	High	[R].IVEVLLMK.[D]			0.00453464	0.00033675	1	2	1	A5A6M3	A5A6M3 [34-41]	0	944.585	High	2.31865	High	0.0002686	0.003441
	FALSE	High	[R].DYAPPPRDYTYR.[D]			0.0206695	0.00089158	1	2	1	A5A6M3	A5A6M3 [233-244]	1	1513.71	High	2.15974	High	0.0007505	0.01695
	FALSE	High	[K].ALEAVFGK.[Y]			0.122932	0.00898396	1	1	1	A5A6M3	A5A6M3 [23-30]	0	834.472	High	1.57154	High	0.007735	0.1106
FALSE	High	Master Protein	P16989	Y-box-binding protein 3 OS=Homo sapiens GN=YBX3 PE=1 SV=4	0	24.8823	11.5591	4	6	1	1	372	40.066	9.77	High		15.4729	4
	Checked	Confidence	Annotated Sequence	Modifications	Modifications in Master Proteins	Qvality PEP	Qvality q-value	# Protein Groups	# Proteins	# PSMs	Master Protein Accessions	Positions in Master Proteins	# Missed Cleavages	Theo. MH+ [Da]	Found in Sample: [S6] F6: Sample	XCorr Sequest HT	Confidence Sequest HT	Percolator q-Value Sequest HT	Percolator PEP Sequest HT
	FALSE	High	[R].NDTKEDVFVHQTAIKK.[N]			5.63898e-08	0	2	2	2	P16989; P67809	P16989 [110-125]; P67809 [78-93]	2	1872.98	High	4.09934	High	0	2.532e-08
	FALSE	High	[R].NDTKEDVFVHQTAIK.[KR]			7.41791e-09	0	2	3	2	P16989; P67809	P16989 [110-124]; P67809 [78-92]	1	1744.89	High	4.06844	High	0	3.027e-09
	FALSE	High	[R].NGYGFINR.[N]			0.0144119	0.00033675	2	3	1	P16989; P67809	P16989 [102-109]; P67809 [70-77]	0	940.464	High	2.40403	High	0.0002686	0.01158
	FALSE	High	[K].AGEAPTENPAPPTQQSSAE.[-]			0.0435527	0.00192473	1	1	1	P16989	P16989 [354-372]	0	1881.85	High	2.15754	High	0.001756	0.03698
FALSE	High	Master Protein	Q15029	116 kDa U5 small nuclear ribonucleoprotein component OS=Homo sapiens GN=EFTUD2 PE=1 SV=1	0	24.7571	8.12757	7	8	7	1	972	109.366	5	High		19.098	7
	Checked	Confidence	Annotated Sequence	Modifications	Modifications in Master Proteins	Qvality PEP	Qvality q-value	# Protein Groups	# Proteins	# PSMs	Master Protein Accessions	Positions in Master Proteins	# Missed Cleavages	Theo. MH+ [Da]	Found in Sample: [S6] F6: Sample	XCorr Sequest HT	Confidence Sequest HT	Percolator q-Value Sequest HT	Percolator PEP Sequest HT
	FALSE	High	[K].IAVEPVNPSELPK.[M]			3.98393e-06	0	1	1	1	Q15029	Q15029 [590-602]	0	1392.77	High	2.82668	High	0	2.177e-06
	FALSE	High	[K].ITMIAEPLEK.[G]			0.00167356	0	1	1	1	Q15029	Q15029 [685-694]	0	1144.63	High	2.60349	High	0	0.001215
	FALSE	High	[R].GHVTQDAPIPGSPLYTIK.[A]			3.77297e-05	0	1	1	1	Q15029	Q15029 [855-872]	0	1894.01	High	3.95259	High	0	2.301e-05
	FALSE	High	[R].GNEEAQIFRPLK.[F]			0.0008879	0	1	1	2	Q15029	Q15029 [570-581]	0	1401.75	High	2.67576	High	0	0.0009468
	FALSE	High	[K].LNIRPLLR.[L]			0.0128025	0.00033675	1	1	1	Q15029	Q15029 [410-417]	0	994.652	High	2.2939	High	0.0002686	0.01024
[truncated: 3,210 more rows]

## Sheet: MS results for EV sample
Checked	Protein FDR Confidence	Master	Accession	Description	Exp. q-value	Sum PEP Score	Coverage	# Peptides	# PSMs	# Unique Peptides	# Protein Groups	# AAs	MW [kDa]	calc. pI	Found in Sample: [S1] F1: Sample	Modifications	Score Sequest HT	# Peptides Sequest HT
FALSE	High	Master Protein	P52732	Kinesin-like protein KIF11 OS=Homo sapiens GN=KIF11 PE=1 SV=2	0	230.14	33.0492	42	87	42	1	1056	119.085	5.64	High		252.556	42
	Checked	Confidence	Annotated Sequence	Modifications	Modifications in Master Proteins	Qvality PEP	Qvality q-value	# Protein Groups	# Proteins	# PSMs	Master Protein Accessions	Positions in Master Proteins	# Missed Cleavages	Theo. MH+ [Da]	Found in Sample: [S1] F1: Sample	XCorr Sequest HT	Confidence Sequest HT	Percolator q-Value Sequest HT	Percolator PEP Sequest HT
	FALSE	High	[K].FCADSDGFSQELR.[N]	1xCarbamidomethyl [C2]		1.3434e-06	0	1	1	2	P52732	P52732 [772-784]	0	1531.65	High	3.35824	High	0	5.658e-07
	FALSE	High	[K].CENIQKPLSSVQENIQQK.[S]	1xCarbamidomethyl [C1]		5.67327e-07	0	1	1	3	P52732	P52732 [740-757]	0	2143.08	High	4.56303	High	0	2.271e-07
	FALSE	High	[K].ETTIDGEELVK.[I]			0.000255612	0	1	1	3	P52732	P52732 [247-257]	0	1233.62	High	2.8005	High	0	0.0001456
	FALSE	High	[R].KSYLYPSTLVR.[T]			0.0128548	0	1	1	3	P52732	P52732 [930-940]	1	1326.74	High	2.68028	High	0	0.00913
	FALSE	High	[K].ALIKEYTEEIER.[L]			0.00107901	0	1	1	2	P52732	P52732 [373-384]	1	1493.78	High	2.77934	High	0	0.0006656
	FALSE	High	[K].LLNTVEETTKDVSGLHSK.[L]			1.05118e-07	0	1	1	2	P52732	P52732 [499-516]	1	1971.04	High	4.54787	High	0	3.84e-08
	FALSE	High	[K].LQLVKEEYITSALESTEEK.[L]			8.54164e-07	0	1	1	1	P52732	P52732 [473-491]	1	2210.14	High	4.06915	High	0	3.517e-07
	FALSE	High	[K].LNLVDLAGSENIGR.[S]			1.31409e-05	0	1	1	2	P52732	P52732 [261-274]	0	1470.79	High	4.12012	High	0	1.774e-05
	FALSE	High	[K].SYLYPSTLVR.[T]			0.0042394	0	1	1	2	P52732	P52732 [931-940]	0	1198.65	High	2.65243	High	0	0.002831
	FALSE	High	[K].EEYITSALESTEEK.[L]			5.60911e-05	0	1	1	1	P52732	P52732 [478-491]	0	1628.75	High	2.76586	High	0	2.916e-05
	FALSE	High	[K].LNCFLEQDLK.[L]	1xCarbamidomethyl [C3]		0.00265324	0	1	1	1	P52732	P52732 [909-918]	0	1279.64	High	1.67325	High	0	0.001723
	FALSE	High	[R].EAGNINQSLLTLGR.[V]			1.14031e-05	0	1	1	2	P52732	P52732 [284-297]	0	1485.8	High	3.34963	High	0	5.442e-06
	FALSE	High	[R].SKVEETTEHLVTK.[S]			8.68457e-08	0	1	1	5	P52732	P52732 [1033-1045]	1	1500.79	High	4.65911	High	0	3.132e-08
	FALSE	High	[R].CRPFNLAER.[K]	1xCarbamidomethyl [C1]		0.00328164	0	1	1	3	P52732	P52732 [25-33]	0	1162.58	High	3.54273	High	0	0.005305
	FALSE	High	[R].KASAHSIVECDPVR.[K]	1xCarbamidomethyl [C10]		0.000380662	0	1	1	1	P52732	P52732 [34-47]	1	1568.78	High	3.75794	High	0	0.0002209
	FALSE	High	[K].NILNKPEVNQK.[L]			0.000548625	0	1	1	2	P52732	P52732 [358-368]	0	1296.73	High	3.23796	High	0	0.0003251
	FALSE	High	[R].EHLLDQLKR.[K]			0.000858096	0	1	1	2	P52732	P52732 [945-953]	1	1151.65	High	2.98222	High	0	0.0005211
	FALSE	High	[K].QCGNLTEDLK.[T]	1xCarbamidomethyl [C2]		0.00178208	0	1	1	1	P52732	P52732 [703-712]	0	1177.55	High	3.22896	High	0	0.001129
	FALSE	High	[K].TSLTVADKIEDQKK.[E]			1.49047e-07	0	1	1	3	P52732	P52732 [660-673]	2	1575.86	High	5.04372	High	0	5.556e-08
	FALSE	High	[K].LDIPTGTTPQRK.[S]			0.000323193	0	1	1	1	P52732	P52732 [919-930]	1	1326.74	High	2.88294	High	0	0.0001867
	FALSE	High	[R].TLHQIFEK.[L]			0.00310758	0	1	1	5	P52732	P52732 [139-146]	0	1015.56	High	3.04073	High	0	0.00204
	FALSE	High	[K].KAVDQHNAEAQDIFGK.[N]			2.07949e-08	0	1	1	3	P52732	P52732 [521-536]	1	1770.88	High	5.65117	High	0	6.923e-09
	FALSE	High	[K].LLNTVEETTK.[D]			0.000886644	0	1	1	2	P52732	P52732 [499-508]	0	1147.62	High	2.60051	High	0	0.0005417
	FALSE	High	[K].AVDQHNAEAQDIFGK.[N]			4.13434e-07	0	1	1	3	P52732	P52732 [522-536]	0	1642.78	High	4.68637	High	0	1.634e-07
	FALSE	High	[K].IGAVEEELNR.[V]			0.0011583	0	1	1	2	P52732	P52732 [426-435]	0	1129.58	High	2.49956	High	0	0.0009207
	FALSE	High	[K].GKNIQVVVR.[C]			0.0138684	0	1	1	1	P52732	P52732 [16-24]	1	1012.63	High	1.75624	High	0	0.009897
	FALSE	High	[K].LTDNGTEFSVK.[V]			0.00184135	0	1	1	1	P52732	P52732 [147-157]	0	1210.6	High	2.40976	High	0	0.001174
	FALSE	High	[R].KASAHSIVECDPVRK.[E]	1xCarbamidomethyl [C10]		4.25353e-12	0	1	1	3	P52732	P52732 [34-48]	2	1696.88	High	5.82309	High	0	8.722e-13
	FALSE	High	[R].TTAATLMNAYSSR.[S]	1xOxidation [M7]		4.86731e-05	0	1	1	1	P52732	P52732 [222-234]	0	1402.66	High	2.13562	High	0	2.512e-05
	FALSE	High	[K].ASAHSIVECDPVRK.[E]	1xCarbamidomethyl [C9]		1.62717e-09	0	1	1	3	P52732	P52732 [35-48]	1	1568.78	High	4.64449	High	0	4.686e-10
	FALSE	High	[R].TTAATLMNAYSSR.[S]			7.78325e-06	0	1	1	2	P52732	P52732 [222-234]	0	1386.67	High	3.74501	High	0	3.616e-06
	FALSE	High	[K].TSLTVADKIEDQK.[K]			2.74473e-05	0	1	1	1	P52732	P52732 [660-672]	1	1447.76	High	3.12775	High	0	1.374e-05
	FALSE	High	[R].VITALVER.[T]			0.023683	0.000578875	1	1	2	P52732	P52732 [298-305]	0	900.551	High	2.30855	High	0.0008071	0.02203
	FALSE	High	[R].AKNILNKPEVNQK.[L]			0.0266608	0.000578875	1	1	1	P52732	P52732 [356-368]	1	1495.86	High	2.12208	High	0.0004472	0.01983
	FALSE	High	[K].EYTEEIER.[L]			0.0161395	0.000578875	1	1	2	P52732	P52732 [377-384]	0	1068.48	High	2.28428	High	0.0004472	0.01166
	FALSE	High	[R].ILQDSLGGR.[T]			0.0167626	0.000578875	1	1	2	P52732	P52732 [319-327]	0	958.532	High	2.21037	High	0.0004472	0.01214
	FALSE	High	[K].LMNLWTER.[F]			0.0149613	0.000578875	1	1	2	P52732	P52732 [725-732]	0	1062.54	High	2.016	High	0.0004472	0.01076
	FALSE	High	[K].ASAHSIVECDPVR.[K]	1xCarbamidomethyl [C9]		0.049026	0.00103924	1	1	1	P52732	P52732 [35-47]	0	1440.69	High	2.17054	High	0.0008071	0.03777
	FALSE	High	[R].LQMFDDPR.[N]			0.0337619	0.00103924	1	1	2	P52732	P52732 [182-189]	0	1021.48	High	2.12458	High	0.001868	0.0566
	FALSE	High	[K].LMNLWTER.[F]	1xOxidation [M2]		0.0693936	0.0024166	1	1	1	P52732	P52732 [725-732]	0	1078.53	High	1.68828	High	0.001868	0.0548
	FALSE	High	[R].EHLLDQLK.[R]			0.0872065	0.00377718	1	1	1	P52732	P52732 [945-952]	0	995.552	High	2.00393	High	0.002912	0.06993
	FALSE	High	[R].FCALEEK.[C]	1xCarbamidomethyl [C2]		0.110353	0.00453432	1	1	2	P52732	P52732 [733-739]	0	896.418	High	1.87444	High	0.003519	0.08985
	FALSE	High	[K].NIQVVVR.[C]			0.123939	0.00488701	1	1	1	P52732	P52732 [18-24]	0	827.51	High	2.12392	High	0.00412	0.1019
	FALSE	High	[K].TFTMEGER.[S]			0.127726	0.00532302	1	1	1	P52732	P52732 [112-119]	0	970.43	High	1.92043	High	0.004456	0.105
FALSE	High	Master Protein	O14744	Protein arginine N-methyltransferase 5 OS=Homo sapiens GN=PRMT5 PE=1 SV=4	0	141.024	45.2119	26	61	26	1	637	72.638	6.29	High		150.046	26
	Checked	Confidence	Annotated Sequence	Modifications	Modifications in Master Proteins	Qvality PEP	Qvality q-value	# Protein Groups	# Proteins	# PSMs	Master Protein Accessions	Positions in Master Proteins	# Missed Cleavages	Theo. MH+ [Da]	Found in Sample: [S1] F1: Sample	XCorr Sequest HT	Confidence Sequest HT	Percolator q-Value Sequest HT	Percolator PEP Sequest HT
	FALSE	High	[R].VPLVAPEDLR.[D]			0.000858096	0	1	2	2	O14744	O14744 [155-164]	0	1108.64	High	3.21428	High	0	0.0005218
	FALSE	High	[R].LHNFHQLSAPQPCFTFSHPNR.[D]	1xCarbamidomethyl [C13]		1.57548e-11	0	1	1	5	O14744	O14744 [506-526]	0	2535.21	High	5.94337	High	0	4.911e-09
	FALSE	High	[R].VLTNHIHTGHHSSMFWMR.[V]			0.000941471	0	1	2	2	O14744	O14744 [137-154]	0	2191.04	High	2.29565	High	0	0.0005776
	FALSE	High	[R].LHNFHQLSAPQPCFTFSHPNRDPMIDNNR.[Y]	1xCarbamidomethyl [C13]		1.21857e-09	0	1	1	1	O14744	O14744 [506-534]	1	3490.63	High	4.39672	High	0	3.452e-10
	FALSE	High	[R].EKDRDPEAQFEMPYVVR.[L]			2.02399e-09	0	1	2	3	O14744	O14744 [489-505]	2	2109.01	High	5.20764	High	0	5.882e-10
	FALSE	High	[K].QGFDFLCMPVFHPR.[F]	1xOxidation [M8]; 1xCarbamidomethyl [C7]		0.00035654	0	1	2	1	O14744	O14744 [36-49]	0	1766.81	High	3.67702	High	0	0.0002069
	FALSE	High	[K].QGFDFLCMPVFHPR.[F]	1xCarbamidomethyl [C7]		0.000765223	0	1	2	1	O14744	O14744 [36-49]	0	1750.82	High	2.53147	High	0	0.0004624
	FALSE	High	[K].TWMWWHNFR.[T]	1xOxidation [M3]		0.0026102	0	1	2	1	O14744	O14744 [185-193]	0	1379.61	High	2.1217	High	0	0.001694
	FALSE	High	[K].TWMWWHNFR.[T]			0.000470911	0	1	2	1	O14744	O14744 [185-193]	0	1363.62	High	2.18057	High	0	0.0002776
	FALSE	High	[K].KVWYEWAVTAPVCSAIHNPTGR.[S]	1xCarbamidomethyl [C13]		0.00234058	0	1	1	1	O14744	O14744 [610-631]	1	2542.27	High	1.7635	High	0	0.001509
	FALSE	High	[K].DDGVSIPGEYTSFLAPISSSK.[L]			0.00112101	0	1	2	1	O14744	O14744 [459-479]	0	2170.06	High	2.41553	High	0	0.000692
	FALSE	High	[K].AAILPTSIFLTNK.[K]			3.85039e-06	0	1	2	3	O14744	O14744 [228-240]	0	1388.81	High	3.49322	High	0	1.721e-06
	FALSE	High	[R].DLNCVPEIADTLGAVAK.[Q]	1xCarbamidomethyl [C4]		4.94878e-06	0	1	2	3	O14744	O14744 [19-35]	0	1785.91	High	4.02438	High	0	2.248e-06
	FALSE	High	[R].VPLVAPEDLRDDIIENAPTTHTEEYSGEEK.[T]			3.06188e-06	0	1	1	3	O14744	O14744 [155-184]	1	3367.62	High	3.4614	High	0	6.273e-05
	FALSE	High	[K].AAILPTSIFLTNKK.[G]			1.43429e-06	0	1	2	4	O14744	O14744 [228-241]	1	1516.91	High	3.85009	High	0	6.062e-07
	FALSE	High	[K].DRDPEAQFEMPYVVR.[L]			6.50085e-06	0	1	2	1	O14744	O14744 [491-505]	1	1851.87	High	3.50296	High	0	2.993e-06
	FALSE	High	[K].KGFPVLSK.[VM]			0.00979945	0	1	2	3	O14744	O14744 [241-248]	1	875.535	High	3.10945	High	0.001868	0.04858
	FALSE	High	[K].YSQYQQAIYK.[C]			0.000262681	0	1	2	3	O14744	O14744 [334-343]	0	1291.63	High	3.18633	High	0	0.0001497
	FALSE	High	[R].DDIIENAPTTHTEEYSGEEK.[T]			3.03211e-11	0	1	1	1	O14744	O14744 [165-184]	0	2278	High	5.37712	High	0	6.963e-12
	FALSE	High	[R].SDLLLSGR.[D]			0.0216088	0.000578875	1	2	3	O14744	O14744 [69-76]	0	860.484	High	2.52571	High	0.0004472	0.01588
	FALSE	High	[K].REFIQEPAK.[N]			0.0172222	0.000578875	1	2	1	O14744	O14744 [52-60]	1	1117.6	High	2.23016	High	0.0004472	0.01246
	FALSE	High	[R].IKLYAVEK.[N]			0.0260932	0.000578875	1	1	2	O14744	O14744 [386-393]	1	963.587	High	2.31469	High	0.0004472	0.0194
	FALSE	High	[R].VPEEEKDTNVQVLMVLGAGR.[G]	1xOxidation [M14]		0.0438536	0.00103924	1	1	1	O14744	O14744 [349-368]	1	2200.13	High	1.50378	High	0.0008071	0.03364
	FALSE	High	[R].DWNTLIVGK.[L]			0.0330464	0.00103924	1	2	5	O14744	O14744 [77-85]	0	1045.57	High	2.54327	High	0.0008071	0.02494
	FALSE	High	[R].EFIQEPAK.[N]			0.0371738	0.00103924	1	2	3	O14744	O14744 [53-60]	0	961.499	High	2.16152	High	0.0008071	0.02823
	FALSE	High	[R].GPLVNASLR.[A]			0.0407037	0.00103924	1	2	3	O14744	O14744 [369-377]	0	926.542	High	2.65497	High	0.001868	0.05431
	FALSE	High	[K].LSPWIRPDSK.[V]			0.123939	0.00488701	1	1	2	O14744	O14744 [86-95]	0	1198.66	High	1.98646	High	0.00412	0.102
	FALSE	High	[R].WLGEPIK.[A]			0.154217	0.00720562	1	2	1	O14744	O14744 [221-227]	0	842.477	High	1.78736	High	0.005882	0.1286
FALSE	High	Master Protein	P04264	Keratin, type II cytoskeletal 1 OS=Homo sapiens GN=KRT1 PE=1 SV=6	0	126.097	33.5404	26	49	22	1	644	65.999	8.12	High		127.978	26
	Checked	Confidence	Annotated Sequence	Modifications	Modifications in Master Proteins	Qvality PEP	Qvality q-value	# Protein Groups	# Proteins	# PSMs	Master Protein Accessions	Positions in Master Proteins	# Missed Cleavages	Theo. MH+ [Da]	Found in Sample: [S1] F1: Sample	XCorr Sequest HT	Confidence Sequest HT	Percolator q-Value Sequest HT	Percolator PEP Sequest HT
	FALSE	High	[K].QISNLQQSISDAEQR.[G]			1.32912e-07	0	1	2	1	P04264	P04264 [418-432]	0	1716.85	High	3.95338	High	0	4.913e-08
	FALSE	High	[K].LNDLEDALQQAK.[E]			2.04433e-05	0	1	2	1	P04264	P04264 [444-455]	0	1357.7	High	2.84004	High	0	1.008e-05
	FALSE	High	[K].YEELQITAGR.[H]			0.00155497	0	2	4	1	P04264; P04259	P04264 [377-386]; P04259 [360-369]	0	1179.6	High	2.65379	High	0	0.0009823
	FALSE	High	[R].FLEQQNQVLQTK.[W]			0.000157293	0	2	5	2	P35908; P04264	P35908 [198-209]; P04264 [200-211]	0	1475.79	High	3.37118	High	0	8.702e-05
	FALSE	High	[R].FSSCGGGGGSFGAGGGFGSR.[S]	1xCarbamidomethyl [C4]		4.71273e-07	0	1	2	1	P04264	P04264 [46-65]	0	1765.73	High	3.65891	High	0	1.867e-07
	FALSE	High	[R].TNAENEFVTIK.[K]			0.000667671	0	1	3	1	P04264	P04264 [278-288]	0	1265.64	High	3.11912	High	0	0.0004002
	FALSE	High	[K].SLNNQFASFIDKVR.[F]			1.8641e-07	0	1	2	2	P04264	P04264 [186-199]	1	1638.86	High	3.90135	High	0	7.016e-08
	FALSE	High	[K].SLNNQFASFIDK.[V]			6.53488e-05	0	1	2	2	P04264	P04264 [186-197]	0	1383.69	High	3.03059	High	0	3.44e-05
	FALSE	High	[R].SLDLDSIIAEVK.[A]			0.000110332	0	1	5	2	P04264	P04264 [344-355]	0	1302.72	High	3.18477	High	0	5.983e-05
	FALSE	High	[K].NKLNDLEDALQQAK.[E]			5.73552e-07	0	1	2	3	P04264	P04264 [442-455]	1	1599.83	High	3.74916	High	0	2.298e-07
	FALSE	High	[K].WELLQQVDTSTR.[T]			2.83607e-05	0	1	2	2	P04264	P04264 [212-223]	0	1475.75	High	3.21263	High	0	0.0001762
	FALSE	High	[R].NSKIEISELNR.[V]			0.0052426	0	1	2	1	P04264	P04264 [393-403]	1	1302.7	High	2.29592	High	0	0.00354
	FALSE	High	[R].TNAENEFVTIKK.[D]			7.41201e-07	0	1	3	4	P04264	P04264 [278-289]	1	1393.73	High	4.69824	High	0	3.017e-07
	FALSE	High	[K].RTNAENEFVTIKK.[D]			0.0101792	0	1	3	1	P04264	P04264 [277-289]	2	1549.83	High	2.81881	High	0	0.007131
	FALSE	High	[R].DYQELMNTK.[L]	1xOxidation [M6]		0.00553594	0	1	3	1	P04264	P04264 [464-472]	0	1157.51	High	2.15139	High	0	0.003754
	FALSE	High	[R].TLLEGEESR.[M]			0.00550588	0	1	2	2	P04264	P04264 [484-492]	0	1033.52	High	2.53807	High	0	0.003986
	FALSE	High	[K].NMQDMVEDYR.[N]	1xOxidation [M]		0.00245828	0	1	1	3	P04264	P04264 [258-267]	0	1316.52	High	2.23174	High	0	0.005134
	FALSE	High	[K].NMQDMVEDYR.[N]			0.00405861	0	1	1	1	P04264	P04264 [258-267]	0	1300.53	High	2.28771	High	0	0.002703
	FALSE	High	[K].AEAESLYQSK.[Y]			0.00183134	0	1	2	1	P04264	P04264 [367-376]	0	1125.54	High	2.65177	High	0	0.001166
	FALSE	High	[K].NMQDMVEDYR.[N]	2xOxidation [M2; M5]		0.00496477	0	1	1	1	P04264	P04264 [258-267]	0	1332.52	High	1.56127	High	0	0.003342
	FALSE	High	[R].LDSELKNMQDMVEDYR.[N]	2xOxidation [M8; M11]		0.0013275	0	1	1	1	P04264	P04264 [252-267]	1	2017.88	High	2.00133	High	0	0.0008274
	FALSE	High	[K].SKAEAESLYQSK.[Y]			0.00792772	0	1	2	3	P04264	P04264 [365-376]	1	1340.67	High	3.13518	High	0	0.005477
	FALSE	High	[RK].NKYEDEINKR.[T]			3.26905e-06	0	4	8	5	P04264; P04259; P02538; P13647	P04264 [268-277]; P04259 [251-260]; P02538 [251-260]; P13647 [256-265]	2	1308.65	High	3.75237	High	0	1.637e-06
	FALSE	High	[R].DYQELMNTK.[L]			0.0276833	0.000578875	1	3	1	P04264	P04264 [464-472]	0	1141.52	High	1.77938	High	0.0004472	0.0206
	FALSE	High	[K].AQYEDIAQK.[S]			0.0188802	0.000578875	1	2	1	P04264	P04264 [356-364]	0	1065.52	High	2.60425	High	0.0004472	0.01377
	FALSE	High	[R].LRSEIDNVKK.[Q]			0.0150426	0.000578875	1	2	1	P04264	P04264 [408-417]	2	1201.69	High	2.09847	High	0.0004472	0.01077
	FALSE	High	[K].IEISELNR.[V]			0.0309877	0.00103924	2	3	2	P35908; P04264	P35908 [394-401]; P04264 [396-403]	0	973.531	High	2.25313	High	0.0008071	0.02324
	FALSE	High	[R].SLVNLGGSK.[S]			0.0450349	0.00103924	1	2	1	P04264	P04264 [66-74]	0	874.499	High	2.30155	High	0.0008071	0.03447
	FALSE	High	[R].LRSEIDNVK.[K]			0.129658	0.0056641	1	2	1	P04264	P04264 [408-416]	1	1073.59	High	1.77198	High	0.004716	0.1069
FALSE	High	Master Protein	P98175	RNA-binding protein 10 OS=Homo sapiens GN=RBM10 PE=1 SV=3	0	124.27	29.6774	30	45	28	1	930	103.469	5.97	High		116.762	30
	Checked	Confidence	Annotated Sequence	Modifications	Modifications in Master Proteins	Qvality PEP	Qvality q-value	# Protein Groups	# Proteins	# PSMs	Master Protein Accessions	Positions in Master Proteins	# Missed Cleavages	Theo. MH+ [Da]	Found in Sample: [S1] F1: Sample	XCorr Sequest HT	Confidence Sequest HT	Percolator q-Value Sequest HT	Percolator PEP Sequest HT
	FALSE	High	[R].MLPQAATEDDIRGQLQSHGVQAR.[E]			3.28617e-05	0	1	1	2	P98175	P98175 [135-157]	1	2521.26	High	4.51968	High	0	1.661e-05
	FALSE	High	[R].MLQAMGWK.[E]			0.00933184	0	1	1	1	P98175	P98175 [865-872]	0	964.474	High	2.15332	High	0	0.006517
	FALSE	High	[R].ESATADAGYAILEK.[K]			2.40787e-05	0	1	1	2	P98175	P98175 [686-699]	0	1438.71	High	3.33509	High	0	1.194e-05
	FALSE	High	[K].NSFQPISSLR.[D]			0.00457533	0	1	1	2	P98175	P98175 [671-680]	0	1148.61	High	2.71209	High	0	0.003065
	FALSE	High	[K].INEDWLCNK.[C]	1xCarbamidomethyl [C7]		0.00124341	0	1	1	1	P98175	P98175 [213-221]	0	1191.55	High	2.92707	High	0	0.0007728
	FALSE	High	[K].YGGISTASVDFEQPTR.[D]			0.00203124	0	1	1	1	P98175	P98175 [838-853]	0	1727.82	High	2.5533	High	0	0.001299
	FALSE	High	[R].AHLSENELEALEKNDMEQMK.[Y]			5.19663e-05	0	1	1	1	P98175	P98175 [794-813]	1	2359.09	High	3.3409	High	0	2.69e-05
	FALSE	High	[R].WMEANQHSLNILGQK.[V]			5.45817e-05	0	1	1	2	P98175	P98175 [187-201]	0	1768.88	High	3.95702	High	0	2.848e-05
	FALSE	High	[R].ESATADAGYAILEKK.[G]			7.9985e-06	0	1	1	1	P98175	P98175 [686-700]	1	1566.8	High	3.75674	High	0	3.737e-06
	FALSE	High	[R].LDQQTLPLGGR.[E]			0.000180279	0	1	1	1	P98175	P98175 [253-263]	0	1197.66	High	2.98446	High	0	0.0001004
	FALSE	High	[K].QGIVTPIEAQTR.[V]			3.07792e-05	0	1	1	2	P98175	P98175 [882-893]	0	1312.72	High	3.10837	High	0	1.551e-05
	FALSE	High	[R].KYGGISTASVDFEQPTR.[D]			1.96773e-05	0	1	1	2	P98175	P98175 [837-853]	1	1855.92	High	3.34365	High	0	9.677e-06
	FALSE	High	[R].AHLSENELEALEK.[N]			0.00775715	0	1	1	3	P98175	P98175 [794-806]	0	1482.74	High	2.76333	High	0	0.006004
	FALSE	High	[R].GFAFVEFSHLQDATR.[W]			3.43514e-08	0	1	1	2	P98175	P98175 [172-186]	0	1724.84	High	4.73791	High	0	7.211e-08
	FALSE	High	[R].TYVPALEQSADGHK.[E]			4.29331e-05	0	1	1	1	P98175	P98175 [614-627]	0	1515.74	High	3.15469	High	0	2.204e-05
	FALSE	High	[R].DGLGSDNIGSR.[M]			0.0011583	0	1	1	2	P98175	P98175 [854-864]	0	1090.51	High	3.3353	High	0	0.000718
	FALSE	High	[K].SEAEQKLPLGTR.[L]			0.00888642	0	1	1	2	P98175	P98175 [241-252]	1	1328.72	High	2.66922	High	0	0.00619
	FALSE	High	[R].TYVPALEQSADGHKETGAPSK.[E]			4.18161e-09	0	1	1	2	P98175	P98175 [614-634]	1	2186.07	High	6.19979	High	0	1.269e-09
	FALSE	High	[K].KQGIVTPIEAQTR.[V]			0.00292675	0	1	1	1	P98175	P98175 [881-893]	1	1440.82	High	2.53326	High	0	0.001911
	FALSE	High	[R].GSSYGVTSTESYKETLHK.[T]			3.47283e-08	0	1	1	2	P98175	P98175 [903-920]	1	1973.95	High	4.47478	High	0	1.186e-08
	FALSE	High	[R].RTYVPALEQSADGHK.[E]			0.00220434	0	1	1	1	P98175	P98175 [613-627]	1	1671.84	High	2.71696	High	0	0.001414
	FALSE	High	[K].NSFQPISSLRDDER.[R]			0.024461	0.000578875	1	1	1	P98175	P98175 [671-684]	1	1663.8	High	2.36182	High	0.0004472	0.01805
	FALSE	High	[R].MLPQAATEDDIR.[G]			0.0394221	0.00103924	1	1	1	P98175	P98175 [135-146]	0	1359.66	High	1.60297	High	0.0008071	0.02996
	FALSE	High	[R].HSPTGPPGFPR.[D]			0.0308219	0.00103924	1	1	2	P98175	P98175 [88-98]	0	1149.58	High	2.13323	High	0.0008071	0.02314
	FALSE	High	[R].QHTSMDLPK.[L]			0.0565474	0.00200208	1	1	1	P98175	P98175 [707-715]	0	1056.51	High	1.97062	High	0.001554	0.04389
	FALSE	High	[K].TINVEFAK.[G]			0.0577521	0.00200208	1	1	1	P98175	P98175 [376-383]	0	921.504	High	1.93978	High	0.001554	0.04506
	FALSE	High	[R].SRDHDYRDMDYR.[S]			0.080698	0.00288045	1	1	1	P98175	P98175 [31-42]	2	1628.69	High	1.86322	High	0.002229	0.06438
	FALSE	High	[K].YGIPEPPEPK.[R]			0.119651	0.00488701	2	2	2	P52756; P98175	P52756 [712-721]; P98175 [825-834]	0	1126.58	High	1.65859	High	0.00412	0.09786
	FALSE	High	[R].EKYGIPEPPEPK.[R]			0.139028	0.0056641	2	2	1	P52756; P98175	P52756 [710-721]; P98175 [823-834]	1	1383.72	High	1.89112	High	0.004716	0.1152
	FALSE	High	[K].NSFQPISSLRDDERR.[E]			0.130308	0.0056641	1	1	1	P98175	P98175 [671-685]	2	1819.9	High	2.4499	High	0.004716	0.1072
FALSE	High	Master Protein	Q6P2Q9	Pre-mRNA-processing-splicing factor 8 OS=Homo sapiens GN=PRPF8 PE=1 SV=2	0	123.764	20.1713	43	49	43	1	2335	273.427	8.84	High		102.109	43
	Checked	Confidence	Annotated Sequence	Modifications	Modifications in Master Proteins	Qvality PEP	Qvality q-value	# Protein Groups	# Proteins	# PSMs	Master Protein Accessions	Positions in Master Proteins	# Missed Cleavages	Theo. MH+ [Da]	Found in Sample: [S1] F1: Sample	XCorr Sequest HT	Confidence Sequest HT	Percolator q-Value Sequest HT	Percolator PEP Sequest HT
	FALSE	High	[K].NNVNVASLTQSEIR.[D]			8.92066e-06	0	1	1	1	Q6P2Q9	Q6P2Q9 [1995-2008]	0	1544.8	High	3.46494	High	0	4.199e-06
	FALSE	High	[R].QILMASGSTTFTK.[I]			0.000110332	0	1	1	1	Q6P2Q9	Q6P2Q9 [1246-1258]	0	1384.71	High	2.47207	High	0	5.981e-05
	FALSE	High	[K].ADWWTNTAHYNR.[E]			8.21775e-05	0	1	1	1	Q6P2Q9	Q6P2Q9 [747-758]	0	1534.68	High	2.60429	High	0	4.381e-05
	FALSE	High	[K].TAEEVAALIR.[S]			0.000557677	0	1	1	1	Q6P2Q9	Q6P2Q9 [1841-1850]	0	1072.6	High	2.70341	High	0	0.000332
	FALSE	High	[K].ANPALYVLR.[E]			0.0132799	0	1	2	1	Q6P2Q9	Q6P2Q9 [1736-1744]	0	1016.59	High	2.39254	High	0	0.009456
	FALSE	High	[K].TISSYTAFSR.[L]			0.00908171	0	1	1	1	Q6P2Q9	Q6P2Q9 [1926-1935]	0	1132.56	High	2.35219	High	0	0.006315
	FALSE	High	[K].YELQLANPK.[E]			0.0129247	0	1	1	2	Q6P2Q9	Q6P2Q9 [2294-2302]	0	1075.58	High	2.28186	High	0	0.009176
	FALSE	High	[R].FGNAFHLCR.[E]	1xCarbamidomethyl [C8]		0.0013642	0	1	1	2	Q6P2Q9	Q6P2Q9 [540-548]	0	1121.53	High	2.50785	High	0	0.001217
	FALSE	High	[R].YLTEHPDPNNENIVGYNNK.[K]			0.00182138	0	1	1	1	Q6P2Q9	Q6P2Q9 [1113-1131]	0	2231.04	High	2.70598	High	0	0.00116
	FALSE	High	[K].ALNMAIPGGPK.[F]			0.00127083	0	1	1	1	Q6P2Q9	Q6P2Q9 [268-278]	0	1068.59	High	2.77429	High	0	0.0007893
	FALSE	High	[K].DLILADYGKK.[N]			0.0132081	0	1	1	1	Q6P2Q9	Q6P2Q9 [1985-1994]	1	1135.64	High	2.34074	High	0	0.009388
	FALSE	High	[R].YIQPWESEFIDSQR.[V]			0.0013867	0	1	1	1	Q6P2Q9	Q6P2Q9 [1371-1384]	0	1797.84	High	1.78134	High	0	0.0008677
	FALSE	High	[R].GPGNPVPGPLAPLPDYMSEEKLQEK.[A]			0.000134276	0	1	1	1	Q6P2Q9	Q6P2Q9 [9-33]	1	2663.34	High	2.83373	High	0	7.371e-05
	FALSE	High	[R].FPPVVFYTPK.[E]			0.0046507	0	1	1	1	Q6P2Q9	Q6P2Q9 [1311-1320]	0	1194.66	High	2.09671	High	0	0.003112
	FALSE	High	[R].QGYNMLNLLIHR.[K]			0.0117861	0	1	1	1	Q6P2Q9	Q6P2Q9 [499-510]	0	1471.78	High	2.51557	High	0	0.008343
	FALSE	High	[R].LIVDHNIADYMTAK.[N]			8.35533e-06	0	1	1	2	Q6P2Q9	Q6P2Q9 [999-1012]	0	1603.81	High	3.26832	High	0	9.087e-06
	FALSE	High	[K].DGVWNLQNEVTK.[E]			0.000120396	0	1	1	1	Q6P2Q9	Q6P2Q9 [1211-1222]	0	1402.7	High	2.56877	High	0	6.572e-05
	FALSE	High	[K].QNPFWWTHQR.[H]			0.00045824	0	1	1	1	Q6P2Q9	Q6P2Q9 [1450-1459]	0	1399.67	High	3.35005	High	0	0.0002687
	FALSE	High	[R].TILQHLSEAWR.[C]			0.00340924	0	1	2	1	Q6P2Q9	Q6P2Q9 [708-718]	0	1353.73	High	2.29006	High	0	0.002244
	FALSE	High	[R].EELGLIEQAYDNPHEALSR.[I]			1.41937e-08	0	1	1	1	Q6P2Q9	Q6P2Q9 [862-880]	0	2184.06	High	3.20854	High	0	4.625e-09
	FALSE	High	[K].YMPHAVLK.[L]			0.00763162	0	1	1	1	Q6P2Q9	Q6P2Q9 [94-101]	0	958.518	High	1.59176	High	0	0.005275
	FALSE	High	[K].LVVDSHVQYR.[L]			0.00105573	0	1	1	1	Q6P2Q9	Q6P2Q9 [556-565]	0	1215.65	High	1.78003	High	0	0.0006506
	FALSE	High	[R].TNHIYVSSDDIK.[E]			0.00236624	0	1	1	2	Q6P2Q9	Q6P2Q9 [2087-2098]	0	1391.68	High	2.82249	High	0	0.006037
	FALSE	High	[R].SGLNQIPNRR.[F]			0.0142494	0	1	1	1	Q6P2Q9	Q6P2Q9 [1524-1533]	1	1154.64	High	2.39697	High	0	0.01018
	FALSE	High	[R].AISAANLHLR.[T]			0.000238112	0	1	1	1	Q6P2Q9	Q6P2Q9 [2077-2086]	0	1065.62	High	2.89047	High	0	0.0001349
	FALSE	High	[K].IMADNPSWDGEK.[T]			0.000419938	0	1	1	1	Q6P2Q9	Q6P2Q9 [2199-2210]	0	1362.6	High	2.22776	High	0	0.0002455
	FALSE	High	[K].IDLTLLNR.[L]			0.0154554	0.000578875	1	1	1	Q6P2Q9	Q6P2Q9 [988-995]	0	957.573	High	2.46586	High	0.0004472	0.01112
	FALSE	High	[K].LLILALER.[L]			0.0259532	0.000578875	1	1	1	Q6P2Q9	Q6P2Q9 [838-845]	0	940.619	High	2.44107	High	0.0004472	0.01927
	FALSE	High	[R].FTLWWSPTINR.[A]			0.0174096	0.000578875	1	2	1	Q6P2Q9	Q6P2Q9 [1534-1544]	0	1420.74	High	2.3072	High	0.0004472	0.01259
	FALSE	High	[K].ISLIQIFR.[A]			0.0346777	0.00103924	1	2	1	Q6P2Q9	Q6P2Q9 [1571-1578]	0	989.614	High	2.33717	High	0.0008071	0.02625
	FALSE	High	[R].TSYEEFTHK.[D]			0.0424757	0.00103924	1	1	2	Q6P2Q9	Q6P2Q9 [1202-1210]	0	1141.52	High	1.78519	High	0.001187	0.04065
	FALSE	High	[K].WNVSRPSLLADSK.[D]			0.0379765	0.00103924	1	1	1	Q6P2Q9	Q6P2Q9 [1637-1649]	0	1472.79	High	2.70068	High	0.0008071	0.02883
	FALSE	High	[K].VPGLPTPIENMILR.[Y]			0.0450349	0.00103924	1	1	1	Q6P2Q9	Q6P2Q9 [728-741]	0	1549.88	High	1.77963	High	0.0008071	0.03447
	FALSE	High	[K].LWNLNNYR.[T]			0.0409212	0.00103924	1	1	1	Q6P2Q9	Q6P2Q9 [1464-1471]	0	1092.56	High	1.97005	High	0.0008071	0.03117
	FALSE	High	[R].LTLEDLEDSWDR.[G]			0.051419	0.00152831	1	1	1	Q6P2Q9	Q6P2Q9 [1403-1414]	0	1491.7	High	2.01319	High	0.001187	0.03989
	FALSE	High	[R].WLGNLLAR.[Q]			0.0527968	0.00152831	1	1	1	Q6P2Q9	Q6P2Q9 [651-658]	0	942.552	High	1.21913	High	0.001187	0.04086
	FALSE	High	[K].FGDLILK.[A]			0.0615155	0.00200208	1	1	1	Q6P2Q9	Q6P2Q9 [1902-1908]	0	805.482	High	1.67716	High	0.001554	0.04802
	FALSE	High	[R].ALDIPLVK.[N]			0.0641536	0.0024166	1	1	1	Q6P2Q9	Q6P2Q9 [421-428]	0	868.55	High	1.64628	High	0.001868	0.05032
	FALSE	High	[R].SLPVEEQPK.[Q]			0.0876575	0.00377718	1	1	1	Q6P2Q9	Q6P2Q9 [1851-1859]	0	1026.55	High	1.59733	High	0.002912	0.07004
	FALSE	High	[K].YYVLNALK.[H]			0.0927644	0.00416004	1	1	1	Q6P2Q9	Q6P2Q9 [453-460]	0	983.556	High	1.55079	High	0.003215	0.07456
	FALSE	High	[K].IIHTSVWAGQK.[R]			0.0966515	0.00416004	1	2	2	Q6P2Q9	Q6P2Q9 [1821-1831]	0	1239.68	High	2.04668	High	0.003519	0.08784
	FALSE	High	[R].AVFWDIK.[N]			0.163537	0.00720562	1	1	1	Q6P2Q9	Q6P2Q9 [1152-1158]	0	878.477	High	1.5812	High	0.005882	0.1368
	FALSE	High	[R].TAQCFLR.[V]	1xCarbamidomethyl [C4]		0.158042	0.00720562	1	1	1	Q6P2Q9	Q6P2Q9 [1225-1231]	0	895.445	High	2.06947	High	0.005882	0.1322
FALSE	High	Master Protein	Q9Y2W1	Thyroid hormone receptor-associated protein 3 OS=Homo sapiens GN=THRAP3 PE=1 SV=2	0	119.289	28.2723	21	43	21	1	955	108.601	10.15	High		112.503	21
	Checked	Confidence	Annotated Sequence	Modifications	Modifications in Master Proteins	Qvality PEP	Qvality q-value	# Protein Groups	# Proteins	# PSMs	Master Protein Accessions	Positions in Master Proteins	# Missed Cleavages	Theo. MH+ [Da]	Found in Sample: [S1] F1: Sample	XCorr Sequest HT	Confidence Sequest HT	Percolator q-Value Sequest HT	Percolator PEP Sequest HT
	FALSE	High	[K].SGKWEGLVYAPPGK.[E]			2.10086e-05	0	1	1	2	Q9Y2W1	Q9Y2W1 [468-481]	1	1488.78	High	3.96726	High	0	1.036e-05
	FALSE	High	[K].SPLQSVVVR.[R]			0.00488432	0	1	1	1	Q9Y2W1	Q9Y2W1 [253-261]	0	984.584	High	2.7362	High	0	0.003283
	FALSE	High	[R].RIDISPSTFR.[K]			0.0130656	0	1	1	1	Q9Y2W1	Q9Y2W1 [678-687]	1	1191.65	High	2.22034	High	0	0.009302
	FALSE	High	[R].MDSFDEDLARPSGLLAQER.[K]			9.06572e-05	0	1	1	1	Q9Y2W1	Q9Y2W1 [573-591]	0	2150.02	High	3.68993	High	0	4.843e-05
	FALSE	High	[R].SPSELFAQHIVTIVHHVK.[E]			8.73009e-07	0	1	1	2	Q9Y2W1	Q9Y2W1 [622-639]	0	2042.12	High	4.56639	High	0	3.583e-07
	FALSE	High	[K].EHHFGSSGMTLHER.[F]	1xOxidation [M9]		0.00204234	0	1	1	1	Q9Y2W1	Q9Y2W1 [640-653]	0	1640.72	High	1.95549	High	0	0.001305
	FALSE	High	[K].GSFSDTGLGDGK.[M]			0.00109681	0	1	1	2	Q9Y2W1	Q9Y2W1 [376-387]	0	1140.52	High	2.68672	High	0	0.0006767
	FALSE	High	[R].ASAVSELSPR.[E]			0.00408078	0	1	1	1	Q9Y2W1	Q9Y2W1 [236-245]	0	1016.54	High	2.46921	High	0	0.002716
	FALSE	High	[K].ESEFDDEPK.[F]			0.00455047	0	1	1	2	Q9Y2W1	Q9Y2W1 [443-451]	0	1095.45	High	2.53166	High	0	0.003053
	FALSE	High	[K].EHHFGSSGMTLHER.[F]			1.30102e-09	0	1	1	2	Q9Y2W1	Q9Y2W1 [640-653]	0	1624.73	High	5.48293	High	0	3.694e-10
	FALSE	High	[K].SPPSTGSTYGSSQKEESAASGGAAYTK.[R]			1.66155e-05	0	1	1	3	Q9Y2W1	Q9Y2W1 [320-346]	1	2606.19	High	3.54448	High	0	8.066e-06
	FALSE	High	[K].YKDDPVDLR.[L]			0.00268232	0	1	1	2	Q9Y2W1	Q9Y2W1 [710-718]	1	1120.56	High	2.55559	High	0	0.00174
	FALSE	High	[R].SIFQHIQSAQSQR.[S]			1.81311e-05	0	1	1	3	Q9Y2W1	Q9Y2W1 [609-621]	0	1529.78	High	3.10533	High	0	8.838e-06
	FALSE	High	[K].YYLHDDREGEGSDK.[W]			0.00177239	0	1	1	2	Q9Y2W1	Q9Y2W1 [880-893]	1	1683.72	High	2.0224	High	0	0.001126
	FALSE	High	[R].NREEEWDPEYTPK.[S]			5.08446e-05	0	1	1	4	Q9Y2W1	Q9Y2W1 [864-876]	1	1692.75	High	3.48033	High	0	0.0004016
	FALSE	High	[K].YYLHDDR.[E]			0.00767324	0	1	1	2	Q9Y2W1	Q9Y2W1 [880-886]	0	981.442	High	1.88302	High	0.0008071	0.02895
	FALSE	High	[R].KTEELEEESFPER.[S]			1.79425e-07	0	1	1	3	Q9Y2W1	Q9Y2W1 [486-498]	1	1622.75	High	4.03221	High	0	9.875e-05
	FALSE	High	[K].DSRPSQAAGDNQGDEAKEQTFSGGTSQDTK.[A]			4.58696e-08	0	1	1	2	Q9Y2W1	Q9Y2W1 [186-215]	1	3112.37	High	4.68334	High	0	1.594e-08
	FALSE	High	[K].ASESSKPWPDATYGTGSASR.[A]			2.99852e-10	0	1	1	3	Q9Y2W1	Q9Y2W1 [216-235]	0	2054.94	High	3.97457	High	0	7.806e-11
	FALSE	High	[K].EKGSFSDTGLGDGK.[M]			0.0162271	0.000578875	1	1	1	Q9Y2W1	Q9Y2W1 [374-387]	1	1397.65	High	1.74888	High	0.0004472	0.01168
	FALSE	High	[K].SSFSITR.[E]			0.0951764	0.00416004	1	1	2	Q9Y2W1	Q9Y2W1 [559-565]	0	797.415	High	2.25235	High	0.003215	0.0767
	FALSE	High	[R].SNWQNYR.[Q]			0.135614	0.0056641	1	1	1	Q9Y2W1	Q9Y2W1 [109-115]	0	967.438	High	2.38958	High	0.004716	0.1121
FALSE	High	Master Protein	Q13813	Spectrin alpha chain, non-erythrocytic 1 OS=Homo sapiens GN=SPTAN1 PE=1 SV=3	0	115.479	16.1408	34	38	34	1	2472	284.364	5.35	High		93.7108	34
	Checked	Confidence	Annotated Sequence	Modifications	Modifications in Master Proteins	Qvality PEP	Qvality q-value	# Protein Groups	# Proteins	# PSMs	Master Protein Accessions	Positions in Master Proteins	# Missed Cleavages	Theo. MH+ [Da]	Found in Sample: [S1] F1: Sample	XCorr Sequest HT	Confidence Sequest HT	Percolator q-Value Sequest HT	Percolator PEP Sequest HT
	FALSE	High	[R].QGFVPAAYVK.[K]			0.0091312	0	1	2	1	Q13813	Q13813 [1013-1022]	0	1079.59	High	2.10447	High	0	0.006371
	FALSE	High	[K].NQALNTDNYGHDLASVQALQR.[KN]			7.91169e-06	0	1	2	1	Q13813	Q13813 [1253-1273]	0	2328.13	High	3.6516	High	0	3.694e-06
	FALSE	High	[K].SSEEIESAFR.[A]			0.00129179	0	1	2	1	Q13813	Q13813 [2405-2414]	0	1154.53	High	2.50593	High	0	0.0008072
	FALSE	High	[K].GNAMVEEGHFAAEDVK.[AI]			3.50852e-05	0	1	2	2	Q13813	Q13813 [847-862]	0	1703.77	High	3.50096	High	0	1.781e-05
	FALSE	High	[R].DLTGVQNLR.[K]			0.011533	0	1	2	1	Q13813	Q13813 [1795-1803]	0	1015.55	High	2.52548	High	0	0.008168
	FALSE	High	[K].LGESQTLQQFSR.[D]			7.32817e-05	0	1	2	1	Q13813	Q13813 [1547-1558]	0	1393.71	High	3.16533	High	0	3.882e-05
	FALSE	High	[R].LAQFVEHWK.[E]			0.00120996	0	1	1	2	Q13813	Q13813 [1845-1853]	0	1157.61	High	2.62146	High	0	0.003871
	FALSE	High	[R].AALLELWELRR.[Q]			0.000431551	0	1	1	1	Q13813	Q13813 [450-460]	1	1369.8	High	2.38153	High	0	0.000252
	FALSE	High	[R].MNEVISLWK.[K]			0.00367949	0	1	2	1	Q13813	Q13813 [653-661]	0	1119.59	High	2.38074	High	0	0.002429
	FALSE	High	[R].AALLELWELR.[R]			0.00943379	0	1	1	1	Q13813	Q13813 [450-459]	0	1213.69	High	1.89197	High	0	0.006594
	FALSE	High	[R].DLTSWVTEMK.[A]			0.00356114	0	1	2	1	Q13813	Q13813 [372-381]	0	1209.58	High	2.46314	High	0	0.002352
	FALSE	High	[K].CTELNQAWSSLGK.[R]	1xCarbamidomethyl [C1]		8.08625e-06	0	1	2	1	Q13813	Q13813 [1314-1326]	0	1493.71	High	3.05375	High	0	3.772e-06
	FALSE	High	[R].GKDLIGVQNLLK.[K]			0.00172472	0	1	2	2	Q13813	Q13813 [813-824]	1	1297.78	High	3.83735	High	0	0.00109
	FALSE	High	[K].DVTGAEALLER.[H]			0.00193397	0	1	2	1	Q13813	Q13813 [1370-1380]	0	1173.61	High	2.2291	High	0	0.001232
	FALSE	High	[R].QFQDAGHFDAENIKK.[K]			0.00207602	0	1	1	1	Q13813	Q13813 [743-757]	1	1747.84	High	2.40071	High	0	0.00133
	FALSE	High	[K].LLEAQSHFR.[K]			0.000516672	0	1	1	1	Q13813	Q13813 [2079-2087]	0	1100.58	High	3.21491	High	0	0.0003065
	FALSE	High	[R].VNEVNQFAAK.[L]			0.00310758	0	1	1	1	Q13813	Q13813 [205-214]	0	1119.58	High	1.88916	High	0	0.002037
	FALSE	High	[R].MQHNLEQQIQAR.[N]			0.000186277	0	1	2	1	Q13813	Q13813 [2304-2315]	0	1495.74	High	3.35146	High	0	0.000104
	FALSE	High	[R].LIQSHPESAEDLQEK.[C]			3.34118e-06	0	1	1	2	Q13813	Q13813 [1299-1313]	0	1723.85	High	3.74002	High	0	1.48e-06
	FALSE	High	[K].LQTASDESYKDPTNIQSK.[H]			2.6861e-06	0	1	1	1	Q13813	Q13813 [1571-1588]	1	2024.98	High	3.24221	High	0	1.181e-06
	FALSE	High	[R].SQLLGSAHEVQR.[F]			0.000301066	0	1	1	1	Q13813	Q13813 [1226-1237]	0	1324.7	High	2.83996	High	0	0.0001728
	FALSE	High	[K].LSDDNTIGKEEIQQR.[L]			2.19509e-06	0	1	2	1	Q13813	Q13813 [1830-1844]	1	1745.87	High	3.98204	High	0	9.506e-07
	FALSE	High	[K].LLVGSEDYGR.[D]			0.00348436	0	1	1	1	Q13813	Q13813 [1785-1794]	0	1108.56	High	2.38455	High	0	0.002295
	FALSE	High	[K].LIQEQHPEEELIK.[TS]			0.000881821	0	1	2	1	Q13813	Q13813 [215-227]	0	1605.85	High	1.93861	High	0	0.0005385
	FALSE	High	[R].DADETKEWIEEK.[N]			0.00541669	0	1	2	1	Q13813	Q13813 [1241-1252]	1	1492.68	High	1.87422	High	0	0.003658
	FALSE	High	[R].HQEHKGEIDAHEDSFK.[S]			2.91517e-06	0	1	1	1	Q13813	Q13813 [403-418]	1	1906.87	High	3.557	High	0	1.282e-06
	FALSE	High	[R].IDGITIQAR.[Q]			0.0172222	0.000578875	1	1	1	Q13813	Q13813 [734-742]	0	986.563	High	2.32787	High	0.0004472	0.01246
	FALSE	High	[R].DLSSVQTLLTK.[Q]			0.0204735	0.000578875	1	2	1	Q13813	Q13813 [2007-2017]	0	1204.68	High	1.98558	High	0.0004472	0.01493
	FALSE	High	[R].WSQLLANSAAR.[K]			0.0209203	0.000578875	1	1	1	Q13813	Q13813 [2065-2075]	0	1216.64	High	2.19783	High	0.0004472	0.01532
	FALSE	High	[K].KFDDFQK.[D]			0.0196079	0.000578875	1	2	1	Q13813	Q13813 [1132-1138]	1	927.457	High	2.83654	High	0.0004472	0.01429
	FALSE	High	[K].TKQDEVNAAWQR.[L]			0.0447962	0.00103924	1	1	1	Q13813	Q13813 [228-239]	1	1445.71	High	2.19619	High	0.0008071	0.03437
	FALSE	High	[K].LTVLSEER.[A]			0.0320008	0.00103924	1	1	1	Q13813	Q13813 [442-449]	0	946.52	High	2.1033	High	0.0008071	0.02402
	FALSE	High	[K].LLEATELK.[G]			0.0605532	0.00200208	1	2	1	Q13813	Q13813 [663-670]	0	916.535	High	2.19428	High	0.001554	0.04722
	FALSE	High	[R].EKEPIVGSTDYGKDEDSAEALLK.[K]			0.125819	0.00488701	1	2	1	Q13813	Q13813 [908-930]	2	2494.22	High	1.9978	High	0.00412	0.1036
FALSE	High	Master Protein	P21333	Filamin-A OS=Homo sapiens GN=FLNA PE=1 SV=4	0	115.404	18.5115	36	43	36	1	2647	280.564	6.06	High		97.5283	36
	Checked	Confidence	Annotated Sequence	Modifications	Modifications in Master Proteins	Qvality PEP	Qvality q-value	# Protein Groups	# Proteins	# PSMs	Master Protein Accessions	Positions in Master Proteins	# Missed Cleavages	Theo. MH+ [Da]	Found in Sample: [S1] F1: Sample	XCorr Sequest HT	Confidence Sequest HT	Percolator q-Value Sequest HT	Percolator PEP Sequest HT
	FALSE	High	[K].SPFEVYVDK.[S]			0.00673414	0	1	1	1	P21333	P21333 [368-376]	0	1083.54	High	2.58018	High	0	0.004605
	FALSE	High	[R].EAGAGGLAIAVEGPSK.[A]			2.36933e-06	0	1	1	1	P21333	P21333 [2265-2280]	0	1426.75	High	3.06199	High	0	1.03e-06
	FALSE	High	[R].SPYTVTVGQACNPSACR.[A]	2xCarbamidomethyl [C11; C16]		5.79712e-06	0	1	1	1	P21333	P21333 [468-484]	0	1867.84	High	3.54129	High	0	2.66e-06
	FALSE	High	[R].GAGTGGLGLAVEGPSEAK.[M]			4.20161e-06	0	1	1	1	P21333	P21333 [1382-1399]	0	1570.81	High	3.9222	High	0	1.891e-06
	FALSE	High	[R].LTVSSLQESGLK.[V]			0.000232972	0	1	1	1	P21333	P21333 [2335-2346]	0	1261.7	High	2.60039	High	0	0.0001316
	FALSE	High	[R].YAPSEAGLHEMDIR.[Y]			0.00662511	0	1	1	1	P21333	P21333 [1832-1845]	0	1588.74	High	2.15109	High	0	0.004547
	FALSE	High	[K].AGNNMLLVGVHGPR.[T]			0.000137989	0	1	1	1	P21333	P21333 [2585-2598]	0	1434.76	High	3.5383	High	0	7.561e-05
	FALSE	High	[R].TFSVWYVPEVTGTHK.[V]			0.00082595	0	1	1	1	P21333	P21333 [341-355]	0	1750.88	High	2.77192	High	0	0.0005006
	FALSE	High	[K].SPFSVAVSPSLDLSK.[I]			0.000248734	0	1	1	1	P21333	P21333 [959-973]	0	1533.82	High	3.33444	High	0	0.0001409
	FALSE	High	[K].DAGEGLLAVQITDPEGKPK.[K]			0.000238112	0	1	1	1	P21333	P21333 [1574-1592]	0	1938.02	High	3.24421	High	0	0.0001346
	FALSE	High	[K].LDVQFSGLTK.[G]			0.00278665	0	1	1	1	P21333	P21333 [907-916]	0	1107.6	High	2.0734	High	0	0.001819
	FALSE	High	[K].VHSPSGALEECYVTEIDQDKYAVR.[F]	1xCarbamidomethyl [C11]		0.00124341	0	1	1	1	P21333	P21333 [2368-2391]	1	2766.3	High	2.53006	High	0	0.0007726
	FALSE	High	[R].LYSVSYLLK.[D]			0.00346543	0	1	1	1	P21333	P21333 [2613-2621]	0	1085.62	High	2.84554	High	0	0.002289
	FALSE	High	[K].GLVEPVDVVDNADGTQTVNYVPSR.[E]			6.90131e-05	0	1	1	2	P21333	P21333 [1492-1515]	0	2544.26	High	2.82646	High	0	3.65e-05
	FALSE	High	[K].AGVAPLQVK.[V]			0.0121761	0	1	1	1	P21333	P21333 [1478-1486]	0	882.541	High	2.54075	High	0	0.008636
	FALSE	High	[K].AHVVPCFDASK.[V]	1xCarbamidomethyl [C6]		0.0116589	0	1	1	2	P21333	P21333 [1152-1162]	0	1230.59	High	2.55779	High	0.0004472	0.01151
	FALSE	High	[K].DKGEYTLVVK.[W]			0.00452576	0	1	1	1	P21333	P21333 [2622-2631]	1	1151.63	High	2.40868	High	0	0.00303
	FALSE	High	[K].AEISFEDRK.[D]			0.00480517	0	1	1	2	P21333	P21333 [2281-2289]	1	1094.55	High	2.48703	High	0	0.003223
	FALSE	High	[K].IVGPSGAAVPCK.[V]	1xCarbamidomethyl [C11]		0.000115884	0	1	1	1	P21333	P21333 [1008-1019]	0	1155.62	High	3.0635	High	0	6.292e-05
	FALSE	High	[K].VEPGLGADNSVVR.[F]			0.000206623	0	1	1	1	P21333	P21333 [1020-1032]	0	1312.69	High	2.81631	High	0	0.0001162
	FALSE	High	[R].EATTEFSVDAR.[A]			0.00157202	0	1	1	1	P21333	P21333 [1273-1283]	0	1225.57	High	2.3633	High	0	0.0009913
	FALSE	High	[R].TPCEEILVK.[H]	1xCarbamidomethyl [C3]		0.000333947	0	1	1	1	P21333	P21333 [2599-2607]	0	1088.57	High	2.83022	High	0	0.0001925
	FALSE	High	[K].TGVAVNKPAEFTVDAK.[H]			8.54164e-07	0	1	1	2	P21333	P21333 [685-700]	0	1646.87	High	3.95953	High	0	3.505e-07
	FALSE	High	[K].AFGPGLQGGSAGSPAR.[F]			0.00221639	0	1	1	1	P21333	P21333 [1072-1087]	0	1429.72	High	2.41198	High	0	0.001424
	FALSE	High	[R].DAPQDFHPDR.[V]			5.85935e-05	0	1	1	2	P21333	P21333 [665-674]	0	1197.53	High	2.64176	High	0	3.066e-05
	FALSE	High	[K].LPQLPITNFSR.[D]			0.0197141	0.000578875	1	1	2	P21333	P21333 [180-190]	0	1285.73	High	2.16352	High	0.0004472	0.0144
	FALSE	High	[K].YGGQPVPNFPSK.[L]			0.0156237	0.000578875	1	1	1	P21333	P21333 [1235-1246]	0	1290.65	High	2.38588	High	0.0004472	0.01126
	FALSE	High	[R].VQVQDNEGCPVEALVK.[D]	1xCarbamidomethyl [C9]		0.0165822	0.000578875	1	1	1	P21333	P21333 [709-724]	0	1784.88	High	1.81503	High	0.0004472	0.012
	FALSE	High	[K].FNEEHIPDSPFVVPVASPSGDAR.[R]			0.0148001	0.000578875	1	1	2	P21333	P21333 [2311-2333]	0	2467.19	High	1.87819	High	0.0004472	0.01526
	FALSE	High	[K].VTAQGPGLEPSGNIANK.[T]			0.0467407	0.00103924	1	1	1	P21333	P21333 [384-400]	0	1652.86	High	2.28457	High	0.0008071	0.03596
	FALSE	High	[K].VDVGKDQEFTVK.[S]			0.0553669	0.00152831	1	1	1	P21333	P21333 [983-994]	1	1364.71	High	1.49842	High	0.001187	0.04311
	FALSE	High	[R].LLGWIQNK.[LIV]			0.0599197	0.00200208	1	3	1	P21333	P21333 [172-179]	0	971.567	High	1.81253	High	0.001554	0.04675
	FALSE	High	[K].CSGPGLSPGMVR.[A]	1xCarbamidomethyl [C1]		0.080698	0.00288045	1	1	1	P21333	P21333 [1453-1464]	0	1217.58	High	1.89433	High	0.002229	0.06417
	FALSE	High	[R].NGHVGISFVPK.[E]			0.0942047	0.00416004	1	1	1	P21333	P21333 [2004-2014]	0	1154.63	High	2.01832	High	0.003215	0.0757
	FALSE	High	[R].VTYTPMAPGSYLISIK.[Y]			0.122084	0.00488701	1	1	1	P21333	P21333 [2485-2500]	0	1740.92	High	1.68281	High	0.00412	0.0999
	FALSE	High	[K].LKPGAPLRPK.[L]			0.175875	0.00877106	1	1	1	P21333	P21333 [269-278]	0	1076.69	High	1.23861	High	0.007054	0.1478
FALSE	High	Master Protein	O75533	Splicing factor 3B subunit 1 OS=Homo sapiens GN=SF3B1 PE=1 SV=3	0	113.141	27.8374	29	37	29	1	1304	145.738	7.09	High		98.1372	29
	Checked	Confidence	Annotated Sequence	Modifications	Modifications in Master Proteins	Qvality PEP	Qvality q-value	# Protein Groups	# Proteins	# PSMs	Master Protein Accessions	Positions in Master Proteins	# Missed Cleavages	Theo. MH+ [Da]	Found in Sample: [S1] F1: Sample	XCorr Sequest HT	Confidence Sequest HT	Percolator q-Value Sequest HT	Percolator PEP Sequest HT
	FALSE	High	[K].LLVDVDESTLSPEEQKER.[K]			2.91517e-06	0	1	1	1	O75533	O75533 [478-495]	1	2087.05	High	4.03561	High	0	1.287e-06
	FALSE	High	[R].KLTATPTPLGGMTGFHMQTEDR.[T]			8.96946e-06	0	1	1	1	O75533	O75533 [430-451]	1	2389.16	High	4.2122	High	0	4.209e-06
	FALSE	High	[R].VPELNVQNGVLK.[S]			2.86718e-05	0	1	1	1	O75533	O75533 [1138-1149]	0	1309.75	High	2.83438	High	0	1.436e-05
	FALSE	High	[K].AIVNVIGMHK.[M]			0.0100147	0	1	1	1	O75533	O75533 [999-1008]	0	1081.62	High	2.12575	High	0	0.007035
	FALSE	High	[K].KLSSWDQAETPGHTPSLR.[W]			1.77397e-05	0	1	1	3	O75533	O75533 [214-231]	1	2010	High	5.36012	High	0	8.658e-06
	FALSE	High	[R].QLVDTTVELANK.[V]			0.000289785	0	1	1	1	O75533	O75533 [832-843]	0	1330.72	High	3.25746	High	0	0.0001658
	FALSE	High	[K].LSSWDQAETPGHTPSLR.[W]			2.74536e-06	0	1	1	1	O75533	O75533 [215-231]	0	1881.91	High	3.79642	High	0	1.204e-06
	FALSE	High	[R].WDETPASQMGGSTPVLTPGK.[T]			0.00985283	0	1	1	1	O75533	O75533 [338-357]	0	2058.98	High	2.04716	High	0	0.006889
	FALSE	High	[K].SVNDQPSGNLPFLKPDDIQYFDK.[L]			0.000350753	0	1	1	1	O75533	O75533 [455-477]	0	2637.28	High	2.68085	High	0	0.0002024
	FALSE	High	[K].TEILPPFFK.[H]			0.0052426	0	1	1	2	O75533	O75533 [808-816]	0	1091.61	High	2.24568	High	0	0.003537
	FALSE	High	[K].MTPPIKDLLPR.[L]			0.000127147	0	1	1	1	O75533	O75533 [1009-1019]	1	1280.74	High	2.79335	High	0	6.938e-05
	FALSE	High	[K].VLPPPAGYVPIR.[T]			0.00284807	0	1	1	2	O75533	O75533 [414-425]	0	1278.76	High	2.31047	High	0	0.001862
	FALSE	High	[R].GGDSIGETPTPGASK.[R]			1.47396e-06	0	1	1	1	O75533	O75533 [319-333]	0	1373.65	High	3.23671	High	0	6.241e-07
	FALSE	High	[K].VGAAEIISR.[I]			0.00651784	0	1	1	2	O75533	O75533 [844-852]	0	915.526	High	2.93284	High	0	0.004448
	FALSE	High	[R].EFQSPDEEMKK.[I]			0.00788473	0	1	1	1	O75533	O75533 [776-786]	1	1367.61	High	2.02497	High	0	0.005443
	FALSE	High	[K].THEDIEAQIR.[E]			0.00677087	0	1	1	2	O75533	O75533 [7-16]	0	1211.6	High	3.04431	High	0.0004472	0.01437
	FALSE	High	[R].RWDQTADQTPGATPK.[K]			1.4184e-05	0	1	1	1	O75533	O75533 [199-213]	1	1671.81	High	4.16389	High	0	6.84e-06
	FALSE	High	[R].IYNDDKNTYIR.[Y]			5.60911e-05	0	1	1	2	O75533	O75533 [1287-1297]	1	1414.7	High	3.05137	High	0	2.917e-05
	FALSE	High	[R].DTPGHGSGWAETPR.[T]			0.00159795	0	1	1	1	O75533	O75533 [302-315]	0	1467.66	High	2.46729	High	0	0.001008
	FALSE	High	[R].QQAADLISR.[T]			0.00819061	0	1	1	1	O75533	O75533 [949-957]	0	1001.54	High	2.7472	High	0	0.005674
	FALSE	High	[R].LDPFADGGKTPDPK.[M]			0.00112714	0	1	1	1	O75533	O75533 [133-146]	1	1457.73	High	2.27676	High	0	0.0006986
	FALSE	High	[R].IVDDLKDEAEQYRK.[M]			1.34309e-05	0	1	1	2	O75533	O75533 [853-866]	2	1721.87	High	3.54355	High	0	1.067e-05
	FALSE	High	[K].QCCGTDGVEANYIK.[T]	2xCarbamidomethyl [C2; C3]		0.000210032	0	1	1	1	O75533	O75533 [794-807]	0	1614.69	High	3.43935	High	0	0.000118
	FALSE	High	[K].IWDPTPSHTPAGAATPGR.[G]			2.55739e-06	0	1	1	1	O75533	O75533 [253-270]	0	1831.91	High	3.36085	High	0	1.121e-06
	FALSE	High	[K].NRWDETPKTER.[D]			0.0178867	0.000578875	1	1	1	O75533	O75533 [291-301]	2	1431.7	High	2.32182	High	0.0004472	0.01295
	FALSE	High	[R].WDETPKTER.[D]			0.0241989	0.000578875	1	1	1	O75533	O75533 [293-301]	1	1161.55	High	1.54716	High	0.0004472	0.01788
	FALSE	High	[K].LDDLVRPYVHK.[I]			0.0278325	0.000578875	1	1	1	O75533	O75533 [563-573]	0	1354.75	High	2.37606	High	0.0004472	0.02072
	FALSE	High	[R].EVMLILIR.[E]			0.0350508	0.00103924	1	1	1	O75533	O75533 [768-775]	0	986.607	High	2.17592	High	0.0008071	0.02652
	FALSE	High	[R].RATVNTFGYIAK.[A]			0.0379765	0.00103924	1	1	1	O75533	O75533 [1075-1086]	1	1340.73	High	1.97992	High	0.0008071	0.02875
FALSE	High	Master Protein	Q01082	Spectrin beta chain, non-erythrocytic 1 OS=Homo sapiens GN=SPTBN1 PE=1 SV=2	0	91.6771	15.736	31	32	31	1	2364	274.439	5.57	High		77.6389	31
	Checked	Confidence	Annotated Sequence	Modifications	Modifications in Master Proteins	Qvality PEP	Qvality q-value	# Protein Groups	# Proteins	# PSMs	Master Protein Accessions	Positions in Master Proteins	# Missed Cleavages	Theo. MH+ [Da]	Found in Sample: [S1] F1: Sample	XCorr Sequest HT	Confidence Sequest HT	Percolator q-Value Sequest HT	Percolator PEP Sequest HT
	FALSE	High	[K].EIEELQSQAQALSQEGK.[S]			0.00105573	0	1	1	1	Q01082	Q01082 [1435-1451]	0	1887.93	High	2.1779	High	0	0.0006517
	FALSE	High	[R].DGMAFNALIHK.[H]			0.000615215	0	1	1	1	Q01082	Q01082 [204-214]	0	1216.61	High	2.42338	High	0	0.0003667
	FALSE	High	[R].TQILAASYELHK.[F]			0.00613912	0	1	1	1	Q01082	Q01082 [1798-1809]	0	1373.74	High	2.47552	High	0	0.004176
	FALSE	High	[K].FATDGEGYKPCDPQVIR.[D]	1xCarbamidomethyl [C11]		0.000399818	0	1	1	1	Q01082	Q01082 [594-610]	0	1952.92	High	2.48928	High	0	0.0002337
	FALSE	High	[K].EAVCEVALDYK.[K]	1xCarbamidomethyl [C4]		0.000701268	0	1	1	1	Q01082	Q01082 [2259-2269]	0	1296.61	High	2.36107	High	0	0.0004216
	FALSE	High	[K].VLVLSQDYGK.[H]			0.00116463	0	1	1	1	Q01082	Q01082 [549-558]	0	1121.62	High	2.55978	High	0	0.0007205
	FALSE	High	[R].EQWANLEQLSAIR.[K]			0.000450801	0	1	1	1	Q01082	Q01082 [724-736]	0	1557.8	High	2.57906	High	0	0.0002645
	FALSE	High	[R].DLDDFQSWLSR.[T]			0.00137916	0	1	1	1	Q01082	Q01082 [1070-1080]	0	1381.64	High	2.25222	High	0	0.0008618
	FALSE	High	[K].DALLLWCQMK.[T]	1xCarbamidomethyl [C7]		0.0034466	0	1	5	1	Q01082	Q01082 [177-186]	0	1277.64	High	2.52134	High	0	0.002271
	FALSE	High	[K].QALQDTLALYK.[M]			0.00159795	0	1	1	1	Q01082	Q01082 [843-853]	0	1263.69	High	2.57066	High	0	0.001008
	FALSE	High	[K].ILSSDDYGKDLTSVMR.[L]			6.02138e-05	0	1	1	1	Q01082	Q01082 [660-675]	1	1799.88	High	3.05426	High	0	3.145e-05
	FALSE	High	[K].MWEVLESTTQTK.[A]			0.002975	0	1	1	1	Q01082	Q01082 [1361-1372]	0	1452.7	High	2.10001	High	0	0.001941
	FALSE	High	[R].LVSDGNINSDR.[I]			0.00133476	0	1	1	1	Q01082	Q01082 [1235-1245]	0	1189.58	High	2.26169	High	0	0.0008359
	FALSE	High	[R].ELEAENYHDIKR.[I]			4.65944e-05	0	1	1	1	Q01082	Q01082 [487-498]	1	1516.74	High	2.85571	High	0	2.401e-05
	FALSE	High	[R].LVDTGDKFR.[F]			0.00103859	0	1	1	1	Q01082	Q01082 [1907-1915]	1	1050.56	High	3.15099	High	0	0.0006396
	FALSE	High	[R].DQNTVETLQR.[M]			0.00240526	0	1	1	1	Q01082	Q01082 [1835-1844]	0	1203.6	High	2.35716	High	0	0.001555
	FALSE	High	[R].EIGQSVDEVEK.[L]			0.001171	0	1	1	1	Q01082	Q01082 [2044-2054]	0	1232.6	High	2.61898	High	0	0.0007267
	FALSE	High	[K].EAEKLESEHPDQAQAILSR.[L]			2.96327e-06	0	1	1	1	Q01082	Q01082 [1018-1036]	1	2151.07	High	2.93354	High	0	1.304e-06
	FALSE	High	[K].TALPAQSAATLPAR.[T]			0.00094662	0	1	1	1	Q01082	Q01082 [2178-2191]	0	1367.76	High	2.30487	High	0	0.0005781
	FALSE	High	[R].LQAAYAGDKADDIQKR.[E]			1.92525e-05	0	1	1	2	Q01082	Q01082 [1870-1885]	2	1762.91	High	3.19562	High	0	9.436e-06
	FALSE	High	[K].WVNSHLAR.[V]			0.00376056	0	1	5	1	Q01082	Q01082 [63-70]	0	982.522	High	2.40731	High	0	0.002488
	FALSE	High	[K].LLEVLSGER.[L]			0.0259532	0.000578875	1	1	1	Q01082	Q01082 [91-99]	0	1015.58	High	2.60055	High	0.0004472	0.0193
	FALSE	High	[R].ITDLYTDLR.[D]			0.0206957	0.000578875	1	1	1	Q01082	Q01082 [75-83]	0	1109.58	High	2.17734	High	0.0004472	0.01512
	FALSE	High	[K].HLLGVEDLLQK.[H]			0.0163152	0.000578875	1	1	1	Q01082	Q01082 [559-569]	0	1264.73	High	1.90035	High	0.0004472	0.01177
	FALSE	High	[R].AQTLPTSVVTITSESSPGKR.[E]			0.0387961	0.00103924	1	1	1	Q01082	Q01082 [2326-2345]	1	2059.1	High	2.47068	High	0.0008071	0.02951
	FALSE	High	[R].ENEVLEAWK.[S]			0.0360007	0.00103924	1	1	1	Q01082	Q01082 [1886-1894]	0	1117.55	High	2.22374	High	0.0008071	0.02721
	FALSE	High	[K].SLLDACESR.[R]	1xCarbamidomethyl [C6]		0.0379765	0.00103924	1	1	1	Q01082	Q01082 [1895-1903]	0	1050.49	High	2.16731	High	0.0008071	0.02875
	FALSE	High	[R].IHCLENVDK.[A]	1xCarbamidomethyl [C3]		0.0679578	0.0024166	1	4	1	Q01082	Q01082 [110-118]	0	1127.55	High	2.46837	High	0.001868	0.0534
	FALSE	High	[K].TAGYPNVNIHNFTTSWR.[D]			0.0746495	0.0024166	1	1	1	Q01082	Q01082 [187-203]	0	1977.96	High	2.1886	High	0.001868	0.05912
	FALSE	High	[R].YKEVAELTR.[L]			0.0662027	0.0024166	1	1	1	Q01082	Q01082 [831-839]	1	1108.6	High	1.96155	High	0.001868	0.05215
	FALSE	High	[R].VQAVVAVAR.[E]			0.0712291	0.0024166	1	1	1	Q01082	Q01082 [478-486]	0	912.563	High	2.85265	High	0.001868	0.0564
FALSE	High	Master Protein	Q9NYF8	Bcl-2-associated transcription factor 1 OS=Homo sapiens GN=BCLAF1 PE=1 SV=2	0	89.2873	19.8913	17	34	17	1	920	106.059	9.98	High		86.8061	17
	Checked	Confidence	Annotated Sequence	Modifications	Modifications in Master Proteins	Qvality PEP	Qvality q-value	# Protein Groups	# Proteins	# PSMs	Master Protein Accessions	Positions in Master Proteins	# Missed Cleavages	Theo. MH+ [Da]	Found in Sample: [S1] F1: Sample	XCorr Sequest HT	Confidence Sequest HT	Percolator q-Value Sequest HT	Percolator PEP Sequest HT
	FALSE	High	[K].LKDLFDYSPPLHK.[N]			0.00017258	0	1	1	2	Q9NYF8	Q9NYF8 [505-517]	1	1572.84	High	3.09746	High	0	0.0003663
	FALSE	High	[R].LLASTLVHSVK.[K]			4.24672e-05	0	1	1	7	Q9NYF8	Q9NYF8 [570-580]	0	1167.71	High	3.40446	High	0	2.174e-05
	FALSE	High	[K].SQEEPKDTFEHDPSESIDEFNK.[S]			1.48337e-10	0	1	1	2	Q9NYF8	Q9NYF8 [183-204]	1	2608.13	High	4.50411	High	0	3.713e-11
	FALSE	High	[K].DRLLASTLVHSVK.[K]			1.09783e-06	0	1	1	2	Q9NYF8	Q9NYF8 [568-580]	1	1438.84	High	4.68963	High	0	4.569e-07
	FALSE	High	[K].LKETGYVVERPSTTK.[D]			7.53432e-07	0	1	1	4	Q9NYF8	Q9NYF8 [461-475]	1	1707.93	High	4.50164	High	0	3.071e-07
	FALSE	High	[R].SSFYPDGGDQETAK.[T]			0.00020889	0	1	1	2	Q9NYF8	Q9NYF8 [319-332]	0	1501.64	High	1.79416	High	0	0.0001176
	FALSE	High	[K].EYSGFAGVSRPR.[G]			0.00144854	0	1	1	2	Q9NYF8	Q9NYF8 [785-796]	0	1325.66	High	2.47699	High	0	0.004108
	FALSE	High	[K].ETGYVVERPSTTK.[D]			2.38229e-06	0	1	1	2	Q9NYF8	Q9NYF8 [463-475]	0	1466.75	High	3.71848	High	0	1.035e-06
	FALSE	High	[K].STFREESPLR.[I]			0.0116589	0	1	1	1	Q9NYF8	Q9NYF8 [525-534]	1	1221.62	High	2.39592	High	0	0.008247
	FALSE	High	[K].KAEGEPQEESPLK.[S]			0.0032638	0	1	1	1	Q9NYF8	Q9NYF8 [168-180]	1	1441.72	High	2.69416	High	0	0.002145
	FALSE	High	[K].EREEEFKTHHEMK.[E]			0.00227764	0	1	1	1	Q9NYF8	Q9NYF8 [772-784]	2	1729.8	High	2.21493	High	0	0.001466
	FALSE	High	[K].MAPVPLDDSNRPASLTK.[D]	1xOxidation [M1]		0.000465801	0	1	1	1	Q9NYF8	Q9NYF8 [551-567]	0	1827.93	High	2.64774	High	0	0.0002736
	FALSE	High	[K].MIASDSHRPEVK.[L]			0.00025983	0	1	1	1	Q9NYF8	Q9NYF8 [537-548]	0	1369.69	High	1.93727	High	0	0.0001474
	FALSE	High	[R].NTEEEGLKYK.[S]			0.00823526	0	1	1	2	Q9NYF8	Q9NYF8 [430-439]	1	1210.6	High	1.89466	High	0.0004472	0.01146
	FALSE	High	[R].LLASTLVHSVKK.[E]			0.00275643	0	1	1	1	Q9NYF8	Q9NYF8 [570-581]	1	1295.8	High	2.18846	High	0	0.001794
	FALSE	High	[K].SAAMTLNER.[F]			0.0479973	0.00103924	1	1	1	Q9NYF8	Q9NYF8 [623-631]	0	992.483	High	2.46206	High	0.0008071	0.03693
	FALSE	High	[R].IDISPSTLR.[K]			0.05625	0.00200208	1	1	1	Q9NYF8	Q9NYF8 [655-663]	0	1001.56	High	2.33309	High	0.001554	0.04374
	FALSE	High	[K].MAPVPLDDSNRPASLTK.[D]			0.0951764	0.00416004	1	1	1	Q9NYF8	Q9NYF8 [551-567]	0	1811.93	High	1.32432	High	0.003215	0.07681
FALSE	High	Master Protein	P01837	Ig kappa chain C region OS=Mus musculus PE=1 SV=1	0	87.6701	63.2075	8	46	8	1	106	11.771	5.41	High		128.299	8
	Checked	Confidence	Annotated Sequence	Modifications	Modifications in Master Proteins	Qvality PEP	Qvality q-value	# Protein Groups	# Proteins	# PSMs	Master Protein Accessions	Positions in Master Proteins	# Missed Cleavages	Theo. MH+ [Da]	Found in Sample: [S1] F1: Sample	XCorr Sequest HT	Confidence Sequest HT	Percolator q-Value Sequest HT	Percolator PEP Sequest HT
	FALSE	High	[R].HNSYTCEATHK.[T]	1xCarbamidomethyl [C6]		0.000127147	0	1	1	6	P01837	P01837 [81-91]	0	1347.57	High	3.37212	High	0	0.0008286
	FALSE	High	[K].DSTYSMSSTLTLTK.[D]	1xOxidation [M6]		8.67854e-05	0	1	1	2	P01837	P01837 [62-75]	0	1550.73	High	2.83442	High	0	5.995e-05
	FALSE	High	[K].DSTYSMSSTLTLTK.[D]			3.47044e-05	0	1	1	2	P01837	P01837 [62-75]	0	1534.73	High	2.8613	High	0	1.757e-05
	FALSE	High	[R].QNGVLNSWTDQDSK.[D]			8.49516e-07	0	1	1	8	P01837	P01837 [48-61]	0	1591.73	High	4.41583	High	0	5.394e-07
	FALSE	High	[K].DSTYSMSSTLTLTKDEYER.[H]	1xOxidation [M6]		3.34423e-10	0	1	1	6	P01837	P01837 [62-80]	1	2243	High	5.30206	High	0	8.783e-11
	FALSE	High	[K].DSTYSMSSTLTLTKDEYER.[H]			3.45473e-09	0	1	1	5	P01837	P01837 [62-80]	1	2227.01	High	5.05534	High	0	1.038e-09
	FALSE	High	[K].TSTSPIVKSFNRNEC.[-]	1xCarbamidomethyl [C15]		0.000397643	0	1	1	1	P01837	P01837 [92-106]	2	1739.84	High	3.16499	High	0	0.0002322
	FALSE	High	[K].TSTSPIVKSFNR.[N]			3.72639e-06	0	1	1	3	P01837	P01837 [92-103]	1	1336.72	High	3.06432	High	0	1.663e-06
	FALSE	High	[R].HNSYTCEATHKTSTSPIVK.[S]	1xCarbamidomethyl [C6]		1.00104e-08	0	1	1	7	P01837	P01837 [81-99]	1	2161.03	High	5.44689	High	0	3.28e-09
	FALSE	High	[K].WKIDGSER.[Q]			0.0452749	0.00103924	1	1	6	P01837	P01837 [40-47]	1	990.5	High	2.34286	High	0.0008071	0.03746
FALSE	High	Master Protein	Q9BQA1	Methylosome protein 50 OS=Homo sapiens GN=WDR77 PE=1 SV=1	0	85.1082	37.7193	13	35	13	1	342	36.701	5.17	High		99.5136	13
	Checked	Confidence	Annotated Sequence	Modifications	Modifications in Master Proteins	Qvality PEP	Qvality q-value	# Protein Groups	# Proteins	# PSMs	Master Protein Accessions	Positions in Master Proteins	# Missed Cleavages	Theo. MH+ [Da]	Found in Sample: [S1] F1: Sample	XCorr Sequest HT	Confidence Sequest HT	Percolator q-Value Sequest HT	Percolator PEP Sequest HT
	FALSE	High	[K].DSVFLSCSEDNR.[I]	1xCarbamidomethyl [C7]		3.72552e-05	0	1	1	2	Q9BQA1	Q9BQA1 [180-191]	0	1428.61	High	3.50523	High	0	1.892e-05
	FALSE	High	[K].ETPPPLVPPAAR.[E]			0.00109681	0	1	1	3	Q9BQA1	Q9BQA1 [4-15]	0	1244.7	High	2.90559	High	0	0.0006787
	FALSE	High	[R].CWAGSLWLFK.[D]	1xCarbamidomethyl [C1]		0.000374483	0	1	1	1	Q9BQA1	Q9BQA1 [53-62]	0	1267.63	High	2.32732	High	0	0.0002181
	FALSE	High	[K].VWDLAQQVVLSSYR.[A]			1.49828e-06	0	1	1	2	Q9BQA1	Q9BQA1 [151-164]	0	1663.88	High	3.56166	High	0	6.364e-07
	FALSE	High	[R].YRSDGALLLGASSLSGR.[C]			3.95595e-05	0	1	1	1	Q9BQA1	Q9BQA1 [36-52]	1	1722.91	High	3.51301	High	0	2.021e-05
	FALSE	High	[R].EWNLPPNAPACMER.[Q]	1xCarbamidomethyl [C11]		0.000224243	0	1	1	6	Q9BQA1	Q9BQA1 [16-29]	0	1684.76	High	2.67344	High	0	0.0001267
	FALSE	High	[K].YEHDDIVSTVSVLSSGTQAVSGSK.[D]			7.21419e-08	0	1	1	1	Q9BQA1	Q9BQA1 [122-145]	0	2466.2	High	4.47164	High	0	2.572e-08
	FALSE	High	[R].SDGALLLGASSLSGR.[C]			3.23357e-06	0	1	1	6	Q9BQA1	Q9BQA1 [38-52]	0	1403.75	High	4.08961	High	0	1.434e-06
	FALSE	High	[K].FCKYEHDDIVSTVSVLSSGTQAVSGSK.[D]	1xCarbamidomethyl [C2]		2.46269e-08	0	1	1	2	Q9BQA1	Q9BQA1 [119-145]	1	2901.39	High	4.11496	High	0	8.286e-09
	FALSE	High	[R].KETPPPLVPPAAR.[E]			6.86376e-05	0	1	1	4	Q9BQA1	Q9BQA1 [3-15]	1	1372.79	High	3.80054	High	0	3.615e-05
	FALSE	High	[R].AHAAQVTCVAASPHK.[D]	1xCarbamidomethyl [C8]		1.60804e-05	0	1	1	2	Q9BQA1	Q9BQA1 [165-179]	0	1547.77	High	3.44286	High	0	7.821e-06
	FALSE	High	[R].AHAAQVTCVAASPHKDSVFLSCSEDNR.[I]	2xCarbamidomethyl [C8; C22]		1.54006e-07	0	1	1	1	Q9BQA1	Q9BQA1 [165-191]	1	2957.36	High	3.78091	High	0	5.742e-08
	FALSE	High	[R].ILLWDTR.[C]			0.0574486	0.00200208	1	1	4	Q9BQA1	Q9BQA1 [192-198]	0	916.525	High	2.16854	High	0.001554	0.04472
FALSE	High	Master Protein	Q15393	Splicing factor 3B subunit 3 OS=Homo sapiens GN=SF3B3 PE=1 SV=4	0	84.3087	23.4182	26	35	26	1	1217	135.492	5.26	High		80.2966	26
	Checked	Confidence	Annotated Sequence	Modifications	Modifications in Master Proteins	Qvality PEP	Qvality q-value	# Protein Groups	# Proteins	# PSMs	Master Protein Accessions	Positions in Master Proteins	# Missed Cleavages	Theo. MH+ [Da]	Found in Sample: [S1] F1: Sample	XCorr Sequest HT	Confidence Sequest HT	Percolator q-Value Sequest HT	Percolator PEP Sequest HT
	FALSE	High	[K].ILELLRPDPNTGK.[V]			0.00140191	0	1	1	1	Q15393	Q15393 [37-49]	0	1465.84	High	2.59257	High	0	0.0008791
	FALSE	High	[R].SVAGGFVYTYK.[L]			0.00295883	0	1	1	1	Q15393	Q15393 [919-929]	0	1191.6	High	2.81778	High	0	0.001934
	FALSE	High	[R].RIVPGQFLAVDPK.[G]			0.000198881	0	1	3	1	Q15393	Q15393 [114-126]	1	1439.84	High	3.40571	High	0	0.0001117
	FALSE	High	[R].TVLDPVTGDLSDTR.[T]			0.000190387	0	1	2	2	Q15393	Q15393 [677-690]	0	1488.75	High	2.63615	High	0	0.0001062
	FALSE	High	[R].IVILEYQPSK.[N]			0.00211026	0	1	1	1	Q15393	Q15393 [87-96]	0	1189.68	High	2.8625	High	0	0.001355
	FALSE	High	[R].LTISSPLEAHK.[A]			0.00104999	0	1	2	2	Q15393	Q15393 [152-162]	0	1195.67	High	2.57264	High	0	0.0006453
	FALSE	High	[K].AGNGQWASVIR.[V]			0.00300761	0	1	1	1	Q15393	Q15393 [857-867]	0	1158.6	High	2.81427	High	0	0.00197
	FALSE	High	[K].HIANYISGIQTIGHR.[V]			2.71494e-05	0	1	1	1	Q15393	Q15393 [985-999]	0	1679.9	High	3.73039	High	0	1.354e-05
	FALSE	High	[R].MQGQEAVLAMSSR.[S]			2.10086e-05	0	1	2	2	Q15393	Q15393 [706-718]	0	1407.67	High	3.6163	High	0	1.033e-05
	FALSE	High	[K].YFDTVPVAAAMCVLK.[T]	1xCarbamidomethyl [C12]		0.000288208	0	1	1	1	Q15393	Q15393 [329-343]	0	1684.84	High	2.3341	High	0	0.0001649
	FALSE	High	[K].LGAVFNQVAFPLQYTPR.[K]			1.1847e-05	0	1	2	1	Q15393	Q15393 [770-786]	0	1921.03	High	2.96519	High	0	5.667e-06
	FALSE	High	[-].MFLYNITLQR.[A]			0.000324961	0	1	2	2	Q15393	Q15393 [1-10]	0	1298.69	High	2.18846	High	0	0.0001874
	FALSE	High	[R].SWLSYSYQSR.[F]			0.00512966	0	1	2	1	Q15393	Q15393 [719-728]	0	1276.6	High	2.19949	High	0	0.003453
	FALSE	High	[R].FLAVGLVDNTVR.[I]			0.00562709	0	1	2	1	Q15393	Q15393 [604-615]	0	1303.74	High	2.55478	High	0	0.003826
	FALSE	High	[R].IVPGQFLAVDPK.[G]			0.00346543	0	1	3	2	Q15393	Q15393 [115-126]	0	1283.74	High	2.22465	High	0	0.00228
	FALSE	High	[K].TPVEEVPAAIAPFQGR.[V]			2.52964e-06	0	1	1	3	Q15393	Q15393 [943-958]	0	1681.89	High	3.76938	High	0	1.103e-06
	FALSE	High	[R].LPPNTNDEVDEDPTGNK.[A]			0.000339457	0	1	1	2	Q15393	Q15393 [1058-1074]	0	1854.84	High	1.52669	High	0	0.0001957
	FALSE	High	[K].DYIVVGSDSGR.[I]			0.00943379	0	1	1	1	Q15393	Q15393 [76-86]	0	1167.56	High	2.54695	High	0	0.00661
	FALSE	High	[R].GMIFVCSATHK.[T]	1xCarbamidomethyl [C6]		0.000542672	0	1	2	2	Q15393	Q15393 [284-294]	0	1250.6	High	2.37132	High	0	0.0003223
	FALSE	High	[K].NVSEELDRTPPEVSK.[K]			0.000967501	0	1	1	1	Q15393	Q15393 [1192-1206]	1	1699.85	High	2.34421	High	0	0.0005924
	FALSE	High	[K].QQEIVVSR.[G]			0.0239396	0.000578875	1	2	1	Q15393	Q15393 [27-34]	0	958.532	High	2.17177	High	0.0004472	0.01765
	FALSE	High	[K].NVSEELDR.[T]			0.0443225	0.00103924	1	1	1	Q15393	Q15393 [1192-1199]	0	961.459	High	1.72757	High	0.0008071	0.03395
	FALSE	High	[K].NFGDQPDIR.[C]			0.0356177	0.00103924	1	2	1	Q15393	Q15393 [260-268]	0	1061.5	High	1.86899	High	0.0008071	0.02688
	FALSE	High	[R].AVMISAIEK.[Q]			0.0832446	0.00334182	1	1	1	Q15393	Q15393 [129-137]	0	961.539	High	1.59348	High	0.002582	0.06651
	FALSE	High	[R].VLIGVGK.[L]			0.137653	0.0056641	1	1	1	Q15393	Q15393 [959-965]	0	685.461	High	1.95615	High	0.004716	0.1137
	FALSE	High	[K].LVYILNR.[D]			0.132937	0.0056641	1	2	2	Q15393	Q15393 [140-146]	0	890.546	High	1.75572	High	0.005882	0.1276
FALSE	High	Master Protein	Q13435	Splicing factor 3B subunit 2 OS=Homo sapiens GN=SF3B2 PE=1 SV=2	0	80.7169	27.3743	22	28	22	1	895	100.165	5.67	High		53.2433	22
	Checked	Confidence	Annotated Sequence	Modifications	Modifications in Master Proteins	Qvality PEP	Qvality q-value	# Protein Groups	# Proteins	# PSMs	Master Protein Accessions	Positions in Master Proteins	# Missed Cleavages	Theo. MH+ [Da]	Found in Sample: [S1] F1: Sample	XCorr Sequest HT	Confidence Sequest HT	Percolator q-Value Sequest HT	Percolator PEP Sequest HT
	FALSE	High	[K].LAQQQAALLMQQEER.[A]			1.17879e-07	0	1	1	1	Q13435	Q13435 [149-163]	0	1756.9	High	3.61654	High	0	4.332e-08
	FALSE	High	[R].QTGIVLNRPVLR.[G]			0.0109832	0	1	1	1	Q13435	Q13435 [60-71]	0	1365.83	High	2.85006	High	0	0.007747
	FALSE	High	[R].YGPPPSYPNLK.[I]			0.00775715	0	1	1	1	Q13435	Q13435 [639-649]	0	1232.63	High	2.23637	High	0	0.005349
	FALSE	High	[R].VGEPVALSEEERLK.[L]			0.00220434	0	1	1	1	Q13435	Q13435 [135-148]	1	1555.83	High	2.601	High	0	0.001413
	FALSE	High	[K].QLVARPDVVEMHDVTAQDPK.[L]			5.40019e-06	0	1	1	2	Q13435	Q13435 [467-486]	0	2248.14	High	3.6503	High	0	2.461e-06
	FALSE	High	[R].EQQAQVEKEDFSDMVAEHAAK.[Q]			0.00472731	0	1	1	1	Q13435	Q13435 [850-870]	1	2390.09	High	1.94897	High	0	0.003169
	FALSE	High	[R].GIEKPPFELPDFIKR.[T]			0.000135011	0	1	1	2	Q13435	Q13435 [516-530]	1	1785.99	High	2.32586	High	0	7.418e-05
	FALSE	High	[R].GIEKPPFELPDFIK.[R]			2.03367e-06	0	1	1	1	Q13435	Q13435 [516-529]	0	1629.89	High	2.84203	High	0	8.757e-07
	FALSE	High	[K].VPPPWLIAMQR.[Y]			0.0111031	0	1	1	2	Q13435	Q13435 [628-638]	0	1307.73	High	1.942	High	0	0.007814
	FALSE	High	[K].RGIEKPPFELPDFIKR.[T]			4.20161e-06	0	1	1	1	Q13435	Q13435 [515-530]	2	1942.09	High	4.67126	High	0	1.894e-06
	FALSE	High	[R].SSLGQSASETEEDTVSVSKK.[E]			1.41133e-07	0	1	1	1	Q13435	Q13435 [302-321]	1	2068.99	High	3.82218	High	0	5.235e-08
	FALSE	High	[R].AAVLLEQER.[Q]			0.00386441	0	1	1	1	Q13435	Q13435 [184-192]	0	1028.57	High	2.85313	High	0	0.002568
	FALSE	High	[K].KPGDLSDELR.[I]			0.00256786	0	1	1	1	Q13435	Q13435 [605-614]	0	1129.58	High	3.12533	High	0	0.001666
	FALSE	High	[R].VGEPVALSEEER.[L]			3.09476e-05	0	1	1	1	Q13435	Q13435 [135-146]	0	1314.65	High	3.04855	High	0	1.555e-05
	FALSE	High	[R].SSLGQSASETEEDTVSVSK.[K]			4.3168e-05	0	1	1	1	Q13435	Q13435 [302-320]	0	1940.89	High	2.82128	High	0	2.221e-05
	FALSE	High	[K].QQGDHSLKEHELLEQQKR.[A]			0.00112101	0	1	1	3	Q13435	Q13435 [166-183]	2	2203.12	High	2.69017	High	0	0.006372
	FALSE	High	[K].QQGDHSLKEHELLEQQK.[R]			0.00121657	0	1	1	1	Q13435	Q13435 [166-182]	1	2047.02	High	3.10989	High	0	0.0007537
	FALSE	High	[K].MGTPVPRPPQDMGQIGVR.[T]			0.0314902	0.00103924	1	1	1	Q13435	Q13435 [199-216]	0	1935.99	High	2.2243	High	0.0008071	0.0236
	FALSE	High	[R].GPPPPPGDENREMDDPSVGPK.[I]			0.0467407	0.00103924	1	1	2	Q13435	Q13435 [248-268]	1	2188	High	1.7622	High	0.008571	0.1568
	FALSE	High	[K].LHDAFFK.[W]			0.051419	0.00152831	1	1	1	Q13435	Q13435 [571-577]	0	877.457	High	2.46843	High	0.001187	0.03969
	FALSE	High	[K].KIEEAMDGSETPQLFTVLPEKR.[T]			0.051419	0.00152831	1	1	1	Q13435	Q13435 [770-791]	2	2518.29	High	1.31033	High	0.001187	0.03968
	FALSE	High	[K].IEEAMDGSETPQLFTVLPEKR.[T]			0.0592925	0.00200208	1	1	1	Q13435	Q13435 [771-791]	1	2390.19	High	1.70246	High	0.001554	0.04616
FALSE	High	Master Protein	O75643	U5 small nuclear ribonucleoprotein 200 kDa helicase OS=Homo sapiens GN=SNRNP200 PE=1 SV=2	0	80.0712	12.5936	29	32	29	1	2136	244.353	6.06	High		75.0708	29
	Checked	Confidence	Annotated Sequence	Modifications	Modifications in Master Proteins	Qvality PEP	Qvality q-value	# Protein Groups	# Proteins	# PSMs	Master Protein Accessions	Positions in Master Proteins	# Missed Cleavages	Theo. MH+ [Da]	Found in Sample: [S1] F1: Sample	XCorr Sequest HT	Confidence Sequest HT	Percolator q-Value Sequest HT	Percolator PEP Sequest HT
	FALSE	High	[K].VVLLTGETSTDLK.[L]			4.81449e-05	0	1	1	1	O75643	O75643 [1405-1417]	0	1375.77	High	3.38731	High	0	2.494e-05
	FALSE	High	[K].KADEVLEILK.[T]			1.24432e-05	0	1	1	1	O75643	O75643 [285-294]	1	1157.68	High	4.1072	High	0	5.969e-06
	FALSE	High	[R].FYDDAIVSQK.[K]			0.00108492	0	1	1	1	O75643	O75643 [275-284]	0	1185.58	High	2.31702	High	0	0.0006678
	FALSE	High	[K].KPVIVFVPSR.[K]			0.00215679	0	1	1	2	O75643	O75643 [1557-1566]	0	1141.71	High	3.30109	High	0	0.001381
	FALSE	High	[R].IVALSSSLSNAK.[D]			0.00214506	0	1	1	1	O75643	O75643 [1487-1498]	0	1189.68	High	2.1863	High	0	0.001377
	FALSE	High	[R].SPTLYGISHDDLK.[G]			0.000123725	0	1	1	1	O75643	O75643 [932-944]	0	1445.73	High	2.69623	High	0	6.762e-05
	FALSE	High	[K].TGNFQVTELGR.[I]			2.93044e-05	0	1	1	1	O75643	O75643 [976-986]	0	1221.62	High	3.71102	High	0	1.472e-05
	FALSE	High	[K].YAQAGFEGFK.[T]			0.0026102	0	1	1	1	O75643	O75643 [470-479]	0	1117.53	High	2.35313	High	0	0.001698
	FALSE	High	[R].SLVQEMVGSFGK.[R]			8.82176e-05	0	1	1	1	O75643	O75643 [546-557]	0	1281.65	High	2.59371	High	0	4.707e-05
	FALSE	High	[R].DIDAFWLQR.[Q]			0.0035806	0	1	1	1	O75643	O75643 [262-270]	0	1163.58	High	2.39816	High	0	0.002372
	FALSE	High	[R].LYDLNHNEIGELIR.[M]			0.00109681	0	1	1	2	O75643	O75643 [1153-1166]	0	1698.88	High	2.42393	High	0	0.000678
	FALSE	High	[R].VPIPVKESIEEPSAK.[I]			1.30013e-06	0	1	1	1	O75643	O75643 [1044-1058]	1	1622.9	High	3.56874	High	0	5.467e-07
	FALSE	High	[R].NIEMTQEDVR.[L]			0.00394955	0	1	1	1	O75643	O75643 [638-647]	0	1234.57	High	2.65744	High	0	0.002628
	FALSE	High	[K].ANSNLVLQADR.[S]			0.000128541	0	1	1	1	O75643	O75643 [15-25]	0	1200.63	High	3.73902	High	0	7.009e-05
	FALSE	High	[R].VFSLSSEFK.[N]			0.0172222	0.000578875	1	1	1	O75643	O75643 [1017-1025]	0	1043.54	High	2.46206	High	0.0004472	0.01247
	FALSE	High	[R].YHVLVNLGK.[K]			0.0195022	0.000578875	1	1	1	O75643	O75643 [169-177]	0	1042.6	High	1.89702	High	0.0004472	0.01425
	FALSE	High	[K].ADEVLEILK.[T]			0.0170369	0.000578875	1	1	1	O75643	O75643 [286-294]	0	1029.58	High	1.70198	High	0.0004472	0.01232
	FALSE	High	[R].HHEDNLLR.[Q]			0.0420258	0.00103924	1	1	1	O75643	O75643 [1862-1869]	0	1033.52	High	1.57747	High	0.0008071	0.03217
	FALSE	High	[K].DTLGLFLR.[E]			0.0424757	0.00103924	1	1	1	O75643	O75643 [746-753]	0	934.536	High	2.29807	High	0.0008071	0.03241
	FALSE	High	[K].SNSLISIK.[R]			0.0314902	0.00103924	1	1	1	O75643	O75643 [2073-2080]	0	861.504	High	1.90763	High	0.0008071	0.02366
	FALSE	High	[K].SNSLISIKR.[L]			0.0479973	0.00103924	1	1	1	O75643	O75643 [2073-2081]	1	1017.61	High	1.8168	High	0.0008071	0.037
	FALSE	High	[K].YVHLFPK.[L]			0.0348637	0.00103924	1	1	1	O75643	O75643 [1177-1183]	0	903.509	High	2.63547	High	0.0008071	0.02627
	FALSE	High	[R].KLPEEVVK.[K]			0.0503418	0.00152831	1	1	2	O75643	O75643 [1134-1141]	1	941.567	High	2.56015	High	0.005365	0.1193
	FALSE	High	[R].HLILPEK.[Y]			0.078225	0.0024166	1	1	1	O75643	O75643 [1288-1294]	0	849.519	High	1.75061	High	0.001868	0.06212
	FALSE	High	[R].DEPTGEVLSLVGK.[L]			0.10069	0.00416004	1	1	1	O75643	O75643 [34-46]	0	1343.71	High	1.6975	High	0.003215	0.08151
	FALSE	High	[R].GWAQLTDK.[T]			0.100176	0.00416004	1	1	1	O75643	O75643 [1103-1110]	0	918.468	High	1.87484	High	0.003215	0.08121
	FALSE	High	[R].SLQYEYK.[A]			0.105419	0.00453432	1	1	1	O75643	O75643 [8-14]	0	930.457	High	1.75404	High	0.003519	0.08537
	FALSE	High	[K].IIYIAPMR.[S]			0.123939	0.00488701	1	1	1	O75643	O75643 [538-545]	0	976.565	High	2.11437	High	0.00412	0.1019
	FALSE	High	[K].DLIPYLEK.[L]			0.143226	0.00608743	1	1	1	O75643	O75643 [1596-1603]	0	990.551	High	2.00548	High	0.005365	0.1187
FALSE	High	Master Protein	O75688	Protein phosphatase 1B OS=Homo sapiens GN=PPM1B PE=1 SV=1	0	75.7974	33.4029	12	21	12	1	479	52.609	5.05	High		60.2677	12
	Checked	Confidence	Annotated Sequence	Modifications	Modifications in Master Proteins	Qvality PEP	Qvality q-value	# Protein Groups	# Proteins	# PSMs	Master Protein Accessions	Positions in Master Proteins	# Missed Cleavages	Theo. MH+ [Da]	Found in Sample: [S1] F1: Sample	XCorr Sequest HT	Confidence Sequest HT	Percolator q-Value Sequest HT	Percolator PEP Sequest HT
	FALSE	High	[K].SGSALELSVENVK.[N]			1.94637e-05	0	1	1	1	O75688	O75688 [91-103]	0	1332.7	High	3.69562	High	0	9.538e-06
	FALSE	High	[K].HIYFINCGDSR.[A]	1xCarbamidomethyl [C7]		0.000311083	0	1	1	3	O75688	O75688 [143-153]	0	1381.63	High	2.38436	High	0	0.002221
	FALSE	High	[R].SGSTAVGVMISPK.[H]			0.000611868	0	1	1	1	O75688	O75688 [130-142]	0	1233.65	High	3.05752	High	0	0.0003647
	FALSE	High	[K].GPTEQLVSPEPEVYEILR.[A]			1.74557e-06	0	1	1	2	O75688	O75688 [214-231]	0	2056.06	High	4.20469	High	0	1.961e-06
	FALSE	High	[R].DNMSIVLVCFSNAPK.[V]	1xCarbamidomethyl [C9]		0.000111542	0	1	1	1	O75688	O75688 [286-300]	0	1694.82	High	2.44212	High	0	6.054e-05
	FALSE	High	[R].VANYCSTHLLEHITTNEDFR.[A]	1xCarbamidomethyl [C5]		7.25697e-10	0	1	1	2	O75688	O75688 [67-86]	0	2420.13	High	6.23693	High	0	1.988e-10
	FALSE	High	[R].YGLSSMQGWR.[V]			0.000588944	0	1	2	1	O75688	O75688 [24-33]	0	1184.55	High	3.03247	High	0	0.0003505
	FALSE	High	[R].ILSAENIPNLPPGGGLAGK.[R]			2.4216e-06	0	1	1	3	O75688	O75688 [341-359]	0	1818.01	High	3.71885	High	0	1.058e-06
	FALSE	High	[R].IQNAGGSVMIQR.[V]			0.000148131	0	1	2	1	O75688	O75688 [180-191]	0	1273.67	High	2.56526	High	0	8.161e-05
	FALSE	High	[R].NGQVCFSTQDHKPCNPR.[E]	2xCarbamidomethyl [C5; C14]		2.39477e-05	0	1	1	2	O75688	O75688 [159-175]	0	2044.91	High	3.8604	High	0	1.19e-05
	FALSE	High	[K].KDSELDKHLESR.[V]			0.00953686	0	1	1	1	O75688	O75688 [308-319]	2	1456.74	High	1.98313	High	0	0.006676
	FALSE	High	[K].DSELDKHLESR.[V]			7.44909e-05	0	1	1	3	O75688	O75688 [309-319]	1	1328.64	High	3.5003	High	0	6.917e-05
FALSE	High	Master Protein	P13645	Keratin, type I cytoskeletal 10 OS=Homo sapiens GN=KRT10 PE=1 SV=6	0	74.8887	33.9041	23	35	20	1	584	58.792	5.21	High		83.6137	23
	Checked	Confidence	Annotated Sequence	Modifications	Modifications in Master Proteins	Qvality PEP	Qvality q-value	# Protein Groups	# Proteins	# PSMs	Master Protein Accessions	Positions in Master Proteins	# Missed Cleavages	Theo. MH+ [Da]	Found in Sample: [S1] F1: Sample	XCorr Sequest HT	Confidence Sequest HT	Percolator q-Value Sequest HT	Percolator PEP Sequest HT
	FALSE	High	[R].VLDELTLTK.[A]			0.011043	0	1	1	2	P13645	P13645 [258-266]	0	1031.6	High	2.22464	High	0.0004472	0.01249
	FALSE	High	[RK].DAEAWFNEK.[S]			0.00883826	0	1	6	2	P13645	P13645 [335-343]	0	1109.49	High	2.44404	High	0	0.006155
	FALSE	High	[K].QSLEASLAETEGR.[Y]			2.24352e-06	0	1	1	1	P13645	P13645 [387-399]	0	1390.68	High	3.83012	High	0	9.747e-07
	FALSE	High	[K].IRLENEIQTYR.[S]			0.00173415	0	1	1	2	P13645	P13645 [440-450]	1	1434.77	High	2.29549	High	0.0004472	0.02095
	FALSE	High	[R].QSVEADINGLR.[KR]			0.00340924	0	1	3	1	P13645	P13645 [246-256]	0	1201.62	High	3.34775	High	0	0.002246
	FALSE	High	[K].GSLGGGFSSGGFSGGSFSR.[G]			1.23812e-07	0	1	1	2	P13645	P13645 [41-59]	0	1707.77	High	3.69253	High	0	4.546e-08
	FALSE	High	[K].SKELTTEIDNNIEQISSYK.[S]			0.00248523	0	1	1	1	P13645	P13645 [344-362]	1	2212.1	High	2.33201	High	0	0.001607
	FALSE	High	[R].LENEIQTYR.[S]			0.00501914	0	1	1	2	P13645	P13645 [442-450]	0	1165.58	High	2.57491	High	0	0.003617
	FALSE	High	[R].SLLEGEGSSGGGGR.[G]			4.3168e-05	0	1	1	2	P13645	P13645 [451-464]	0	1262.6	High	3.10268	High	0	2.215e-05
	FALSE	High	[R].SQYEQLAEQNR.[K]			0.000453267	0	1	1	1	P13645	P13645 [323-333]	0	1365.64	High	3.00936	High	0	0.0002655
	FALSE	High	[R].LKYENEVALR.[Q]			0.000579384	0	1	1	2	P13645	P13645 [236-245]	1	1234.68	High	3.49878	High	0	0.0003454
	FALSE	High	[R].LASYLDKVR.[A]			0.00405861	0	4	8	2	P02533; P13645; Q04695; P08779	P02533 [126-134]; P13645 [157-165]; Q04695 [95-103]; P08779 [128-136]	1	1064.61	High	2.40751	High	0	0.002694
	FALSE	High	[R].ALEESNYELEGK.[I]			0.000988841	0	1	1	1	P13645	P13645 [166-177]	0	1381.65	High	2.36208	High	0	0.0006086
	FALSE	High	[R].SQYEQLAEQNRK.[D]			3.01148e-05	0	1	1	2	P13645	P13645 [323-334]	1	1493.73	High	3.61481	High	0	1.513e-05
	FALSE	High	[K].NHEEEMKDLR.[N]			0.0460022	0.00103924	1	1	1	P13645	P13645 [286-295]	1	1300.6	High	2.14849	High	0.0008071	0.03525
	FALSE	High	[K].YENEVALR.[Q]			0.0379765	0.00103924	1	1	1	P13645	P13645 [238-245]	0	993.5	High	2.33188	High	0.0008071	0.02875
	FALSE	High	[R].RVLDELTLTK.[A]			0.0492865	0.00103924	1	1	1	P13645	P13645 [257-266]	1	1187.7	High	2.30492	High	0.0008071	0.03796
	FALSE	High	[R].QSVEADINGLRR.[V]			0.0774168	0.0024166	1	2	1	P13645	P13645 [246-257]	1	1357.72	High	2.32143	High	0.001868	0.06146
	FALSE	High	[R].AETECQNTEYQQLLDIK.[I]	1xCarbamidomethyl [C5]		0.0811173	0.00288045	1	1	2	P13645	P13645 [423-439]	0	2082.96	High	1.43748	High	0.002582	0.06524
	FALSE	High	[K].SEITELRR.[N]			0.081962	0.00334182	1	1	2	P13645	P13645 [363-370]	1	1003.55	High	2.27048	High	0.002582	0.06646
	FALSE	High	[K].IKEWYEK.[H]			0.10382	0.00453432	1	1	1	P13645	P13645 [178-184]	1	995.52	High	2.0201	High	0.003519	0.08419
	FALSE	High	[KR].LAADDFR.[AITLV]			0.114916	0.00488701	4	20	2	P02533; P13645; Q04695; P08779	P02533 [195-201]; P13645 [229-235]; Q04695 [164-170]; P08779 [197-203]	0	807.4	High	2.06397	High	0.00412	0.09383
	FALSE	High	[R].LASYLDK.[V]			0.181901	0.0099755	5	10	1	P02533; P13645; Q04695; P35527; P08779	P02533 [126-132]; P13645 [157-163]; Q04695 [95-101]; P35527 [164-170]; P08779 [128-134]	0	809.44	High	2.04676	High	0.008291	0.1537
FALSE	High	Master Protein	P35908	Keratin, type II cytoskeletal 2 epidermal OS=Homo sapiens GN=KRT2 PE=1 SV=2	0	71.7879	31.4554	19	28	13	1	639	65.393	8	High		67.5027	19
	Checked	Confidence	Annotated Sequence	Modifications	Modifications in Master Proteins	Qvality PEP	Qvality q-value	# Protein Groups	# Proteins	# PSMs	Master Protein Accessions	Positions in Master Proteins	# Missed Cleavages	Theo. MH+ [Da]	Found in Sample: [S1] F1: Sample	XCorr Sequest HT	Confidence Sequest HT	Percolator q-Value Sequest HT	Percolator PEP Sequest HT
	FALSE	High	[R].YLDGLTAER.[T]			0.0123759	0	1	1	1	P35908	P35908 [239-247]	0	1037.53	High	2.37167	High	0	0.008795
	FALSE	High	[R].FLEQQNQVLQTK.[W]			0.000157293	0	2	5	2	P35908; P04264	P35908 [198-209]; P04264 [200-211]	0	1475.79	High	3.37118	High	0	8.702e-05
	FALSE	High	[K].FASFIDKVR.[F]			0.00155497	0	4	26	3	P35908; P04259; P02538; P13647	P35908 [189-197]; P04259 [174-182]; P02538 [174-182]; P13647 [179-187]	1	1082.6	High	2.4944	High	0	0.0009798
	FALSE	High	[R].TAAENDFVTLK.[K]			0.00118385	0	1	1	1	P35908	P35908 [276-286]	0	1208.62	High	2.92778	High	0	0.0007356
	FALSE	High	[K].VDLLNQEIEFLK.[V]			1.64389e-06	0	1	1	1	P35908	P35908 [303-314]	0	1460.8	High	4.28267	High	0	7.017e-07
	FALSE	High	[R].NLDLDSIIAEVK.[A]			0.000732548	0	4	8	1	P35908; P04259; P02538; P13647	P35908 [342-353]; P04259 [327-338]; P02538 [327-338]; P13647 [332-343]	0	1329.73	High	2.44446	High	0	0.0004421
	FALSE	High	[K].LNDLEEALQQAK.[E]			5.19784e-06	0	1	1	1	P35908	P35908 [442-453]	0	1371.71	High	3.42426	High	0	2.36e-06
	FALSE	High	[R].TAAENDFVTLKK.[D]			1.3144e-06	0	1	1	2	P35908	P35908 [276-287]	1	1336.71	High	4.04772	High	0	5.521e-07
	FALSE	High	[KR].AQYEEIAQR.[S]			0.0130656	0	3	6	2	P35908; P04259; P02538	P35908 [354-362]; P04259 [339-347]; P02538 [339-347]	0	1107.54	High	2.40357	High	0.0004472	0.01476
	FALSE	High	[R].GFSSGSAVVSGGSR.[R]			0.000167022	0	1	2	2	P35908	P35908 [21-34]	0	1254.61	High	3.11703	High	0	0.0004197
	FALSE	High	[R].HGGGGGGFGGGGFGSR.[S]			0.00016431	0	1	1	1	P35908	P35908 [46-61]	0	1320.58	High	3.4104	High	0	9.124e-05
	FALSE	High	[R].SKEEAEALYHSK.[Y]			3.39631e-06	0	1	1	2	P35908	P35908 [363-374]	1	1391.68	High	3.73182	High	0	1.509e-06
	FALSE	High	[R].STSSFSCLSR.[H]	1xCarbamidomethyl [C7]		0.0226835	0.000578875	1	1	1	P35908	P35908 [36-45]	0	1131.51	High	2.23372	High	0.0004472	0.01672
	FALSE	High	[R].DYQELMNVK.[L]			0.0211474	0.000578875	1	4	1	P35908	P35908 [462-470]	0	1139.54	High	2.45769	High	0.0004472	0.01547
	FALSE	High	[K].DVDNAYMIK.[V]			0.0231779	0.000578875	1	1	1	P35908	P35908 [288-296]	0	1068.5	High	1.91541	High	0.0004472	0.01712
	FALSE	High	[K].DVDNAYMIK.[V]	1xOxidation [M7]		0.0266608	0.000578875	1	1	1	P35908	P35908 [288-296]	0	1084.5	High	1.87258	High	0.0004472	0.0198
	FALSE	High	[K].IEISELNR.[V]			0.0309877	0.00103924	2	3	2	P35908; P04264	P35908 [394-401]; P04264 [396-403]	0	973.531	High	2.25313	High	0.0008071	0.02324
	FALSE	High	[K].KYEDEINKR.[T]			0.0308219	0.00103924	1	4	1	P35908	P35908 [267-275]	2	1194.61	High	1.82332	High	0.0008071	0.02316
	FALSE	High	[K].NVQDAIADAEQRGEHALK.[D]			0.0452749	0.00103924	1	1	1	P35908	P35908 [419-436]	1	1964.98	High	1.87985	High	0.0008071	0.03465
	FALSE	High	[R].KLLEGEECR.[MIL]	1xCarbamidomethyl [C8]		0.078225	0.0024166	4	15	1	P35908; P04259; P02538; P13647	P35908 [482-490]; P04259 [467-475]; P02538 [467-475]; P13647 [472-480]	1	1133.56	High	1.68095	High	0.001868	0.06223
FALSE	High	Master Protein	Q00839	Heterogeneous nuclear ribonucleoprotein U OS=Homo sapiens GN=HNRNPU PE=1 SV=6	0	71.7107	19.8788	18	25	18	1	825	90.528	6	High		49.8839	18
	Checked	Confidence	Annotated Sequence	Modifications	Modifications in Master Proteins	Qvality PEP	Qvality q-value	# Protein Groups	# Proteins	# PSMs	Master Protein Accessions	Positions in Master Proteins	# Missed Cleavages	Theo. MH+ [Da]	Found in Sample: [S1] F1: Sample	XCorr Sequest HT	Confidence Sequest HT	Percolator q-Value Sequest HT	Percolator PEP Sequest HT
	FALSE	High	[K].YNILGTNTIMDK.[M]			0.000489241	0	1	1	1	Q00839	Q00839 [525-536]	0	1382.7	High	2.58157	High	0	0.0002884
	FALSE	High	[R].GYFEYIEENKYSR.[A]			1.32159e-06	0	1	1	1	Q00839	Q00839 [256-268]	1	1697.78	High	3.50622	High	0	5.574e-07
	FALSE	High	[R].NFILDQTNVSAAAQR.[R]			1.71723e-06	0	1	1	2	Q00839	Q00839 [576-590]	0	1647.84	High	2.71817	High	0	7.353e-07
	FALSE	High	[K].SSGPTSLFAVTVAPPGAR.[Q]			0.000100559	0	1	1	1	Q00839	Q00839 [187-204]	0	1714.91	High	3.2267	High	0	5.431e-05
	FALSE	High	[R].GYFEYIEENK.[Y]			0.00376056	0	1	1	1	Q00839	Q00839 [256-265]	0	1291.58	High	2.31328	High	0	0.002488
	FALSE	High	[R].KMCLFAGFQR.[K]	1xCarbamidomethyl [C3]		0.0114085	0	1	1	1	Q00839	Q00839 [592-601]	1	1257.62	High	2.69107	High	0	0.008058
	FALSE	High	[K].KDCEVVMMIGLPGAGK.[T]	1xCarbamidomethyl [C3]		1.51472e-06	0	1	1	1	Q00839	Q00839 [495-510]	1	1704.85	High	3.99728	High	0	6.431e-07
	FALSE	High	[K].VSELKEELK.[K]			0.0011583	0	1	1	2	Q00839	Q00839 [13-21]	1	1074.6	High	2.77096	High	0	0.0007195
	FALSE	High	[K].DIDIHEVR.[I]			0.0016511	0	1	1	1	Q00839	Q00839 [353-360]	0	996.511	High	1.94327	High	0	0.001046
	FALSE	High	[K].DLPEHAVLK.[M]			0.0132799	0	1	1	3	Q00839	Q00839 [627-635]	0	1021.57	High	1.99647	High	0.0004472	0.01986
	FALSE	High	[K].LLEQYKEESK.[K]			0.000328526	0	1	1	1	Q00839	Q00839 [665-674]	1	1266.66	High	2.76502	High	0	0.0001893
	FALSE	High	[K].LLEQYKEESKK.[A]			0.00254002	0	1	1	3	Q00839	Q00839 [665-675]	2	1394.75	High	1.91639	High	0	0.001647
	FALSE	High	[R].KAVVVCPKDEDYK.[Q]	1xCarbamidomethyl [C6]		2.48914e-07	0	1	1	1	Q00839	Q00839 [602-614]	2	1550.79	High	4.15618	High	0	9.534e-08
	FALSE	High	[K].AVVVCPKDEDYK.[Q]	1xCarbamidomethyl [C5]		0.0191887	0.000578875	1	1	1	Q00839	Q00839 [603-614]	1	1422.69	High	2.31821	High	0.0004472	0.01394
	FALSE	High	[K].VSELKEELKK.[R]			0.0179837	0.000578875	1	1	1	Q00839	Q00839 [13-22]	2	1202.7	High	1.67076	High	0.0004472	0.01306
	FALSE	High	[K].EKPYFPIPEEYTFIQNVPLEDR.[V]			0.0316595	0.00103924	1	1	1	Q00839	Q00839 [463-484]	0	2724.36	High	2.04217	High	0.0008071	0.02372
	FALSE	High	[K].MCLFAGFQR.[K]	1xCarbamidomethyl [C2]		0.0346777	0.00103924	1	1	1	Q00839	Q00839 [593-601]	0	1129.53	High	1.85367	High	0.0008071	0.02617
	FALSE	High	[K].LNTLLQR.[A]			0.0621651	0.0024166	1	1	1	Q00839	Q00839 [552-558]	0	857.52	High	2.39781	High	0.001868	0.04873
	FALSE	High	[K].YNILGTNTIMDK.[M]	1xOxidation [M10]		0.13629	0.0056641	1	1	1	Q00839	Q00839 [525-536]	0	1398.69	High	1.98742	High	0.004716	0.1124
FALSE	High	Master Protein	Q14008	Cytoskeleton-associated protein 5 OS=Homo sapiens GN=CKAP5 PE=1 SV=3	0	71.3557	13.6811	25	29	25	1	2032	225.352	7.8	High		58.732	25
	Checked	Confidence	Annotated Sequence	Modifications	Modifications in Master Proteins	Qvality PEP	Qvality q-value	# Protein Groups	# Proteins	# PSMs	Master Protein Accessions	Positions in Master Proteins	# Missed Cleavages	Theo. MH+ [Da]	Found in Sample: [S1] F1: Sample	XCorr Sequest HT	Confidence Sequest HT	Percolator q-Value Sequest HT	Percolator PEP Sequest HT
	FALSE	High	[K].YSDADIEPFLK.[N]			0.00314164	0	1	1	1	Q14008	Q14008 [1860-1870]	0	1297.63	High	2.21336	High	0	0.00206
	FALSE	High	[R].TEISDKITSELVSK.[I]			1.89399e-05	0	1	1	2	Q14008	Q14008 [855-868]	1	1549.83	High	3.887	High	0	9.273e-06
	FALSE	High	[K].LEAGDYADLVK.[A]			0.00106731	0	1	2	1	Q14008	Q14008 [312-322]	0	1193.6	High	2.01611	High	0	0.0006562
	FALSE	High	[R].LACMEEFQK.[A]	1xCarbamidomethyl [C3]		0.00390675	0	1	2	1	Q14008	Q14008 [617-625]	0	1155.52	High	2.69541	High	0	0.002595
	FALSE	High	[K].QQTSLFIAR.[S]			0.00688229	0	1	2	1	Q14008	Q14008 [414-422]	0	1063.59	High	2.22275	High	0	0.004712
	FALSE	High	[K].FIQPNIGELPTALK.[G]			0.00302404	0	1	2	1	Q14008	Q14008 [893-906]	0	1540.87	High	2.39106	High	0	0.001981
	FALSE	High	[K].GLEAALVYVENAHVAGK.[T]			3.82944e-06	0	1	2	1	Q14008	Q14008 [68-84]	0	1740.93	High	3.86386	High	0	1.711e-06
	FALSE	High	[K].NLGIPIITVLGDSK.[N]			0.0032638	0	1	1	1	Q14008	Q14008 [941-954]	0	1439.85	High	2.94551	High	0	0.002149
	FALSE	High	[K].NQSETLNWLSNAIK.[E]			2.05598e-06	0	1	2	1	Q14008	Q14008 [731-744]	0	1617.82	High	2.90354	High	0	8.888e-07
	FALSE	High	[R].QELLGWLAEK.[L]			0.00324607	0	1	2	1	Q14008	Q14008 [996-1005]	0	1186.65	High	2.80327	High	0	0.002135
	FALSE	High	[K].EGLAELYEYK.[K]			0.00455047	0	1	2	1	Q14008	Q14008 [1848-1857]	0	1214.59	High	2.16708	High	0	0.003047
	FALSE	High	[K].NSSQFFQSYVER.[G]			0.000639161	0	1	2	1	Q14008	Q14008 [1871-1882]	0	1491.69	High	2.55589	High	0	0.0003837
	FALSE	High	[K].AVNPFLADVDKLK.[L]			0.000689886	0	1	1	2	Q14008	Q14008 [474-486]	1	1429.8	High	2.55564	High	0	0.0004146
	FALSE	High	[R].AQNISSNANMLR.[K]			0.00010334	0	1	1	1	Q14008	Q14008 [1442-1453]	0	1318.65	High	2.56251	High	0	5.571e-05
	FALSE	High	[K].TTGEVVSGVVSK.[V]			2.61321e-05	0	1	2	1	Q14008	Q14008 [85-96]	0	1162.63	High	3.93967	High	0	1.306e-05
	FALSE	High	[R].LSGYEEALK.[I]			0.00908171	0	1	2	1	Q14008	Q14008 [25-33]	0	1009.52	High	2.19386	High	0	0.006335
	FALSE	High	[K].DFYDKIEAK.[K]			0.0273873	0.000578875	1	2	1	Q14008	Q14008 [283-291]	1	1128.56	High	1.61563	High	0.0004472	0.02035
	FALSE	High	[K].VNMPAKPAPPTK.[A]			0.0443225	0.00103924	1	1	1	Q14008	Q14008 [1078-1089]	0	1250.69	High	2.58535	High	0.0008071	0.03396
	FALSE	High	[K].DQVLAMLEK.[A]			0.0367787	0.00103924	1	2	1	Q14008	Q14008 [1067-1075]	0	1046.56	High	1.89855	High	0.0008071	0.02787
	FALSE	High	[K].TLLHTLCK.[L]	1xCarbamidomethyl [C7]		0.0335816	0.00103924	1	2	1	Q14008	Q14008 [1762-1769]	0	985.55	High	2.36134	High	0.0008071	0.02525
	FALSE	High	[K].EFGFSGLNVK.[A]			0.0522415	0.00152831	1	1	1	Q14008	Q14008 [745-754]	0	1097.56	High	1.47169	High	0.001187	0.04044
	FALSE	High	[K].MFPFIMEGTK.[S]			0.0547856	0.00152831	1	2	3	Q14008	Q14008 [1325-1334]	0	1200.58	High	1.50767	High	0.001187	0.04256
	FALSE	High	[K].LDDIFEPVLIPEPK.[I]			0.0634841	0.0024166	1	2	1	Q14008	Q14008 [1510-1523]	0	1624.88	High	1.56428	High	0.001868	0.04973
	FALSE	High	[K].ELEEEWVK.[L]			0.116083	0.00488701	1	2	1	Q14008	Q14008 [213-220]	0	1061.51	High	1.88955	High	0.00412	0.09468
	FALSE	High	[K].FSELVMK.[C]			0.147536	0.00690805	1	2	1	Q14008	Q14008 [1705-1711]	0	853.449	High	1.80552	High	0.005665	0.1228
FALSE	High	Master Protein	Q01804	OTU domain-containing protein 4 OS=Homo sapiens GN=OTUD4 PE=1 SV=4	0	70.8875	18.851	17	23	17	1	1114	123.968	6.71	High		56.0049	17
	Checked	Confidence	Annotated Sequence	Modifications	Modifications in Master Proteins	Qvality PEP	Qvality q-value	# Protein Groups	# Proteins	# PSMs	Master Protein Accessions	Positions in Master Proteins	# Missed Cleavages	Theo. MH+ [Da]	Found in Sample: [S1] F1: Sample	XCorr Sequest HT	Confidence Sequest HT	Percolator q-Value Sequest HT	Percolator PEP Sequest HT
	FALSE	High	[R].AIVPPYSLCQTGEDLPKDK.[N]	1xCarbamidomethyl [C9]		4.26995e-05	0	1	1	1	Q01804	Q01804 [678-696]	1	2131.07	High	2.9894	High	0	2.19e-05
	FALSE	High	[R].ESNYFGLSPEER.[R]			0.00677087	0	1	1	1	Q01804	Q01804 [436-447]	0	1427.64	High	2.07097	High	0	0.004645
	FALSE	High	[R].KADTALASIPPVAEGK.[A]			7.95498e-06	0	1	1	1	Q01804	Q01804 [945-960]	1	1567.87	High	2.78708	High	0	3.708e-06
	FALSE	High	[R].AVAEQVLHSQSR.[H]			1.63457e-05	0	1	1	1	Q01804	Q01804 [49-60]	0	1324.7	High	3.37413	High	0	7.964e-06
	FALSE	High	[K].TAADVVSPGANSVDSR.[V]			2.79002e-05	0	1	1	1	Q01804	Q01804 [1000-1015]	0	1545.75	High	3.3433	High	0	1.398e-05
	FALSE	High	[K].AHPPTQILNR.[E]			0.00281719	0	1	1	2	Q01804	Q01804 [961-970]	0	1146.64	High	3.42723	High	0	0.001833
	FALSE	High	[K].APSALPPR.[L]			0.0138684	0	1	1	1	Q01804	Q01804 [373-380]	0	808.468	High	2.52694	High	0	0.009912
	FALSE	High	[R].GEHVHSLPEASVSSKPDEGR.[T]			1.40397e-08	0	1	1	2	Q01804	Q01804 [917-936]	0	2118.02	High	5.10661	High	0	4.568e-09
	FALSE	High	[K].APPPESWNTVSGK.[K]			0.000326739	0	1	1	2	Q01804	Q01804 [331-343]	0	1369.67	High	2.41687	High	0	0.0001879
	FALSE	High	[K].KPSTSGQNFHSDVDYR.[G]			5.64498e-09	0	1	1	2	Q01804	Q01804 [347-362]	0	1837.85	High	5.52338	High	0	1.739e-09
	FALSE	High	[R].ERVEDFDHTSR.[E]			0.0154554	0.000578875	1	1	2	Q01804	Q01804 [425-435]	1	1390.63	High	2.10802	High	0.0004472	0.01109
	FALSE	High	[R].MACIHYLR.[E]	1xCarbamidomethyl [C3]		0.0168536	0.000578875	1	1	1	Q01804	Q01804 [66-73]	0	1063.52	High	1.38473	High	0.0004472	0.01216
	FALSE	High	[R].ETVPVELEPK.[R]			0.0199281	0.000578875	1	1	1	Q01804	Q01804 [973-982]	0	1140.61	High	1.98093	High	0.0004472	0.01451
	FALSE	High	[R].FFFNLGVK.[A]			0.0415805	0.00103924	1	1	1	Q01804	Q01804 [701-708]	0	971.535	High	1.34615	High	0.0008071	0.03169
	FALSE	High	[R].ERETVPVELEPK.[R]			0.0565474	0.00200208	1	1	2	Q01804	Q01804 [971-982]	1	1425.76	High	2.2477	High	0.001554	0.04396
	FALSE	High	[K].TAAAAADVNGFKPLSGNEQLK.[N]			0.0731105	0.0024166	1	1	1	Q01804	Q01804 [213-233]	0	2102.09	High	2.52375	High	0.001868	0.05789
	FALSE	High	[R].LLYEIQNR.[D]			0.0624924	0.0024166	1	1	1	Q01804	Q01804 [458-465]	0	1048.58	High	2.04316	High	0.001868	0.04908
FALSE	High	Master Protein	P02538	Keratin, type II cytoskeletal 6A OS=Homo sapiens GN=KRT6A PE=1 SV=3	0	70.2289	35.2837	18	30	2	1	564	60.008	8	High		73.6007	18
	Checked	Confidence	Annotated Sequence	Modifications	Modifications in Master Proteins	Qvality PEP	Qvality q-value	# Protein Groups	# Proteins	# PSMs	Master Protein Accessions	Positions in Master Proteins	# Missed Cleavages	Theo. MH+ [Da]	Found in Sample: [S1] F1: Sample	XCorr Sequest HT	Confidence Sequest HT	Percolator q-Value Sequest HT	Percolator PEP Sequest HT
	FALSE	High	[K].WTLLQEQGTK.[T]			0.00354179	0	3	5	2	P04259; P02538; P13647	P04259 [195-204]; P02538 [195-204]; P13647 [200-209]	0	1203.64	High	2.78883	High	0	0.004803
	FALSE	High	[R].AIGGGLSSVGGGSSTIK.[Y]			8.73209e-08	0	1	2	1	P02538	P02538 [534-550]	0	1447.78	High	4.04752	High	0	3.151e-08
	FALSE	High	[R].TAAENEFVTLK.[K]			0.000951798	0	2	6	1	P04259; P02538	P04259 [261-271]; P02538 [261-271]	0	1222.63	High	2.12804	High	0	0.0005839
	FALSE	High	[K].FASFIDKVR.[F]			0.00155497	0	4	26	3	P35908; P04259; P02538; P13647	P35908 [189-197]; P04259 [174-182]; P02538 [174-182]; P13647 [179-187]	1	1082.6	High	2.4944	High	0	0.0009798
	FALSE	High	[R].ISIGGGSCAISGGYGSR.[A]	1xCarbamidomethyl [C8]		0.000372445	0	2	3	1	P04259; P02538	P04259 [70-86]; P02538 [70-86]	0	1598.76	High	2.66178	High	0	0.0002158
	FALSE	High	[R].NLDLDSIIAEVK.[A]			0.000732548	0	4	8	1	P35908; P04259; P02538; P13647	P35908 [342-353]; P04259 [327-338]; P02538 [327-338]; P13647 [332-343]	0	1329.73	High	2.44446	High	0	0.0004421
	FALSE	High	[K].QCANLQAAIADAEQR.[G]	1xCarbamidomethyl [C2]		0.000197799	0	2	4	1	P04259; P02538	P04259 [401-415]; P02538 [401-415]	0	1658.79	High	3.44979	High	0	0.0001107
	FALSE	High	[R].SGFSSVSVSR.[S]			0.00315881	0	1	1	1	P02538	P02538 [31-40]	0	1012.51	High	2.29739	High	0	0.002071
	FALSE	High	[R].NTKQEIAEINR.[M]			0.00467609	0	2	5	1	P04259; P02538	P04259 [376-386]; P02538 [376-386]	1	1315.7	High	2.42624	High	0	0.00313
	FALSE	High	[R].GSGGLGGACGGAGFGSR.[S]	1xCarbamidomethyl [C9]		2.06676e-05	0	2	3	1	P04259; P02538	P04259 [43-59]; P02538 [43-59]	0	1424.63	High	3.27931	High	0	1.019e-05
	FALSE	High	[KR].AQYEEIAQR.[S]			0.0130656	0	3	6	2	P35908; P04259; P02538	P35908 [354-362]; P04259 [339-347]; P02538 [339-347]	0	1107.54	High	2.40357	High	0.0004472	0.01476
	FALSE	High	[R].SRAEAESWYQTK.[Y]			0.00452576	0	2	7	3	P04259; P02538	P04259 [348-359]; P02538 [348-359]	1	1455.69	High	3.24459	High	0	0.005644
	FALSE	High	[RK].NKYEDEINKR.[T]			3.26905e-06	0	4	8	5	P04264; P04259; P02538; P13647	P04264 [268-277]; P04259 [251-260]; P02538 [251-260]; P13647 [256-265]	2	1308.65	High	3.75237	High	0	1.637e-06
	FALSE	High	[R].TAAENEFVTLKK.[D]			0.000191429	0	2	6	2	P04259; P02538	P04259 [261-272]; P02538 [261-272]	1	1350.73	High	2.54171	High	0	0.000107
	FALSE	High	[R].QLDSIVGER.[G]			0.0149613	0.000578875	2	4	2	P02538; P13647	P02538 [224-232]; P13647 [229-237]	0	1016.54	High	2.54829	High	0.0004472	0.01076
	FALSE	High	[K].NKLEGLEDALQK.[A]			0.0326942	0.00103924	2	3	1	P04259; P02538	P04259 [425-436]; P02538 [425-436]	1	1357.73	High	2.22022	High	0.0008071	0.02458
	FALSE	High	[R].KLLEGEECR.[MIL]	1xCarbamidomethyl [C8]		0.078225	0.0024166	4	15	1	P35908; P04259; P02538; P13647	P35908 [482-490]; P04259 [467-475]; P02538 [467-475]; P13647 [472-480]	1	1133.56	High	1.68095	High	0.001868	0.06223
	FALSE	High	[R].GRLDSELR.[NG]			0.179297	0.00916641	3	9	1	P04259; P02538; P13647	P04259 [233-240]; P02538 [233-240]; P13647 [238-245]	1	945.511	High	2.40793	High	0.007353	0.1516
FALSE	High	Master Protein	Q08211	ATP-dependent RNA helicase A OS=Homo sapiens GN=DHX9 PE=1 SV=4	0	66.9432	17.1654	19	21	19	1	1270	140.869	6.84	High		57.8588	19
	Checked	Confidence	Annotated Sequence	Modifications	Modifications in Master Proteins	Qvality PEP	Qvality q-value	# Protein Groups	# Proteins	# PSMs	Master Protein Accessions	Positions in Master Proteins	# Missed Cleavages	Theo. MH+ [Da]	Found in Sample: [S1] F1: Sample	XCorr Sequest HT	Confidence Sequest HT	Percolator q-Value Sequest HT	Percolator PEP Sequest HT
	FALSE	High	[R].TPLHEIALSIK.[L]			5.14024e-05	0	1	2	2	Q08211	Q08211 [796-806]	0	1221.72	High	3.91802	High	0	2.67e-05
	FALSE	High	[K].VFDPVPVGVTK.[V]			0.000592165	0	1	1	1	Q08211	Q08211 [698-708]	0	1157.66	High	2.94328	High	0	0.0003522
	FALSE	High	[K].LAAQSCALSLVR.[Q]	1xCarbamidomethyl [C6]		0.000378591	0	1	2	1	Q08211	Q08211 [237-248]	0	1288.7	High	2.46297	High	0	0.0002203
	FALSE	High	[R].YQILPLHSQIPR.[E]			0.000185264	0	1	2	1	Q08211	Q08211 [681-692]	0	1464.83	High	2.95619	High	0	0.0001031
	FALSE	High	[R].LETHMTPEMFR.[T]			0.00050552	0	1	2	1	Q08211	Q08211 [785-795]	0	1391.64	High	2.52138	High	0	0.0002995
	FALSE	High	[R].ELDALDANDELTPLGR.[I]			1.41873e-06	0	1	2	2	Q08211	Q08211 [838-853]	0	1741.86	High	3.16669	High	0	6.01e-07
	FALSE	High	[K].YPSPFFVFGEK.[I]			0.000148131	0	1	2	1	Q08211	Q08211 [1038-1048]	0	1317.65	High	3.13116	High	0	8.179e-05
	FALSE	High	[K].AIEPPPLDAVIEAEHTLR.[E]			8.82587e-07	0	1	2	1	Q08211	Q08211 [820-837]	0	1971.05	High	3.13109	High	0	3.634e-07
	FALSE	High	[R].AAMEALVVEVTK.[Q]			6.93907e-05	0	1	2	1	Q08211	Q08211 [1105-1116]	0	1260.69	High	2.7277	High	0	3.66e-05
	FALSE	High	[R].LGGIGQFLAK.[A]			0.000686133	0	1	2	1	Q08211	Q08211 [810-819]	0	1003.59	High	2.24969	High	0	0.0004123
	FALSE	High	[R].QLYHLGVVEAYSGLTK.[K]			0.00157202	0	1	1	1	Q08211	Q08211 [249-264]	0	1777.95	High	2.65902	High	0	0.0009882
	FALSE	High	[R].AAECNIVVTQPR.[R]	1xCarbamidomethyl [C4]		0.000664039	0	1	2	1	Q08211	Q08211 [435-446]	0	1357.69	High	3.04287	High	0	0.0003982
	FALSE	High	[K].SSVNCPFSSQDMK.[Y]	1xCarbamidomethyl [C5]		0.000106779	0	1	2	1	Q08211	Q08211 [1025-1037]	0	1486.63	High	2.73324	High	0	5.784e-05
	FALSE	High	[K].LAQFEPSQR.[Q]			0.0144829	0.000578875	1	2	1	Q08211	Q08211 [315-323]	0	1075.55	High	2.43221	High	0.0004472	0.0104
	FALSE	High	[K].NFLYAWCGK.[R]	1xCarbamidomethyl [C7]		0.0219613	0.000578875	1	2	1	Q08211	Q08211 [6-14]	0	1158.54	High	2.04015	High	0.0004472	0.01612
	FALSE	High	[R].RISAVSVAER.[V]			0.0350508	0.00103924	1	2	1	Q08211	Q08211 [447-456]	1	1087.62	High	2.84998	High	0.0008071	0.02642
	FALSE	High	[R].DVVQAYPEVR.[I]			0.0533578	0.00152831	1	2	1	Q08211	Q08211 [529-538]	0	1175.61	High	2.63741	High	0.001187	0.04132
[truncated: 2,415 more rows]
