# Supplementary material for: ERK and USP5 govern PD-1 homeostasis via deubiquitination to modulate tumor immunotherapy
Source: Nat Commun. 2023 May 19;14:2859. doi: 10.1038/s41467-023-38605-3 (PMC10199079; doi:10.1038/s41467-023-38605-3)
Supplement: Supplementary file 6 — Source Data [file 41467_2023_38605_MOESM6_ESM.xlsx]

## Sheet: Figure 1
									Relative PD-1 mRNA level																								Hours after CHX treatment
										EV	USP5-WT-1	USP5-WT-2	USP5-C335A-1	USP5-C335A-2																					First time	Second time	Third time
									First time	1	1.13	1.06	1.08	1.15																				hours	log2	log2	log2
									Second time	1.01	1.13	1	1.23	0.96																			EV	0	0	0	0
									Third time	1	1.01	1	1.54	0.95																				3	-0.891057	-0.654505	-0.791269
																																		6	-2.00117	-1.71686	-1.80761
																																		12	-2.5385	-2.54345	-3.62884
																																	Myc-USP5	0	0	0	0
																																		3	-0.169322	-0.758281	-0.443692
																																		6	-0.443771	-0.343508	-0.663691
																																		12	-0.985694	-1.45907	-2.14114
		Hours after CHX treatment																														Relative PD-1 mRNA level
				First time	Second time	Third time																										EOAI3402143	DMSO	1 μM	1.5 μM								Relative PD-1 mRNA level						Relative MOLT-4 PD-1 MFI
		Jurkat	hours	log2	log2	log2																										First time	1	1.69	1.18								EOAI3402143	DMSO	1 μM	1.5 μM			EOAI3402143
		shGFP	0	0	0	0																										Second time	1.08	0.74	0.91								First time	1.01942	0.854852	0.9492			First time
			3	-0.218509	-0.168649	-0.193364																										Third time	1.04	1.22	1.05								Second time	1.00346	0.767957	1.15727			Second time
			6	-0.480039	-0.756931	-0.611852																																					Third time	1.02365	1.11871	1.47233			Third time
			9	-1.15969	-0.92081	-1.03531
		shUSP5	0	0	0	0
			3	-0.307098	-0.677256	-0.309636
			6	-1.36559	-1.81738	-1.57387
			9	-3.11727	-2.20233	-2.58845
[truncated: 3 more columns]

## Sheet: Figure 3
																							Relative PD-1 MFI
																							blank	shGFP	shERK
																							0.103242	0.98802	0.811487
																							0.10007	0.989782	0.817477
																							0.0983087	1.0222	0.805144

## Sheet: Figure 5
																					% CD4+/CD3+	WT	A1	A2	A3	A4	A5
																							26.5	31.8	22.7	21.3	37.8
																					% CD4+/CD3+	cKO	B1	B2	B3	B4	B5
																							32	39.6	37.7	24.6	26.8
																					% Foxp3+ /CD4+	WT	A1	A2	A3	A4	A5
																							18.3	14.6	18	10.2	9.4
																					% Foxp3+ /CD4+	cKO	B1	B2	B3	B4	B5
																							13.4	15.6	14.8	12.9	10.3
																						LLC Tumor Volume (mm³)
																							A1	A2	A3	A4	A5	A6
		% IFN-γ+/CD8+																			WT	day 11	3.3827	8.08657	1.05029	6.02637	5.1616	2.27542
		Anti-CD3/CD28	WT			Anti-CD3/CD28	cKO															day 13	20.3781	16.416	9.7006	22.3859	31.6761	5.16856
		0 μg/ml	1.33	4.76	2.97	0 μg/ml	2.06	1.57	2.45													day 15	57.6668	74.5212	39.6	50.4386	68.8976	22.305
		2 μg/ml	22.3	8.03	19	2 μg/ml	36.3	28.1	29.3													day 17	143.28	111.326	91.7555	141.198	209.789	50.843
																						day 19	272.223	246.156	156.804	215.899	371.966	108.38
																						day 21	540.48	390.435	343.013	333.131	552.879	209.993
																						day 23	891.494	813.637	546.65	723.291	661.753	379.066
																						day 25	1071.01	1096.99	978.691	1069.22	908.953	852.735
		% TNF+/CD8+																				day 27	1582.94	1604.03	1370.67	1711.9	1231.28	1263.53
		Anti-CD3/CD28	WT			Anti-CD3/CD28	cKO
		0 μg/ml	1.82	1.54	0.72	0 μg/ml	2.17	1.64	1.79														B1	B2	B3	B4	B5	B6
		2 μg/ml	12	8.94	17.7	2 μg/ml	29.4	33.1	29.6												cKO	day 11	0.337014	0.627362	0.695871	1.55469	1.26327	0.55447
																						day 13	3.6311	2.30051	3.48138	3.11501	4.05698	1.02752
																						day 15	8.65277	11.9484	7.74797	17.6977	11.882	2.028
																						day 17	35.5067	32.3884	19.4271	65.1766	40.1381	19.2649
																						day 19	52.6147	105.98	40.9937	153.117	134.254	55.0844
		% GzmB+/CD8+																				day 21	108.865	238.05	90.988	272.168	173.662	119.912
		Anti-CD3/CD28	WT			Anti-CD3/CD28	cKO															day 23	194.735	293.824	104.323	367.151	261.694	259.773
		0 μg/ml	3.02	2.4	5.22	0 μg/ml	4.56	4.23	3.06													day 25	284.043	382.359	131.683	420.775	346.018	416.004
		2 μg/ml	15.8	17.4	19.1	2 μg/ml	23.3	26	34													day 27	477.102	548.352	238.143	627.318	613.066	707.071
																					WT	A1	A2	A3	A4	A5	A6
																					Tumor weight (g)	2.305	2.662	2.003	2.293	1.536	1.699
			MC38 Tumor Volume (mm³)
				A1	A2	A3	A4	A5													cKO	B1	B2	B3	B4	B5	B6
		WT	day 5	7.7399	1.76315	0.652454	1.75496	6.15466													Tumor weight (g)	0.544	0.907	0.625	0.512	0.728	0.628
			day 7	19.8178	25.008	10.9342	16.2043	20.7671
			day 9	83.6642	106.673	21.0997	63.9706	43.0098
			day 11	259.441	396.441	247.417	309.018	347.688
			day 13	729.037	743.999	409.277	568.305	674.307
			day 15	1395.8	1459.06	1462.61	1738.62	1376.85
				B1	B2	B3	B4	B5													% PD-1+/CD8+	WT	A1	A2	A3	A4
		cKO	day 5	2.68913	3.1501	6.29006	2.4975	2.95606															45.8	39	37.6	41.5
			day 7	28.4524	20.6858	15.3187	3.21352	12.1928
			day 9	32.7015	42.6131	43.4774	10.4506	26.9461													% PD-1+/CD8+	cKO	B1	B2	B3	B4
			day 11	143.216	83.5823	133.976	61.5532	93.9506															15.6	21.9	23.7	10.1
			day 13	365.133	316.24	337.997	194.781	272.051
			day 15	807.886	399.094	704.164	504.668	640.553
																					PD-1 MFI of CD8+	WT	A1	A2	A3	A4
																							1749	1470	1311	1388
																					PD-1 MFI of CD8+	cKO	B1	B2	B3	B4
		WT	A1	A2	A3	A4	A5																323	967	618	550
		Tumor weight (g)	2.758	2.977	2.859	2.643	2.95
		cKO	B1	B2	B3	B4	B5
		Tumor weight (g)	2.003	1.976	1.509	1.194	1.172														% CD4+/CD3+	WT	A1	A2	A3	A4
																							53.6	47.7	56	33.8
																					% CD4+/CD3+	cKO	B1	B2	B3	B4
																							33.8	47.7	53.6	34.2
		WT	A1	A2	A3	A4	A5	A6	A7	A8	A9	A10	A11	A12	A13	A14	A15
		Survival days	17	17	17	19	19	19	19	21	21	21	21	21	23	25	25
																					% Foxp3+/CD4+	WT	A1	A2	A3	A4
																							8.91	10.2	7.35	12.9
		cKO	B1	B2	B3	B4	B5	B6	B7	B8	B9	B10
		Survival days	19	19	21	21	21	21	25	27	27	31									% Foxp3+/CD4+	cKO	B1	B2	B3	B4
																							8.55	9.98	12	6.01
																					% CD8+/CD3+	WT	A1	A2	A3	A4
																							18.1	15.6	12.9	14.3
		% CD44+/CD8+	WT	A1	A2	A3	A4	A5													% CD8+/CD3+	cKO	B1	B2	B3	B4
				89.5	93.3	81.5	81	92.1															20.2	21.6	22.9	20.5
		% CD44+/CD8+	cKO	B1	B2	B3	B4	B5
				91.8	86.8	93.9	89.6	93.8
		% PD-1+/CD8+	WT	A1	A2	A3	A4	A5
				51.4	51.4	38.6	34.5	50.4
		% PD-1+/CD8+	cKO	B1	B2	B3	B4	B5
				15.4	20.4	14.3	19.3	20.4
		% CD8+/CD3+	WT	A1	A2	A3	A4	A5
				26.6	30.4	20.9	18.6	29.8
		% CD8+/CD3+	cKO	B1	B2	B3	B4	B5
				34.8	35.8	37.5	48.4	36.9
		CD8+/Foxp3+CD4+ ratio	WT	A1	A2	A3	A4	A5
				1.80952	4.26966	4.87342	4.56716	4.74522
		CD8+/Foxp3+CD4+ ratio	cKO	B1	B2	B3	B4	B5
				8.21101	7.65306	7.55556	15.3651	9.91935

## Sheet: Figure 6
																										A1	A2	A3	A4	A5			% PD-1+/CD8+	WT & Vehicle	A1	A2	A3	A4	A5
												Vehicle	A1	A2	A3	A4	A5	A6						WT & Vehicle	day 7	22.7802	41.865	8.97843	7.71977	18.7972					48.5	29.5	41.5	37.1	40.4
												Survival days	25	27	27	27	27	29							day 9	106.196	87.4976	25.0859	58.1551	130.834
																									day 11	311.885	421.124	127.802	188.793	154.754			% PD-1+/CD8+	cKO & Vehicle	B1	B2	B3	B4	B5
												EOAI3402143	B1	B2	B3	B4	B5	B6							day 13	740.927	938.355	374.355	364.563	458.829					35.1	29.4	34.2	22.8	19.7
												Survival days	27	29	29	29	31	31							day 15	1482.2	1556.73	706.141	939.958	654.067
																									day 17	1897.98	1987.59	1257.66	1500.19	1082.51			% PD-1+/CD8+	WT & Trametinib	C1	C2	C3	C4	C5
	Tumor volume (mm3)											Trametinib	C1	C2	C3	C4	C5	C6																	31.5	24.8	18.9	34.1	22.5
		A1	A2	A3	A4	A5	A6					Survival days	31	33	33	35	35	37								B1	B2	B3	B4	B5
Vehicle	day 7	2.13444	4.5897	12.5163	14.3441	8.54717	2.4389																	cKO & Vehicle	day 7	16.7835	28.6475	28.1969	22.9378	23.8555			% PD-1+/CD8+	cKO & Trametinib	D1	D2	D3	D4	D5
	day 9	4.71502	12.5163	37.3235	33.949	22.8842	5.48275					Combination	D1	D2	D3	D4	D5	D6							day 9	29.106	99.5181	64.4325	43.6403	98.696					17.8	17.4	10.4	14.5	17.6
	day 11	36.9192	13.3848	47.7588	88.679	35.5448	28.665					Survival days	37	37	39	41	41	57							day 11	115.185	132.956	128.258	196.999	125.576
	day 13	94.0538	40.0464	211.065	212.587	101.434	53.279																		day 13	359.373	335.696	352.385	316.142	313.746
	day 15	281.371	131.297	264.065	288.555	146.981	175.762																		day 15	519.701	488.562	850.875	348.948	671.452
	day 17	420.592	189.346	348.957	351.468	317.18	195.095																		day 17	924.58	879.48	799.88	891.58	742.58			% IFN-γ+/CD8+	WT & Vehicle	A1	A2	A3	A4	A5
	day 19	824.337	463.034	664.495	566.819	506.204	531.106																												14.6	17.4	16.4	25.4	24.7
	day 21	1222.28	1026.77	833.917	853.859	798.632	966.502					PD-1+ cells (cells/mm2)					PD-1+ cells (cells/mm2)									C1	C2	C3	C4	C5
	day 23	1599.03	1328.19	1128.78	1086.42	949.242	1249.57					Vehicle	EOAI3402143	Trametinib	Combination		Vehicle	EOAI3402143	Trametinib	Combination				WT & Trametinib	day 7	3.95685	10.1088	9.37411	10.6245	10.8572			% IFN-γ+/CD8+	cKO & Vehicle	B1	B2	B3	B4	B5
	day 25	1999.97	1630.54	1374.52	1601.78	1373.85	1754.73					667.058	421.3	421.3	280.867		626.099	333.529	362.786	193.096					day 9	27.7462	33.5844	45.9192	32.2975	18.8375					34.4	37.9	25.1	34.9	24.4
												614.396	228.204	263.313	175.542		520.774	333.529	339.381	263.313					day 11	113.025	87.5921	140.674	110.642	108.863
		B1	B2	B3	B4	B5	B6					596.842	351.083	403.746	122.879		380.34	374.489	409.597	105.325					day 13	255.408	196.944	378.56	240.455	223.019			% IFN-γ+/CD8+	WT & Trametinib	C1	C2	C3	C4	C5
EOAI3402143	day 7	0.614656	9.7042	7.61559	1.16525	1.0099	1.33358					456.408	228.204	351.083	315.975		473.963	321.826	345.232	181.393					day 15	482.153	397.387	569.329	388.661	475.491					28.4	28.9	24.1	35.4	34.7
	day 9	4.29018	14.9455	14.7616	6.12482	4.52704	3.54095					509.071	421.3	193.096	210.65										day 17	878.48	684.852	1148.85	742.589	842.85
	day 11	38.3304	17.2734	28.6648	32.39	12.6742	5.83358					596.842	351.083	473.963	263.313																		% IFN-γ+/CD8+	cKO & Trametinib	D1	D2	D3	D4	D5
	day 13	96.1441	44.3111	63.5546	64.8603	101.054	7.45573					351.083	333.529	386.192	52.6625											D1	D2	D3	D4	D5					48.6	37.4	35.1	39.4	48.9
	day 15	114.315	50.6017	79.2677	114.766	119.692	44.094					438.854	456.408	315.975	140.433									cKO & Trametinib	day 7	14.8786	4.51239	3.7905	3.24	3.2041
	day 17	213.863	107.418	126.534	167.694	242.728	59.5293					351.083	333.529	526.625	122.879										day 9	34.6524	24.1526	36.7734	19.3156	23.2187
	day 19	374.961	216.216	212.186	232.753	427.68	140.717					596.842	263.313	263.313	280.867										day 11	98.9759	46.569	43.2189	52.9432	91.9639
	day 21	827.682	296.188	351.951	522.128	630.431	342.384					386.192	386.192	333.529	157.988										day 13	149.45	115.258	103.246	169.232	100.452			% TNF+/CD8+	WT & Vehicle	A1	A2	A3	A4	A5
	day 23	1113.07	442.914	395.688	638.582	909.606	455.486					438.854	315.975	438.854	105.325										day 15	189.786	200.493	201.549	243.568	123.803					14.5	22.2	18.9	24.5	15.8
	day 25	1629.41	742.902	780.181	1227.99	1303.04	908.637																		day 17	387.85	347.8	307	328.5	199.856
																																	% TNF+/CD8+	cKO & Vehicle	B1	B2	B3	B4	B5
		C1	C2	C3	C4	C5	C6																												34.5	27.4	24.6	25.4	22.8
Trametinib	day 7	3.22301	4.49467	2.09583	0.725274	1.5609	3.33948
	day 9	4.69885	10.6867	8.30361	3.41389	7.4697	6.43576					CD8+ cells (cells/mm2)					CD8+ cells (cells/mm2)																% TNF+/CD8+	WT & Trametinib	C1	C2	C3	C4	C5
	day 11	5.37229	20.1521	23.2165	15.6557	6.41004	8.7206					Vehicle	EOAI3402143	Trametinib	Combination		Vehicle	EOAI3402143	Trametinib	Combination															28.4	28.9	24.1	35.4	34.7
	day 13	5.97846	31.9886	25.3086	22.0844	7.62826	10.1943					52.6625	140.433	526.625	649.504		105.325	222.353	403.746	555.882
	day 15	13.5309	38.8855	32.0112	27.855	13.6466	30.7282					52.6625	210.65	263.313	333.529		117.028	157.988	304.272	538.328													% TNF+/CD8+	cKO & Trametinib	D1	D2	D3	D4	D5
	day 17	25.8989	89.7476	52.0981	37.5463	31.6261	93.3724					210.65	315.975	421.3	684.613		175.542	169.69	304.272	421.3															35.6	38.9	38.9	38.8	44.4
	day 19	34.3585	129.911	108.042	86.8508	61.215	126.565					87.7708	157.988	157.988	579.288		111.176	239.907	239.907	526.625
	day 21	85.25	338.181	262.955	267.399	86.326	236.71					157.988	105.325	368.638	456.408
	day 23	170.154	365.942	314.149	326.062	200.789	361.166					105.325	210.65	386.192	579.288
	day 25	418.976	414.525	345.092	500.132	337.672	638.58					140.433	87.7708	228.204	526.625																		% GzmB+/CD8+	WT & Vehicle	A1	A2	A3	A4	A5
												122.879	175.542	438.854	386.192																				9.5	11.4	9.1	7.9	9.9
		D1	D2	D3	D4	D5	D6					263.313	245.758	245.758	351.083
Combination	day 7	1.1304	0.1025	1.5004	0.989497	0.901552	0.117975					52.6625	263.313	140.433	579.288																		% GzmB+/CD8+	cKO & Vehicle	B1	B2	B3	B4	B5
	day 9	2.45549	0.40991	2.26419	2.70966	2.92926	0.26977					157.988	157.988	298.421	245.758																				15.4	17.4	11.6	18.4	16.7
	day 11	2.58655	0.446218	1.86673	5.14611	4.11642	0					122.879	298.421	280.867	754.829
	day 13	3.11366	0.573359	3.54556	4.64469	6.48963	0																										% GzmB+/CD8+	WT & Trametinib	C1	C2	C3	C4	C5
	day 15	3.62986	2.84665	11.3477	5.13796	8.03736	0																												19.4	14.8	18.7	10.4	20.8
	day 17	4.26231	3.33654	17.9249	5.67088	19.2208	0
	day 19	13.4094	5.50564	23.2194	7.04898	30.2661	0																										% GzmB+/CD8+	cKO & Trametinib	D1	D2	D3	D4	D5
	day 21	39.3859	20.4031	65.1505	8.21412	92.7493	0																												20.6	18.9	24.5	19.8	24.1
	day 23	60.5192	14.4395	129.301	24.9271	67.1012	0
	day 25	98.5608	56.9889	86.7249	76.0522	191.08	0
	Tumor volume (mm3)
		A1	A2	A3	A4	A5	A6	A7	A8
Control	day 0	0	0	0	0	0	0	0	0
	day 7	1.82031	0.352	4.02064	2.43664	11.6562	2.94661	15.8194	25.2381			control	A1	A2	A3	A4	A5	A6	A7	A8
	day 9	33.5301	12.8364	32.5533	14.3919	93.9539	37.5794	70.078	24.4081			Survival days	21	21	23	23	23	25	25	29
	day 11	215.537	46.56	111.192	73.2625	196.891	54.9066	160.022	42.8124
	day 13	383.846	81.4498	290.932	247.177	493.249	207.482	364.09	167.54			EOAI3402143	B1	B2	B3	B4	B5	B6	B7	B8
	day 15	790.614	315.261	451.222	534.738	537.561	481.452	501.811	287.401			Survival days	23	25	27	27	27	27	31	33
	day 17	1381.72	373.381	756.019	697.701	725.475	543.818	875.919	326.783
	day 19	1552.88	554.789	838.522	1302.68	1006.09	673.805	1318.1	421.49			Anti-CTLA-4	C1	C2	C3	C4	C5	C6	C7	C8	C9
	day 21	1951.56	590.904	1657.27	1594.42	1161.12	1393.63	1866.16	613.45			Survival days	27	31	31	37	39	41	41	55	55
	day 23		970.104	1834.56	2009.2	1519.84	1938.98		630.303
	day 25		1890.61			1939.43			1099.46			Combination	D1	D2	D3	D4	D5	D6	D7	D8	D9
	day 27								1681.67			Survival days	41	41	55	55	55	55	55	55	55
	day 29								2010.98
		B1	B2	B3	B4	B5	B6	B7	B8
EOAI3402143	day 0	0	0	0	0	0	0	0	0
	day 7	0.006	0.075	0.206681	3.73238	10.7528	0.126	6.38824	3.82286			% PD-1+/CD3+	Control	A1	A2	A3	A4	A5	A6
	day 9	0.489268	1.53894	2.31614	12.5021	43.781	19.9705	18.08	48.082					56.2	51.1	47.3	47.1	43.5	35.6
	day 11	21.9424	16.3591	9.65834	32.7331	82.3978	25.9585	105.119	49.7871
	day 13	56.427	64.0677	37.0381	79.1022	190.076	80.5702	146.956	193.473			% PD-1+/CD3+	EOAI3402143	B1	B2	B3	B4	B5	B6
	day 15	131.321	131.771	55.9485	146.392	246.253	184.3	407.613	297.497					40.3	39.5	36.7	36.5	35.4	30.7
	day 17	186.216	155.892	195.856	257.943	480.36	268.449	327.07	289.681
	day 19	397.524	254.285	416.527	324.448	669.494	418.462	721.107	780.213			% PD-1+/CD3+	Anti-CTLA-4	C1	C2	C3	C4	C5	C6
	day 21	723.517	225.62	554.357	473.992	791.231	663.811	1164.11	1216.51					42.4	40.1	36	31.1	30.6	30
	day 23	1152.72	440.197	878.354	1165.27	1328.35	1010.67	1423.7	1876.31
	day 25	1468.04	728.653	1010.6	1502.95	1655.99	1534.62	1985.98				% PD-1+/CD3+	Combination	D1	D2	D3	D4	D5	D6
	day 27	1895.33	882.468	1331.24	1989.98	2008.07	1853.96							32.7	29.3	28.8	22.3	22.1	17.2
	day 29		1120.44	1683.71
	day 31		1569.02	1894.06
	day 33		1918
												% IFN-γ+/CD8+	Control	A1	A2	A3	A4	A5	A6
		C1	C2	C3	C4	C5	C6	C7	C8	C9				37.9	30.3	29.5	23.8	19	17.3
Anti-CTLA-4	day 0	0	0	0	0	0	0	0	0	0
	day 7	0.384	0.126	0	0.51	0.126	0.6	2.83638	1.5609	0.1		% IFN-γ+/CD8+	EOAI3402143	B1	B2	B3	B4	B5	B6
	day 9	24.2653	0.617161	0.007277	13.9382	3.80855	17.9395	0	6.97748	2.12958				47.2	40.6	35.5	34	33.8	30.2
	day 11	31.9556	6.85396	7.01829	60.6126	24.1116	47.5517	1.81803	31.2979	17.5326
	day 13	99.4837	23.3146	61.1542	172.848	170.249	130.505	11.8438	38.4712	36.2758		% IFN-γ+/CD8+	Anti-CTLA-4	C1	C2	C3	C4	C5	C6
	day 15	149.506	69.6244	33.8597	183.984	140.525	116.085	38.1251	138.516	68.0438				46.2	45.1	43.6	41.3	36.8	26.7
	day 17	126.789	90.842	135.933	210.429	242.196	91.4112	178.83	207.563	228.782
	day 19	149.198	169.593	312.63	232.187	178.629	170.016	171.728	280.099	378.242		% IFN-γ+/CD8+	Combination	D1	D2	D3	D4	D5	D6
	day 21	178.447	355.463	201.727	243.365	121.307	178.105	497.276	578.46	884.648				54.5	51.3	48.1	46.8	45.8	42.8
	day 23	70.1811	213.293	276.04	278.511	142.547	245.869	744.789	816.01	1239.56
	day 25	49.864	380.044	342.927	474.42	167.825	291.849	944.62	1015.47	1602.74
	day 27	63.9892	323.562	671.872	552.839	86.0038	249.56	1281.94	1305.37	1918.15
	day 29	32.9923	459.66	700.911	944.893	61.0312	273.656	1654.33	1459.37			% TNF+/CD8+	Control	A1	A2	A3	A4	A5	A6
	day 31	7.85254	501.271	722.869	1079.89	41.7773	409.596	1987.52	2009.86					16.4	15.9	15.4	11.1	10.4	6.03
	day 33	11.0297	550.373	1024.81	1274.76	32.7968	497.482
	day 35	13.5594	496.39	1125.49	1528.52	13.1692	607.239					% TNF+/CD8+	EOAI3402143	B1	B2	B3	B4	B5	B6
	day 37	12.1293	877.018	1504.6	1837.58	15.3125	1081.37							27.3	18.3	17.8	17.7	17.5	12.2
	day 39	16.0659	1476.06	1979.75		26.7729	1526.62
	day 41	8.28908	1823.56			22.0273	2001.47					% TNF+/CD8+	Anti-CTLA-4	C1	C2	C3	C4	C5	C6
	day 43	6.35095				30.0042								35.5	35.4	34.5	30.5	24	12.2
	day 45	15.7216				57.2463
	day 47	3.52996				20.263						% TNF+/CD8+	Combination	D1	D2	D3	D4	D5	D6
	day 49	1.12185				15.1026								52.8	45	41.6	39.7	38	36
	day 51	0.486				6.43853
	day 53	0				0.371124
	day 55	0				0
												% GzmB+/CD8+	Control	A1	A2	A3	A4	A5	A6
		D1	D2	D3	D4	D5	D6	D7	D8	D9				18.8	15.5	15.3	12.9	12.1	10.9
Combination	day 0	0	0	0	0	0	0	0	0	0
	day 7	0.385067	0.267696	3.27305	10.0196	1.06604	0.45387	0.075	0	4.356		% GzmB+/CD8+	EOAI3402143	B1	B2	B3	B4	B5	B6
	day 9	11.0256	7.62502	33.1932	43.9224	30.1093	57.3352	0.700979	0.479859	33.4135				30.4	25.9	24.5	24.5	18.7	13.1
	day 11	14.8501	24.3911	50.9515	55.5909	70.3721	161.595	20.9832	4.97809	52.3255
	day 13	16.3624	10.0383	60.5377	90.0881	172.867	186.73	27.5153	5.08931	113.199		% GzmB+/CD8+	Anti-CTLA-4	C1	C2	C3	C4	C5	C6
	day 15	24.7282	17.2115	43.375	84.5037	208.077	98.3611	29.8657	16.0342	143.95				41.6	31.2	31.1	27.7	21.5	19.6
	day 17	4.0913	9.7321	19.9582	44.1718	146.398	128.038	44.3975	5.0275	126.981
	day 19	1.12367	3.14857	36.7679	31.3023	167.575	151.078	121.023	26.222	135.506		% GzmB+/CD8+	Combination	D1	D2	D3	D4	D5	D6
	day 21	0	0	9.35565	12.1928	310.322	103.793	76.7161	8.42174	231.39				57.8	48.2	46.8	46.4	31.3	28.7
	day 23	0	0	8.33462	9.70966	204.655	91.3187	112.062	7.91126	261.157
	day 25	0	0	3.43771	4.27641	471.585	18.2371	78.4228	8.66249	395.332
	day 27	0	0	0.630403	1.13516	362.665	9.54791	68.3021	8.19686	339.805
	day 29	0	0	0.426472	0.99265	526.696	7.02173	39.2612	3.68923	427.946
	day 31	0	0	0.197582	0.26977	587.303	0.32477	55.5469	0.523265	475.535
	day 33	0	0	0	0.226845	489.424	0.2784	40.7145	0.318209	471.311
	day 35	0	0	0	0.181805	490.409	0.246054	47.2347	0.246054	619.207
	day 37	0	0	0	0.143259	866.562	0.20164	59.9101	0.154638	1016.58
	day 39	0	0	0	0	1341.17	0.172827	49.0693	0	1411.29
	day 41	0	0	0	0	1910.83	0.135817	32.5745	0	1890.74
	day 43	0	0	0	0		0	44.6027	0
	day 45	0	0	0	0		0	51.578	0
	day 47	0	0	0	0		0	21.3636	0
	day 49	0	0	0	0		0	8.00759	0
	day 51	0	0	0	0		0	0.729	0
	day 53	0	0	0	0		0	0.48	0
	day 55	0	0	0	0		0	0.12	0

## Sheet: Supplementary Fig. 1
																	Jurkat Relative PD-1 mRNA level															Hours after CHX treatment
																	shGFP	shUSP5_#1	shUSP5_#2	shUSP5_#3														First time	Second time	Third time
																First time	1.01307	0.963094	0.885474	0.85496													hours	log2	log2	log2
																Second time	1.00307	0.784575	1.07084	0.950984												WT	0	0	0	0
																Third time	0.824252	0.893673	0.933615	1.1645													3	-0.0812826	-0.0991285	-0.0636547
																																	6	-0.836977	-0.828239	-0.845769
																																	12	-1.83926	-2.05889	-1.6487
																																C335A	0	0	0	0
																																	3	-0.542411	-0.506763	-0.578962
																																	6	-1.93303	-1.51447	-1.52508
																																	12	-3.84461	-3.22475	-3.95466
	Hours after CHX treatment
			First time	Second time	Third time
	MOLT-4	hours	log2	log2	log2
	shGFP	0	0	0	0
		3	-0.14272	-0.232439	-0.0363379
		6	-0.439245	-0.755807	-0.441033
		9	-1.05501	-1.0621	-0.781932
	shUSP5	0	0	0	0
		3	-0.275325	-0.502463	-0.649834
		6	-1.09397	-1.4632	-1.24035
		9	-2.3767	-2.46171	-1.72909

## Sheet: Supplementary Fig. 3
																							Relative PD-1 MFI
																								DMSO	Tram, 1 μM	Tram, 3 μM
																							First time	0.847737	0.580247	0.374486
																							Second time	1.13855	0.602195	0.326475
																							Third time	1.01372	0.389575	0.245542
																							Relative PD-1 MFI
																								DMSO	Uli, 1 μM	Uli, 3 μM
																							First time	0.780622	0.753199	0.297989
																							Second time	1.00548	0.561243	0.149909
																							Third time	1.21389	0.678245	0.254113

## Sheet: Supplementary Fig. 6
																						Relative MOLT-4 PD-1 MFI
																						Retro-EV	Retro-hPD1-WT+DMSO	Retro-hPD1-WT+EOAI3402143	Retro-hPD1-T234A+DMSO	Retro-hPD1-T234A+EOAI3402143
																					First time	1.07961	1.9031	1.40274	1.58429	1.86635
																					Second time	1.1196	1.95065	1.43516	1.57673	1.77666
																					Third time	0.800793	1.9755	1.50757	1.68696	1.77233

## Sheet: Supplementary Fig. 7
													% CD69+/CD8+
													Anti-CD3/CD28	WT			Anti-CD3/CD28	cKO
													0 μg/ml	1.3	0.99	1.42	0 μg/ml	0.65	1.28	1.7
													2 μg/ml	26.8	30.2	39.3	2 μg/ml	57.2	58	40.3
													CD69+ MFI of CD8+
													Anti-CD3/CD28	WT			Anti-CD3/CD28	cKO
													0 μg/ml	1318	1093	1215	0 μg/ml	1089	1074	1258
													2 μg/ml	2402	1853	2223	2 μg/ml	5343	4917	2943
													% CD25+/CD8+
													Anti-CD3/CD28	WT			Anti-CD3/CD28	cKO
													0 μg/ml	1.96	1.79	2.49	0 μg/ml	1.7	1.52	1.24
													2 μg/ml	39.4	23.1	35.4	2 μg/ml	48.9	53.9	45.6
													CD25+ MFI of CD8+
													Anti-CD3/CD28	WT			Anti-CD3/CD28	cKO
													0 μg/ml	1172	1083	1205	0 μg/ml	1180	1041	1124
	Apoptosis of MC38 cells (%)												2 μg/ml	2612	1695	2320	2 μg/ml	3384	3965	3089
	E:T ratio	shGFP			shUsp5
	1:1	9.41	9.46	9.435	16.163	18.93	17.5465
	2:1	10.83	11.08	10.955	17.9	19.02	18.46
	3:1	11.19	12.98	12.085	18.05	21.33	19.69
													% CD69+/CD4+
													Anti-CD3/CD28	WT			Anti-CD3/CD28	cKO
													0 μg/ml	2.6	2.44	1.76	0 μg/ml	3.04	2.87	3.44
													2 μg/ml	39.9	29.6	35.9	2 μg/ml	38.2	29.5	41.4
	Body weight (g)
	WT	22.37	21.38	24.56	20.12	21.98	21.78	19.9	22.12				CD69+ MFI of CD4+
	cKO	14.79	13.84	22.39	21.43	20.08	20	22.17					Anti-CD3/CD28	WT			Anti-CD3/CD28	cKO
													0 μg/ml	215	271	209	0 μg/ml	287	280	293
													2 μg/ml	789	549	776	2 μg/ml	908	705	1138
	% DN	WT	2.82	3.12	3.97	2.88	3.77
		cKO	2.52	3.09	3.3	2.82
	% DP	WT	82.8	87	85.9	87.9	84						% CD25+/CD4+
		cKO	86.8	86.2	84.8	87.6							Anti-CD3/CD28	WT			Anti-CD3/CD28	cKO
													0 μg/ml	2.58	3.12	2.55	0 μg/ml	2.84	4.26	2.9
	% CD8SP	WT	2.96	2.56	3.49	2.58	3.54						2 μg/ml	19.5	11.5	14.3	2 μg/ml	18.8	18.5	21.3
		cKO	3.01	2.9	3.59	3.31
													CD25+ MFI of CD4+
	% CD4SP	WT	7.68	7.31	6.63	6.67	8.71						Anti-CD3/CD28	WT			Anti-CD3/CD28	cKO
		cKO	7.68	7.79	8.31	6.29							0 μg/ml	434	531	575	0 μg/ml	573	618	617
													2 μg/ml	1035	1151	806	2 μg/ml	1080	1080	1216
		WT				cKO
	CD8 naïve T	73.2	71.3	69.2	70.7	69	74.4	69	68.3				% IFN-γ+/CD4+
	CD8 EM	1.63	1.91	2.61	1.98	2.42	2.11	3.61	3.29				Anti-CD3/CD28	WT			Anti-CD3/CD28	cKO
	CD8 CM	16.8	19.4	19.7	17.5	23.8	16.3	19	17.9				0 μg/ml	3.12	3.21	2.92	0 μg/ml	3.05	2.63	3.28
													2 μg/ml	10.5	8.77	11	2 μg/ml	10.2	10.4	6.23
		WT				cKO
	CD4 naïve	64.5	65.1	65.9	64	64.4	68.8	67.1	64.2				% TNF+/CD4+
	CD4 EM	22.3	19.8	22.6	18.9	20.4	18.1	19.7	20.3				Anti-CD3/CD28	WT			Anti-CD3/CD28	cKO
	CD4 CM	6.33	4.83	6.76	9.64	5.57	8.6	6.4	7.5				0 μg/ml	0.42	0.82	0.77	0 μg/ml	1.06	0.52	0.86
													2 μg/ml	17.7	19	19.9	2 μg/ml	19.2	23.3	24.4
	Thymus	WT	2.69	2.38	2.88								% GzmB+/CD4+
	Foxp3+/CD4+	cKO	2.34	2.22	1.6								Anti-CD3/CD28	WT			Anti-CD3/CD28	cKO
													0 μg/ml	0.76	2.17	2.18	0 μg/ml	1.64	1.48	0.92
													2 μg/ml	26.8	31.1	30.9	2 μg/ml	27.3	29.4	30.9
	Lymph node	WT	9.99	11	10.6
	% Foxp3+/CD4+	cKO	10.7	10.8	10.5
													% Ki67/CD8+
													Teff : Treg	WT			cKO
													1:0	10.9	10.8	11.9	10.5	10.5	9.44
													1:1	7.85	8.35	8.23	8.4	7.63	7.77
													% IL10/CD4+CD25+
													Teff : Treg	WT			cKO
													1:1	16.9	13.2	15.8	14.1	9.96	16.9
													% TGF-β/CD4+CD25+
													Teff : Treg	WT			cKO
													1:1	26.6	41.1	29.6	19	23.1	16.5

## Sheet: Supplementary Fig. 8
		CD4+ cells (cells/mm2)				CD28 MFI of CD8+
		WT	cKO			WT	cKO									E.G7-OVA Tumor volume (mm3)											E.G7-OVA Tumor volume (mm3)
		262.969	239.063			3014	4075											A1	A2	A3	A4	A5	A6			WT & shGFP		A1	A2	A3	A4	A5	A6
		191.25	179.297			2079	1769									WT & shGFP	day 7	44.0228	31.7802	57.6294	30.6839	41.3334	44.5451				day 0	0	0	0	0	0	0
		502.032	645.47			2413	1685										day 9	65.4902	97.0101	128.933	154.823	188.583	155.663				day 7	44.0228	31.7802	57.6294	30.6839	41.3334	44.5451
		406.407	442.266			3293	2845										day 11	147.605	156.689	307.613	289.294	319.893	390.988				day 9	65.4902	97.0101	128.933	154.823	188.583	155.663
		119.531	274.922														day 13	224.28	239.125	467.941	440.523	492.206	606.718				day 11	147.605	156.689	307.613	289.294	319.893	390.988
		334.688	346.641														day 15	403.098	487.221	833.029	841.751	864.254	884.321				day 13	224.28	239.125	467.941	440.523	492.206	606.718
		262.969	239.063														day 17	633.725	853.464	1434.97	1337.87	1486.84	1357.24				day 15	403.098	487.221	833.029	841.751	864.254	884.321
		418.36	478.126																								day 17	633.725	853.464	1434.97	1337.87	1486.84	1357.24
		382.501	573.751			CTLA-4 MFI of CD8+												B1	B2	B3	B4	B5	B6
		227.11	83.672			WT	cKO									WT & shUsp5	day 7	7.01784	18.7639	13.5866	7.76822	20.6615	21.9208					B1	B2	B3	B4	B5	B6
		322.735	310.782			740	648										day 9	29.1872	44.0599	84.6352	48.3794	74.431	54.7403			WT & shUsp5	day 0	0	0	0	0	0	0
		119.531	251.016			620	468										day 11	76.7936	107.826	149.332	101.358	139.425	124.032				day 7	7.01784	18.7639	13.5866	7.76822	20.6615	21.9208
						706	456										day 13	231.686	136.535	257.244	176.279	240.926	267.869				day 9	29.1872	44.0599	84.6352	48.3794	74.431	54.7403
						1018	768										day 15	327.463	370.474	519.476	384.95	307.776	572.463				day 11	76.7936	107.826	149.332	101.358	139.425	124.032
																	day 17	612.21	683.612	816.113	772.94	778.96	1022.76				day 13	231.686	136.535	257.244	176.279	240.926	267.869
		CD4+Foxp3+ cells (cells/mm2)																									day 15	327.463	370.474	519.476	384.95	307.776	572.463
		WT	cKO															C1	C2	C3	C4	C5	C6				day 17	612.21	683.612	816.113	772.94	778.96	1022.76
		47.8126	47.8126													cKO & shGFP	day 7	16.5362	14.7054	16.5772	15.7437	13.1873	18.3185
		35.8594	35.8594			TIM-3 MFI of CD8+											day 9	39.69	41.2066	88.4762	98.0356	47.0062	59.535					C1	C2	C3	C4	C5	C6
		131.485	83.672			WT	cKO										day 11	100.961	72.4294	188.944	201.757	101.247	164.173			cKO & shGFP	day 0	0	0	0	0	0	0
		47.8126	71.7189			1610	525										day 13	153.736	109.461	294.141	307.593	155.634	249.294				day 7	16.5362	14.7054	16.5772	15.7437	13.1873	18.3185
		11.9531	35.8594			672	831										day 15	255.981	184.338	502.065	472.577	257.195	423.224				day 9	39.69	41.2066	88.4762	98.0356	47.0062	59.535
		83.672	95.6252			722	789										day 17	473.981	383.491	829.089	715.893	562.096	683.234				day 11	100.961	72.4294	188.944	201.757	101.247	164.173
		35.8594	71.7189			673	1210																				day 13	153.736	109.461	294.141	307.593	155.634	249.294
		119.531	95.6252															D1	D2	D3	D4	D5	D6				day 15	255.981	184.338	502.065	472.577	257.195	423.224
		71.7189	23.9063													cKO & shUsp5	day 7	7.67188	7.4304	18.502	7.77865	12.0213	7.1874				day 17	473.981	383.491	829.089	715.893	562.096	683.234
		35.8594	11.9531														day 9	23.1681	32.006	79.0882	21.2961	53.8922	25.1392
		47.8126	47.8126														day 11	56.5871	64.4416	116.521	71.744	89.26	56.4972					D1	D2	D3	D4	D5	D6
		11.9531	35.8594														day 13	86.062	98.0076	177.214	109.114	135.753	85.9112			cKO & shUsp5	day 0	0	0	0	0	0	0
																	day 15	148.707	169.152	306.084	188.409	234.387	143.29				day 7	7.67188	7.4304	18.502	7.77865	12.0213	7.1874
																	day 17	296.644	185.504	503.645	304.525	461.026	226.644				day 9	23.1681	32.006	79.0882	21.2961	53.8922	25.1392
																											day 11	56.5871	64.4416	116.521	71.744	89.26	56.4972
																											day 13	86.062	98.0076	177.214	109.114	135.753	85.9112
																											day 15	148.707	169.152	306.084	188.409	234.387	143.29
																											day 17	296.644	185.504	503.645	304.525	461.026	226.644

## Sheet: Supplementary Fig. 9
											CT26 Tumor volume (mm3)												WBC (10^9/L)
													A1	A2	A3	A4	A5	A6	A7			Control	6.2	9.9	7.9	10.5	6.2
											Control	day 7	4.79447	3.93559	3.32445	4.63019	3.54935	0.7986	2.7455			EOAI3402143	6.2	9	9.9	8.2	15
												day 9	13.5043	31.7782	43.5366	49.6825	38.3727	18.8283	28.2359			Trametinib	5.8	9.2	7.7	13.4	10.1
												day 11	58.5124	145.832	122.727	82.772	157.753	124.826	101.405			Combination	12.3	8.4	10.3	15	9
												day 13	110.6	272.505	333.76	265.96	271.91	382.35	155.694
												day 15	328.932	541.562	433.863	353.273	612.534	525.89	274.676
												day 17	725.337	1248.89	1091.01	655.468	1008.19	799.505	755.893				HGB (g/L)
																						Control	161	131	133	162	158
													B1	B2	B3	B4	B5	B6	B7			EOAI3402143	121	131	157	136	178
											EOAI & Trametinib	day 7	0.23275	0.20825	0.007	0.74415	0.04	0.14625	0.38475			Trametinib	145	144	132	140	151
												day 9	5.808	0.288	0.018	1.47	0.936	0.7865	0.405			Combination	153	150	134	148	135
												day 11	12.8796	4.00781	0.02304	8.04807	6.65336	4.6	6.94528
												day 13	26.3196	11.1613	0.048	27.3443	19.5075	33.9677	49.0556
												day 15	58.4741	28.5939	8.32655	31.7983	85.4784	122.803	67.7685				PLT (10^9/L)
												day 17	157.935	101.833	12.9631	88.1014	237.503	199.505	98.739			Control	2742	1158	1334	556	1205
																						EOAI3402143	2850	623	1718	856	1235
													C1	C2	C3	C4	C5	C6	C7			Trametinib	615	700	481	1553	687
											Anti-PD-1	day 7	5.56031	1.10663	4.76358	16.3661	4.51138	0.006	1.0872			Combination	1162	1265	713	1290	1344
	CT26 Tumor volume (mm3)											day 9	13.0145	3.80208	11.368	36.4541	20.1693	0.075	28.1556
			A1	A2	A3	A4	A5	A6				day 11	24.2378	13.2771	29.5323	79.6211	70.5094	0.2205	58.3694
	Vehicle	day 0	0	0	0	0	0	0				day 13	68.6592	60.7527	34.8004	182.503	178.253	0.32	134.547				Lymph# (10^9/L)
		day 7	2.13444	4.5897	12.5163	14.3441	8.54717	2.4389				day 15	68.3355	69.4632	55.0525	313.914	233.275	0.864	256.645			Control	5.2	6.8	6.1	7.1	4.7
		day 9	4.71502	12.5163	37.3235	33.949	22.8842	5.48275				day 17	143.15	241.986	198.976	618.49	490.31	1.2675	645.817			EOAI3402143	5.4	7.3	6.7	6.3	10.2
		day 11	36.9192	13.3848	47.7588	88.679	35.5448	28.665														Trametinib	4.7	6.4	5.8	9.9	7.4
		day 13	94.0538	40.0464	211.065	212.587	101.434	53.279														Combination	9.1	5.6	7.9	7.8	6.3
		day 15	281.371	131.297	264.065	288.555	146.981	175.762			CT26 Tumor volume (mm3)
		day 17	420.592	189.346	348.957	351.468	317.18	195.095					A1	A2	A3	A4	A5	A6	A7
		day 19	824.337	463.034	664.495	566.819	506.204	531.106			Control	day 0	0	0	0	0	0	0	0				AST (U/L)
		day 21	1222.28	1026.77	833.917	853.859	798.632	966.502				day 7	4.79447	3.93559	3.32445	4.63019	3.54935	0.7986	2.7455			Control	103.928	111.972	189.628	358.524	329.26
		day 23	1599.03	1328.19	1128.78	1086.42	949.242	1249.57				day 9	13.5043	31.7782	43.5366	49.6825	38.3727	18.8283	28.2359			EOAI3402143	304.304	96.662	283.592	141.196	220.736
		day 25	1999.97	1630.54	1374.52	1601.78	1373.85	1754.73				day 11	58.5124	145.832	122.727	82.772	157.753	124.826	101.405			Trametinib	250.5	376.868	154.184	269.312	237.12
		day 27		1996.07	1869.99	1891.75	1565.6	2006.86				day 13	110.6	272.505	333.76	265.96	271.91	382.35	155.694			Combination	191.244	228.754	390.528	268.592	358.524
		day 29					1980.17					day 15	328.932	541.562	433.863	353.273	612.534	525.89	274.676
												day 17	725.337	1248.89	1091.01	655.468	1008.19	799.505	755.893
			B1	B2	B3	B4	B5	B6															ALT (U/L)
	EOAI3402143	day 0	0	0	0	0	0	0					B1	B2	B3	B4	B5	B6	B7			Control	36.376	41.272	46.692	76.156	68.82
		day 7	0.614656	9.7042	7.61559	1.16525	1.0099	1.33358			EOAI & Trametinib	day 0	0	0	0	0	0	0	0			EOAI3402143	43.188	27.286	67.928	29.008	62.952
		day 9	4.29018	14.9455	14.7616	6.12482	4.52704	3.54095				day 7	0.23275	0.20825	0.007	0.74415	0.04	0.14625	0.38475			Trametinib	70.522	40.648	62.39	53.412	73.196
		day 11	38.3304	17.2734	28.6648	32.39	12.6742	5.83358				day 9	5.808	0.288	0.018	1.47	0.936	0.7865	0.405			Combination	37.056	49.512	65.08	64.466	70.036
		day 13	96.1441	44.3111	63.5546	64.8603	101.054	7.45573				day 11	12.8796	4.00781	0.02304	8.04807	6.65336	4.6	6.94528
		day 15	114.315	50.6017	79.2677	114.766	119.692	44.094				day 13	26.3196	11.1613	0.048	27.3443	19.5075	33.9677	49.0556
		day 17	213.863	107.418	126.534	167.694	242.728	59.5293				day 15	58.4741	28.5939	8.32655	31.7983	85.4784	122.803	67.7685
		day 19	374.961	216.216	212.186	232.753	427.68	140.717				day 17	157.935	101.833	12.9631	88.1014	237.503	199.505	98.739
		day 21	827.682	296.188	351.951	522.128	630.431	342.384
		day 23	1113.07	442.914	395.688	638.582	909.606	455.486					C1	C2	C3	C4	C5	C6	C7
		day 25	1629.41	742.902	780.181	1227.99	1303.04	908.637			Anti-PD-1	day 0	0	0	0	0	0	0	0
		day 27	1979.79	1117.76	883.589	1347.83	1594.62	1131.72				day 7	5.56031	1.10663	4.76358	16.3661	4.51138	0.006	1.0872
		day 29		1895.22	1529.22	1808.98	2002.06	1525.48				day 9	13.0145	3.80208	11.368	36.4541	20.1693	0.075	28.1556
		day 31			2005.89			1895.37				day 11	24.2378	13.2771	29.5323	79.6211	70.5094	0.2205	58.3694
												day 13	68.6592	60.7527	34.8004	182.503	178.253	0.32	134.547
			C1	C2	C3	C4	C5	C6				day 15	68.3355	69.4632	55.0525	313.914	233.275	0.864	256.645
	Trametinib	day 0	0	0	0	0	0	0				day 17	143.15	241.986	198.976	618.49	490.31	1.2675	645.817
		day 7	3.22301	4.49467	2.09583	0.725274	1.5609	3.33948
		day 9	4.69885	10.6867	8.30361	3.41389	7.4697	6.43576
		day 11	5.37229	20.1521	23.2165	15.6557	6.41004	8.7206
		day 13	5.97846	31.9886	25.3086	22.0844	7.62826	10.1943
		day 15	13.5309	38.8855	32.0112	27.855	13.6466	30.7282
		day 17	25.8989	89.7476	52.0981	37.5463	31.6261	93.3724
		day 19	34.3585	129.911	108.042	86.8508	61.215	126.565
		day 21	85.25	338.181	262.955	267.399	86.326	236.71
		day 23	170.154	365.942	314.149	326.062	200.789	361.166
		day 25	418.976	414.525	345.092	500.132	337.672	638.58
		day 27	623.557	564.933	527.424	786.022	374.844	750.377
		day 29	844.463	1108.43	923.332	1201.66	521.296	1136.55
		day 31	1506.27	1315.58	1331.36	1621.81	861.628	1894.92
		day 33	1982.74	1680.32	1466.48	2010.55	1340.43
		day 35		2005.05	2001.73		1616.17
		day 37					1920.45
			D1	D2	D3	D4	D5	D6
	Combination	day 0	0	0	0	0	0	0
		day 7	1.1304	0.1025	1.5004	0.989497	0.901552	0.117975
		day 9	2.45549	0.40991	2.26419	2.70966	2.92926	0.26977				Tumor Size (*106 μm2)
		day 11	2.58655	0.446218	1.86673	5.14611	4.11642	0			Control	3.52896	3.29849	3.6126	3.70331	3.14412
		day 13	3.11366	0.573359	3.54556	4.64469	6.48963	0			EOAI3402143	3.33873	2.16441	1.9872	2.5436	1.53546
		day 15	3.62986	2.84665	11.3477	5.13796	8.03736	0			Trametinib	0.421347	0.82845	0.680634	0.627674	0.833657
		day 17	4.26231	3.33654	17.9249	5.67088	19.2208	0			Combination	0.718537	0.376909	0.265452	0.328269	0.327072
		day 19	13.4094	5.50564	23.2194	7.04898	30.2661	0
		day 21	39.3859	20.4031	65.1505	8.21412	92.7493	0
		day 23	60.5192	14.4395	129.301	24.9271	67.1012	0
		day 25	98.5608	56.9889	86.7249	76.0522	191.08	0				Tumor Area (%)
		day 27	173.872	128.43	206.982	148.972	266.07	0			Control	3.16497	3.23179	2.11623	3.02351	2.77945
		day 29	251.671	248.931	362.029	216.917	343.272	0			EOAI3402143	3.0174	1.95865	1.74209	2.14943	1.25945
		day 31	393.656	309.217	590.245	245.868	425.456	0			Trametinib	0.398614	1.06714	0.615118	0.715768	0.802494
		day 33	786.807	551.268	928.882	262.344	596.008	0			Combination	0.584064	0.449218	0.24268	0.38098	0.326718
		day 35	1286.81	963.11	1348.4	669.104	821.923	0
		day 37	1906.47	1518.51	2052.6	962.492	1297.07	0
		day 39		1933.61		1106.56	1639.59	0
		day 41				1894.69	2006.66	0

[truncated: 1 more sheets: Supplementary Fig. 10]
